# Supplementary material for: Neuroligin-mediated neurodevelopmental defects are induced by mitochondrial dysfunction and prevented by lutein in C. elegans
Source: Nat Commun. 2022 May 12;13:2620. doi: 10.1038/s41467-022-29972-4 (PMC9098500; doi:10.1038/s41467-022-29972-4)
Supplement: Supplementary file 3 — Supplementary Data 1 [file 41467_2022_29972_MOESM3_ESM.xlsx]

## Sheet: Sheet1
Supplementary Table 3. Lifespan summary statistics P0 and F1.
Gene/	RNAi power	Mean Lifespan ± SE (Days)	Lifespan change (%)a	P value vs controlb	P value	Sample size/
RNAi clone					mild vs strongc	n trials
con	mild	19,05 ± 0,28				275/4
	strong	19,98 ± 0,40			0,61	140/3
lpd-5	mild	22,01 ± 0,36	+15,53 [1]	< 0,0001		220/3
	strong	23,44 ± 0,65	+17,31	< 0,0001	0,0033	190/3
sco-1	mild	20,04 ± 0,41	+4,38 [1]	0,062		220/3
	strong	26,36 ± 0,8	+31,8	< 0,0001	< 0,0001	200/3
nuo-5	mild	24,91 ± 0,62	+30,76 [1]	< 0,0001		200/3
	strong	26,85 ± 1,00	+34,38	< 0,0001	0,125	200/3
con	mild	20,3 ± 0,27				204/3
	strong	19,46 ± 0,38			0,9	220/3
spg-7*	mild	23,69 ± 0,39	+16,69 [1]	< 0,0001		230/3
	strong	25,23 ± 0,35	+29,6	< 0,0001	0,0001	220/3
aldo-2	mild	19,82 ± 0,40	-5,25	0,08		160/2
	strong	18,50 ± 0,66	-6,56	0,70	0,652	140/2
con	mild	21,65 ± 0,42			0,73	235/3
	strong	21,31 ± 0,42				235/3
sod-1	mild	19,72 ± 0,31	- 9,91 [1]	< 0,0001		240/3
	strong	18,65 ± 0,31	- 12,48	< 0,0001	0.0184	240/3
con	mild	23,60 ± 0,56				160/2
	strong	23,59 ± 0,55			0.83	150/2
cox-10	mild	21,92 ± 0,47	- 7,11 [1]	0,01		160/2
	strong	21,50 ± 0,46	- 8,85	0,0044	0,69	160/2
con	mild	19,99 ± 0,33				235/3
	strong	21,87 ± 0,37			<0,0001	220/3
T20H4.5*	mild	26,18± 0,58	+30,96 [1]	< 0,0001		250/3
	strong	29,28± 0,65	+ 33,88	< 0,0001	<0,0001	220/3
con	mild	18,74 ± 0,34				200/3
	strong	21,49 ± 0,63			0,012	120/2
eat-3*	mild	21,33 ± 0,45	+ 13,82 [1]	< 0,0001		140/2
	strong	23,77 ± 0,95	+ 10,60	< 0,0001	0,0027	120/2
aco-2	mild	16,88 ± 0,44	- 9,92 [1]	0,013		140/2
	strong	17,46 ± 1,03	- 18,75	0,027	0,28	120/2
con	mild	21,15 ± 0,42				150/2
	strong	20,19 ± 0,41			0,05	160/2
fum-1	mild	14,56 ± 0,23	- 31,15 [1]	< 0,0001		160/2
	strong	18,62 ± 0,33	- 7,77	0,0006	< 0,0001	160/2
con	mild	18,93 ± 0,42				150/2
	strong	18,38 ± 0,45			0,57	160/2
drp-1	mild	18,61 ± 0,40	-1,69 [1]	0,37		140/2
	strong	18,15 ± 0,36	-1,25	0,35	0,425	140/2
con	mild	18,17 ± 0,29				260/3
	strong	18,76 ± 0,45			1,16	140/2
ogdh-1	mild	18,69 ± 0,38	+2,86 [1]	2,89		200/3
	strong	21,45 ± 0,50	+14,33	0,0003	< 0,0001	200/3
con	mild	20,69 ± 0,24				315/4
	strong	20,29 ± 0,31			0,68	300/4
F53F4.10	mild	23,73 ± 0,48	+14,69 [1]	< 0,0001		320/4
	strong	28,92 ± 0,74	+42,53	< 0,0001	< 0,0001	300/4
a % increase normalized mean lifespan compared to control; b Kaplan-Meier survival analysis, Log-rank test against control;
c Kaplan-Meier survival analysis, Log-rank test between mild and strong treatment.
* These clones showed already a strong phenotype in the parental generation (P0, see Fig. 1) when used undiluted, and a milder effect was thus also achieved by diluting the dsRNA expressing bacteria (See Supplementary Table 2).
Reference
1	Maglioni, S., et al., Mitochondrial bioenergetic changes during development as an indicator of C. elegans health-span. Aging (Albany NY), 2019. 11(16): p. 6535-6554.
