# Supplementary material for: Neuroligin-mediated neurodevelopmental defects are induced by mitochondrial dysfunction and prevented by lutein in C. elegans
Source: Nat Commun. 2022 May 12;13:2620. doi: 10.1038/s41467-022-29972-4 (PMC9098500; doi:10.1038/s41467-022-29972-4)
Supplement: Supplementary file 4 — Supplementary Data 2 [file 41467_2022_29972_MOESM4_ESM.xlsx]

## Sheet: Sheet1
Treatment	Activity/	Dose (µM)	Lifespan extension in C. elegans (dose)	Screening Results:	Screening Results
	tissue of action			% of gravid adult at day 6 in nuo-5 (dose) * [SEM, n]	% of gravid adult at day 6 in lpd-5 (dose) * [SEM, n]
Dimethyl sulfoxide (DMSO)	solvent	0.0025	no	10.3 [5.25, 8]	6.7 [1.8, 8]
Flavonoids and polyphenols
4,4’-dimethoxychalcone	Autophagy inducer [2]	50	yes (41,6 µM)[2]	0 [ND,1]	0 [ND,1]
4- 4-methoxychalcone	ND	50	no	0 [ND,1]	ND
			(our observation)
4'-methoxychalcone	ND	100, 1000	no	0 [ND,1]	ND
			(our observation)
EGCG	Antioxidant,	64, 640	yes (200 μM) [3]	22 (64 µM) [22.19, 3]	17.3 (64 µM) [7.5, 5], 0 (640 µM) [0, 2]
	anti-inflammatory [3]			0 (640 µM) [ND,1]
Hesperetin	Antioxidant,	200	ND	11.4 [10.5,1]	2,9 [2.9,2]
	anti-inflammatory [4]
Quercetin	Antioxidant,	100	yes (100 µM) [6]	6.7 [6.6,3]	ND
	anti-inflammatory [5]
Resveratrol	autophagy inducer [7]	100, 150	yes (100 µM) [8]	25.9 (100 µM) [13.8, 3]	ND
				0 (150 µM) [ND,1]
Other Natural Products
Helenalin	Anti-inflammatory [9]	10100	ND	1,4 (100 µM) [0.5, 2]	0 (10 µM) [ND,1],
					15,6 (100 µM) [27.13, 2]
Hexaprenylhydro-chinone	H,K-ATPase inhibitor [10]	100	ND	0 [ND,1]	0 [ND,1]
Homosekikaic Acid	Antioxidant [11]	100	ND	0 [ND,1]	0 [ND,1]
2-Hydroxy-4-methoxyphenylaceto-nitrile	ND	100
			ND	4.2 [ND, 1]	4.1 [ND, 1]
Hydroxysydonic Acid	Antibacterial [12]	10, 100	ND	0 [ND,1]	23.5 (10 µM) [11.8, 3]
					0 (100 µM) [ND,1]
Hyperoside	Antibacterial and antifungal [13]	100	ND	1.9 [1.1, 2]	0.4 [ND, 1]
Indol-3-carboxylic acid	Antibacterial and anthelmintic [14]	100	ND	0 [ND,1]	18.3 [9.4, 3]
Isobavachalcone	Antibacterial, antifungal, anticancer, antioxidant [15]	25, 50	ND	0 (25 µM) [ND,1]	0 (25 µM) [ND,1]
				0 (1.5 µM) [ND,1]	0 (1.5 µM) [ND,1]
Isovitexin	Antioxidant, anti-cancer, anti-inflammatory [16]	10, 100	ND	39.6 (10 µM) [14.8, 3]	39.6 (10 µM) [26.6, 3]
					10 (53.3 µM) [ND, 1]
Kämpferol-3-rutinoside	Antioxidant [17]	100	ND	0 [ND,1]	1.7 [ND, 1]
Kaempferitrin	Antioxidant [18]	100	ND	0 [ND,1]	0.8 [ND, 1]
Kahalalide F	Antitumor [19]	0.5, 1, 1.5	yes (0.5 µM)	9.6 (0.5 µM) [4.9, 5]	29.2 (0.5 µM) [1.7,2]
			(our observation)	3.3 (1 µM) [1.6, 2]	3.3 (1 µM) [ND, 1]
					12.7 (1.5 µM) [4]
Kojic acid	Antifungal [20]	100	ND	1.7 [0.8, 2]	0.8 [ND, 1]
Kuanoniamine D	Anticancer [21]	1, 10	ND	0 [ND,1]	11 [11, 3]
Longamide B	Trypanocidal and antileishmanial [22]	10	ND	0 [ND,1]	2.5 [ND, 1]
Luffariellolid	Anticancer [23]	10	ND	0 [ND,1]	0 [ND,1]
Lupeol	ND	10	ND	0 [ND,1]	1.6 [ND, 1]
Lutein	Antioxidant,	1, 10, 50			51.5 (1 µM)
	anti-inflammatory [24]		yes (100 µM)	47.9 (1 µM) [19.4, 4]	0 (10 µM) [ND,1]
			(our observation)	25 (10 µM) [ND, 1]	20.7 (50 µM) [5.1, 2]
Macrosporin	Antifungal [25]	10	ND	26 [18.8, 2]	28.7 [15.4, 3]
Manzamine A	ATPase [26]	0.5, 5, 10	ND	0 [ND,1]	0 [ND,1]
Manzamine F1	Anti-infective [27]	100	ND	2 [ND, 1]	11 [11, 3]
8-OH-manzamien A*	ND	5,10	ND	0 (5 µM) [ND,1]	0 (5 µM) [ND,1]
				0 (10 µM) [ND,1]	0.8 (10 µM) [ND,1]
Spermidine	autophagy inducer [7]	200, 300	yes (200 µM) [28]	31.4 (200 µM) [15.3, 3]	0.8 (300 µM) [ND, 1]
				1.7 (300 µM) [ND, 1]
Other compounds
Doxycycline	antibiotic	20, 30, 50	yes (30μg/mL) [29]	8.7 (30 M) [7.9, 2]	7.9 (20 µM) [5.4, 2]
				9.6 (20 µM) [7.1, 2] 25 (50 µM) [15.5, 2]	0.8 (30 µM) [0.8, 3]
PP2	SRC kinase family inhibitors [30]	50	ND	0 (50 µM) [ND,1]	ND
Bosutinib	SRC kinase family inhibitors [30]	1, 10	ND	16.6 (1 µM) [ND, 1]	3.3 (10 µM) [ND, 1]
				16.6 (10 µM) [ND, 1]	16.6 (1 µM) [ND, 1]
DBE-99	nervous system [31]	1, 10	ND	0 (1 µM) [ND,1]	0 (1 µM) [ND,1]
				6.6 (10 µM) [ND, 1]	0 (10 µM) [ND,1]
Quinidine Sulfate	nervous system [32]	33, 55	yes (33 µM) [32]	1.6 (33 µM) [1.6, 2]	31.4 (33 µM) [18.9, 3]
				1.2 (55 µM) [0.4, 2]	1.2 (55 µM) [1.2, 2]
LYC-30904	ATPase modulator [33, 34]	10	yes (10 µM) [35]	12.5 [6.25, 2]	1.2 [1.25, 2]

## Sheet: Sheet2
List of compounds used in the phenotype-based screening to identify Complex I-associated disease suppressors
Treatment	Activity/	Dose (µM)	Lifespan extension in C. elegans (dose)	Screening Results:	Screening Results
				% of gravid adult at day 6 in nuo-5 (dose) * [SEM, n]	% of gravid adult at day 6 in lpd-5 (dose) * [SEM, n]
Dimethyl sulfoxide (DMSO)	solvent	0.0025	no	10.3 [5.25, 8]	6.7 [1.8, 8]
Flavonoids and polyphenols
4,4’-dimethoxychalcone	Autophagy inducer [1]	50	yes (41,6 µM)[1]	0 [ND,1]	0 [ND,1]
4- 4-methoxychalcone	ND	50	no	0 [ND,1]	ND
			(our observation)
4'-methoxychalcone	ND	100, 1000	no	0 [ND,1]	ND
			(our observation)
EGCG	Antioxidant,	64, 640	yes (200 μM) [2]	22 (64 µM) [22.19, 3]	17.3 (64 µM) [7.5, 5], 0 (640 µM) [0, 2]
	anti-inflammatory [2]			0 (640 µM) [ND,1]
Hesperetin	Antioxidant, anti-inflammatory [3]	200	ND	11.4 [10.5,1]	2,9 [2.9,2]
Quercetin	Antioxidant,	100	yes (100 µM) [5]	6.7 [6.6,3]	ND
	anti-inflammatory [4]
Resveratrol	autophagy inducer [6]	100, 150	yes (100 µM) [7]	25.9 (100 µM) [13.8, 3]	ND
				0 (150 µM) [ND,1]
Other Natural Products
Helenalin	Anti-inflammatory [8]	10100	ND	1,4 (100 µM) [0.5, 2]	0 (10 µM) [ND,1],
					15,6 (100 µM) [27.13, 2]
Hexaprenylhydro-chinone	H,K-ATPase inhibitor [9]	100	ND	0 [ND,1]	0 [ND,1]
Homosekikaic Acid	Antioxidant [10]	100	ND	0 [ND,1]	0 [ND,1]
2-Hydroxy-4-methoxyphenylaceto-nitrile	ND	100
			ND	4.2 [ND, 1]	4.1 [ND, 1]
Hydroxysydonic Acid	Antibacterial [11]	10, 100	ND	0 [ND,1]	23.5 (10 µM) [11.8, 3]
					0 (100 µM) [ND,1]
Hyperoside	Antibacterial and antifungal [12]	100	ND	1.9 [1.1, 2]	0.4 [ND, 1]
Indol-3-carboxylic acid	Antibacterial and anthelmintic [13]	100	ND	0 [ND,1]	18.3 [9.4, 3]
Isobavachalcone	Antibacterial, antifungal, anticancer, antioxidant [14]	25, 50	ND	0 (25 µM) [ND,1]	0 (25 µM) [ND,1]
				0 (1.5 µM) [ND,1]	0 (1.5 µM) [ND,1]
Isovitexin	Antioxidant, anti-cancer, anti-inflammatory [15]	10, 100	ND	39.6 (10 µM) [14.8, 3]	39.6 (10 µM) [26.6, 3]
					10 (53.3 µM) [ND, 1]
Kämpferol-3-rutinoside	Antioxidant [16]	100	ND	0 [ND,1]	1.7 [ND, 1]
Kaempferitrin	Antioxidant [17]	100	ND	0 [ND,1]	0.8 [ND, 1]
Kahalalide F	Antitumor [18]	0.5, 1, 1.5	yes (0.5 µM)	9.6 (0.5 µM) [4.9, 5]	29.2 (0.5 µM) [1.7,2]
			(our observation)	3.3 (1 µM) [1.6, 2]	3.3 (1 µM) [ND, 1]
					12.7 (1.5 µM) [4]
Kojic acid	Antifungal [19]	100	ND	1.7 [0.8, 2]	0.8 [ND, 1]
Kuanoniamine D	Anticancer [20]	1, 10	ND	0 [ND,1]	11 [11, 3]
Longamide B	Trypanocidal and antileishmanial [21]	10	ND	0 [ND,1]	2.5 [ND, 1]
Luffariellolid	Anticancer [22]	10	ND	0 [ND,1]	0 [ND,1]
Lupeol	ND	10	ND	0 [ND,1]	1.6 [ND, 1]
Lutein	Antioxidant, antiinflammatory [23]	1, 10, 50			51.5 (1 µM)
			yes (100 µM)	47.9 (1 µM) [19.4, 4]	0 (10 µM) [ND,1]
			(our observation)	25 (10 µM) [ND, 1]	20.7 (50 µM) [5.1, 2]
Macrosporin	Antifungal [24]	10	ND	26 [18.8, 2]	28.7 [15.4, 3]
Manzamine A	ATPase [25]	0.5, 5, 10	ND	0 [ND,1]	0 [ND,1]
Manzamine F1	Anti-infective [26]	100	ND	2 [ND, 1]	11 [11, 3]
8-OH-manzamien A*	ND	5,10	ND	0 (5 µM) [ND,1]	0 (5 µM) [ND,1]
				0 (10 µM) [ND,1]	0.8 (10 µM) [ND,1]
Spermidine	autophagy inducer [6]	200, 300	yes (200 µM) [27]	31.4 (200 µM) [15.3, 3]	0.8 (300 µM) [ND, 1]
				1.7 (300 µM) [ND, 1]
Other compounds
Doxycycline	antibiotic	20, 30, 50	yes (30μg/mL) [28]	8.7 (30 M) [7.9, 2]	7.9 (20 µM) [5.4, 2]
				9.6 (20 µM) [7.1, 2] 25 (50 µM) [15.5, 2]	0.8 (30 µM) [0.8, 3]
PP2	SRC kinase family inhibitors [29]	50	ND	0 (50 µM) [ND,1]	ND
Bosutinib	SRC kinase family inhibitors [29]	1, 10	ND	16.6 (1 µM) [ND, 1]	3.3 (10 µM) [ND, 1]
				16.6 (10 µM) [ND, 1]	16.6 (1 µM) [ND, 1]
DBE-99	nervous system [30]	1, 10	ND	0 (1 µM) [ND,1]	0 (1 µM) [ND,1]
				6.6 (10 µM) [ND, 1]	0 (10 µM) [ND,1]
Quinidine Sulfate	nervous system [31]	33, 55	yes (33 µM) [31]	1.6 (33 µM) [1.6, 2]	31.4 (33 µM) [18.9, 3]
				1.2 (55 µM) [0.4, 2]	1.2 (55 µM) [1.2, 2]
LYC-30904	ATPase modulator [32, 33]	10	yes (10 µM) [34]	12.5 [6.25, 2]	1.2 [1.25, 2]
* In control condition (worms fed pL4440 expressing bacteria) adult animals at day 6 are 100%, in worms fed nuo-5 expressing bacteria adults at day 6 are 11.9%, and worms fed lpd-5 expressing bacteria adults at day 6 are 7.3%.
ND not determined
[SEM, n] indicate standard error mean and number of replicates for each compound.
In bold results ≥20% of gravid adults at day 6.
References
1	Carmona-Gutierrez, D., et al., The flavonoid 4,4'-dimethoxychalcone promotes autophagy-dependent longevity across species. Nat Commun, 2019. 10(1): p. 651.
2	Xiong, L.G., et al., Epigallocatechin-3-gallate promotes healthy lifespan through mitohormesis during early-to-mid adulthood in Caenorhabditis elegans. Redox Biol, 2018. 14: p. 305-315.
3	Choi, E.M. and Y.S. Lee, Effects of hesperetin on the production of inflammatory mediators in IL-1beta treated human synovial cells. Cell Immunol, 2010. 264(1): p. 1-3.
4	Shoskes, D.A., Effect of bioflavonoids quercetin and curcumin on ischemic renal injury: a new class of renoprotective agents. Transplantation, 1998. 66(2): p. 147-52.
5	Kampkotter, A., et al., Increase of stress resistance and lifespan of Caenorhabditis elegans by quercetin. Comp Biochem Physiol B Biochem Mol Biol, 2008. 149(2): p. 314-23.
6	Morselli, E., et al., Spermidine and resveratrol induce autophagy by distinct pathways converging on the acetylproteome. J Cell Biol, 2011. 192(4): p. 615-29.
7	Wood, J.G., et al., Sirtuin activators mimic caloric restriction and delay ageing in metazoans. Nature, 2004. 430(7000): p. 686-9.
8	Lyss, G., et al., The anti-inflammatory sesquiterpene lactone helenalin inhibits the transcription factor NF-kappaB by directly targeting p65. J Biol Chem, 1998. 273(50): p. 33508-16.
9	Fusetani, N., et al., Isolation of a hexaprenylhydroquinone sulfate from the marine sponge Dysidea sp. as an H,K-ATPase inhibitor. Experientia, 1987. 43(11-12): p. 1233-4.
10	Sisodia, R., et al., Antibacterial and antioxidant activity of lichen species Ramalina roesleri. Nat Prod Res, 2013. 27(23): p. 2235-9.
11	Yao, Q., et al., Cytotoxic polyketides from the deep-sea-derived fungus Engyodontium album DFFSCS021. Mar Drugs, 2014. 12(12): p. 5902-15.
12	van der Watt, E. and J.C. Pretorius, Purification and identification of active antibacterial components in Carpobrotus edulis L. J Ethnopharmacol, 2001. 76(1): p. 87-91.
13	Liu, T., et al., Design, synthesis and preliminary biological evaluation of indole-3-carboxylic acid-based skeleton of Bcl-2/Mcl-1 dual inhibitors. Bioorg Med Chem, 2017. 25(6): p. 1939-1948.
14	Kuete, V. and L.P. Sandjo, Isobavachalcone: an overview. Chin J Integr Med, 2012. 18(7): p. 543-7.
15	He, M., et al., A review on the pharmacological effects of vitexin and isovitexin. Fitoterapia, 2016. 115: p. 74-85.
16	Chen, P., D. Wu, and Y. Pan, Separation and purification of antioxidants from Ampelopsis heterophylla by counter-current chromatography. J Sep Sci, 2013. 36(23): p. 3660-6.
17	Regasini, L.O., et al., Flavonols from Pterogyne nitens and their evaluation as myeloperoxidase inhibitors. Phytochemistry, 2008. 69(8): p. 1739-44.
18	Cruz, L.J., et al., Kahalalide F, an antitumor depsipeptide in clinical trials, and its analogues as effective antileishmanial agents. Mol Pharm, 2009. 6(3): p. 813-24.
19	Lee, E.H., Fungistatic Activity of Kojic Acid Against Human Pathogenic Fungi and Inhibition of Melanin-production in Cryptococcus neoformans AU - Chee, Hee Youn. Mycobiology, 2003. 31(4): p. 248-250.
20	Dobretsov, S., et al., Screening for Anti-Cancer Compounds in Marine Organisms in Oman. Sultan Qaboos Univ Med J, 2016. 16(2): p. e168-74.
21	Scala, F., et al., Bromopyrrole alkaloids as lead compounds against protozoan parasites. Mar Drugs, 2010. 8(7): p. 2162-74.
22	Wang, S., et al., Revealing a natural marine product as a novel agonist for retinoic acid receptors with a unique binding mode and inhibitory effects on cancer cells. Biochem J, 2012. 446(1): p. 79-87.
23	Sindhu, E.R., K.C. Preethi, and R. Kuttan, Antioxidant activity of carotenoid lutein in vitro and in vivo. Indian J Exp Biol, 2010. 48(8): p. 843-8.
24	Li, S.H.X.L.Z.X., Identification and Antifungal Activity of Metabolites from the Mangrove Fungus Phoma sp. L28. Chemistry of Natural Compounds, 2017. 53(2): p. 237–240.
25	Kallifatidis, G., et al., The marine natural product manzamine A targets vacuolar ATPases and inhibits autophagy in pancreatic cancer cells. Mar Drugs, 2013. 11(9): p. 3500-16.
26	Rao, K.V., et al., New manzamine alkaloids with activity against infectious and tropical parasitic diseases from an Indonesian sponge. J Nat Prod, 2003. 66(6): p. 823-8.
27	Eisenberg, T., et al., Induction of autophagy by spermidine promotes longevity. Nat Cell Biol, 2009. 11(11): p. 1305-14.
28	Houtkooper, R.H., et al., Mitonuclear protein imbalance as a conserved longevity mechanism. Nature, 2013. 497(7450): p. 451-7.
29	Dai, X., et al., Src kinase inhibitor PP2 regulates the biological characteristics of A549 cells via the PI3K/Akt signaling pathway. Oncol Lett, 2018. 16(4): p. 5059-5065.
30	Yang J, Zhu J, and M.C. K, BDE-99, but not BDE-47, is a transient aryl hydrocarbon receptor agonist in zebrafish liver cells. Toxicology and Applied Pharmacology, 2016. 305: p. 203-215.
31	Ye, X., et al., A pharmacological network for lifespan extension in Caenorhabditis elegans. Aging Cell, 2014. 13(2): p. 206-15.
32	Johnson, K.M., et al., Identification and validation of the mitochondrial F1F0-ATPase as the molecular target of the immunomodulatory benzodiazepine Bz-423. Chem Biol, 2005. 12(4): p. 485-96.
33	Cleary, J., et al., Inhibition of the mitochondrial F1F0-ATPase by ligands of the peripheral benzodiazepine receptor. Bioorg Med Chem Lett, 2007. 17(6): p. 1667-70.
34	Maglioni, S., et al., An automated phenotype-based microscopy screen to identify pro-longevity interventions acting through mitochondria in C. elegans. Biochim Biophys Acta, 2015.
