# Supplementary material for: Neuroligin-mediated neurodevelopmental defects are induced by mitochondrial dysfunction and prevented by lutein in C. elegans
Source: Nat Commun. 2022 May 12;13:2620. doi: 10.1038/s41467-022-29972-4 (PMC9098500; doi:10.1038/s41467-022-29972-4)
Supplement: Supplementary file 5 — Supplementary Data 3 [file 41467_2022_29972_MOESM5_ESM.xlsx]

## Sheet: Fig 4d mild vs strong
GOID	GOTerm	Ontology Source	Term PValue	Term PValue Corrected with Bonferroni step down	Group PValue	Group PValue Corrected with Bonferroni step down	GOLevels	GOGroups	% Associated Genes	Nr. Genes	Associated Genes Found
GO:0044282	small molecule catabolic process	GO_BiologicalProcess-EBI-UniProt-GOA_11.04.2019_00h00	0.021799	0.108995	0.00327151	0.019629	[3]	Group5	4.05405	6	[C06G3.5, T21F4.1, acox-3, cpt-2, got-2.1, lpin-1]
GO:0005774	vacuolar membrane	GO_CellularComponent-EBI-UniProt-GOA_11.04.2019_00h00	0.0777627	0.0777627	0.00338419	0.0169209	[3, 4, 5, 6, 7, 8, 9]	Group6	4.41176	3	[Y71H2AM.2, aman-1, vacl-14]
GO:0008610	lipid biosynthetic process	GO_BiologicalProcess-EBI-UniProt-GOA_11.04.2019_00h00	0.00505378	0.0656991	0.00338419	0.0169209	[4]	Group6	4.44444	8	[C14B9.3, F37C12.3, Y18H1A.11, acl-7, lpin-1, pisy-1, pssy-2, vacl-14]
GO:0046395	carboxylic acid catabolic process	GO_BiologicalProcess-EBI-UniProt-GOA_11.04.2019_00h00	0.021263	0.127578	0.00327151	0.019629	[5, 6]	Group5	4.62963	5	[T21F4.1, acox-3, cpt-2, got-2.1, lpin-1]
GO:0005739	mitochondrion	GO_CellularComponent-EBI-UniProt-GOA_11.04.2019_00h00	6.05248e-08	1.75522e-06	1.80831e-07	1.44665e-06	[4, 5, 6, 7]	Group7	4.64345	28	[C45G3.3, F37C12.3, F46B6.6, K11D2.5, R02F2.9, W02D3.12, Y22D7AL.10, Y54G9A.7, acl-7, cpt-2, cpt-5, ddp-1, got-2.1, har-1, idha-1, mrpl-11, mrpl-2, mrpl-28, mrpl-38, mrpl-46, mrps-12, mrps-18A, mrps-24, nuo-6, spg-7, tin-10, tomm-20, vdac-1]
GO:0044242	cellular lipid catabolic process	GO_BiologicalProcess-EBI-UniProt-GOA_11.04.2019_00h00	0.029832	0.059664	0.00327151	0.019629	[4, 5]	Group5	5	4	[acox-3, cpt-2, lpin-1, plc-3]
GO:0007005	mitochondrion organization	GO_BiologicalProcess-EBI-UniProt-GOA_11.04.2019_00h00	0.004043	0.060645	0.004043	0.016172	[4]	Group3	5.10949	7	[W02D3.12, ddp-1, har-1, spg-7, tin-10, tomm-20, vdac-1]
GO:0005253	anion channel activity	GO_BiologicalProcess-EBI-UniProt-GOA_11.04.2019_00h00	0.026394	0.0791819	0.026394	0.026394	[8, 9]	Group2	5.19481	4	[best-22, glc-2, lgc-39, vdac-1]
GO:0006631	fatty acid metabolic process	GO_BiologicalProcess-EBI-UniProt-GOA_11.04.2019_00h00	0.00661423	0.0727565	0.00327151	0.019629	[4, 5, 7]	Group5	5.26316	6	[F37C12.3, acl-7, acox-3, cpt-2, daf-22, lpin-1]
GO:0046488	phosphatidylinositol metabolic process	GO_BiologicalProcess-EBI-UniProt-GOA_11.04.2019_00h00	0.0253037	0.101215	0.00338419	0.0169209	[6, 7]	Group6	5.26316	4	[C14B9.3, Y71H2AM.2, pisy-1, vacl-14]
GO:0044429	mitochondrial part	GO_CellularComponent-EBI-UniProt-GOA_11.04.2019_00h00	2.88982e-06	7.51354e-05	1.80831e-07	1.44665e-06	[3, 4, 5, 6, 7, 8]	Group7	5.26316	18	[F37C12.3, R02F2.9, Y22D7AL.10, acl-7, ddp-1, mrpl-11, mrpl-2, mrpl-28, mrpl-38, mrpl-46, mrps-12, mrps-18A, mrps-24, nuo-6, spg-7, tin-10, tomm-20, vdac-1]
GO:0051235	maintenance of location	GO_BiologicalProcess-EBI-UniProt-GOA_11.04.2019_00h00	0.0123176	0.0985409	0.00327151	0.019629	[2, 3]	Group5	5.31915	5	[F54C9.7, apm-3, daf-22, lpin-1, plc-3]
GO:0006644	phospholipid metabolic process	GO_BiologicalProcess-EBI-UniProt-GOA_11.04.2019_00h00	0.000557881	0.0111576	0.00338419	0.0169209	[4, 5]	Group6	5.66038	9	[C14B9.3, Y18H1A.11, Y71H2AM.2, acl-7, nape-2, pisy-1, plc-3, pssy-2, vacl-14]
GO:0005840	ribosome	GO_CellularComponent-EBI-UniProt-GOA_11.04.2019_00h00	8.88526e-05	0.00204361	1.80831e-07	1.44665e-06	[3, 4, 5, 6, 7]	Group7	5.94595	11	[R02F2.9, Y54G11A.17, mrpl-1, mrpl-11, mrpl-2, mrpl-28, mrpl-38, mrpl-46, mrps-12, mrps-18A, mrps-24]
GO:0005777	peroxisome	GO_CellularComponent-EBI-UniProt-GOA_11.04.2019_00h00	0.0158985	0.111289	0.00327151	0.019629	[5, 6, 7, 8]	Group5	6.06061	4	[C32D5.11, acl-7, acox-3, daf-22]
GO:0046486	glycerolipid metabolic process	GO_BiologicalProcess-EBI-UniProt-GOA_11.04.2019_00h00	0.000686468	0.0130429	0.00338419	0.0169209	[4, 5]	Group6	6.10687	8	[C14B9.3, Y18H1A.11, Y71H2AM.2, lpin-1, nape-2, pisy-1, pssy-2, vacl-14]
GO:0005096	GTPase activator activity	GO_BiologicalProcess-EBI-UniProt-GOA_11.04.2019_00h00	0.00540694	0.0648833	0.00540694	0.0162208	[6, 7]	Group1	6.49351	5	[Y92H12BL.4, ags-3, chin-1, rpi-2, tbc-9]
GO:0008654	phospholipid biosynthetic process	GO_BiologicalProcess-EBI-UniProt-GOA_11.04.2019_00h00	0.00163189	0.0277422	0.00338419	0.0169209	[4, 5, 6]	Group6	6.97674	6	[C14B9.3, Y18H1A.11, acl-7, pisy-1, pssy-2, vacl-14]
GO:0004707	MAP kinase activity	GO_BiologicalProcess-EBI-UniProt-GOA_11.04.2019_00h00	0.00964225	0.0867802	0.00964225	0.0192845	[5, 6, 7, 9, 10]	Group0	7.01754	4	[inx-19, jkk-1, pmk-1, pmk-2]
GO:0098798	mitochondrial protein complex	GO_CellularComponent-EBI-UniProt-GOA_11.04.2019_00h00	1.05655e-06	2.95835e-05	1.80831e-07	1.44665e-06	[2, 4, 5, 6, 7, 8, 9]	Group7	7.78443	13	[F37C12.3, R02F2.9, mrpl-11, mrpl-2, mrpl-28, mrpl-38, mrpl-46, mrps-12, mrps-18A, mrps-24, nuo-6, tin-10, tomm-20]
GO:0045017	glycerolipid biosynthetic process	GO_BiologicalProcess-EBI-UniProt-GOA_11.04.2019_00h00	0.000917326	0.0165119	0.00338419	0.0169209	[4, 5, 6]	Group6	7.79221	6	[C14B9.3, Y18H1A.11, lpin-1, pisy-1, pssy-2, vacl-14]
GO:0005759	mitochondrial matrix	GO_CellularComponent-EBI-UniProt-GOA_11.04.2019_00h00	1.84627e-05	0.000443106	1.80831e-07	1.44665e-06	[4, 5, 6, 7, 8, 9]	Group7	7.8125	10	[R02F2.9, Y22D7AL.10, mrpl-11, mrpl-2, mrpl-28, mrpl-38, mrpl-46, mrps-12, mrps-18A, mrps-24]
GO:0015934	large ribosomal subunit	GO_CellularComponent-EBI-UniProt-GOA_11.04.2019_00h00	0.000196078	0.00431372	1.80831e-07	1.44665e-06	[4, 5, 6, 7, 8, 9]	Group7	8.53659	7	[R02F2.9, mrpl-1, mrpl-11, mrpl-2, mrpl-28, mrpl-38, mrpl-46]
GO:1901657	glycosyl compound metabolic process	GO_BiologicalProcess-EBI-UniProt-GOA_11.04.2019_00h00	0.00048738	0.010235	0.000707716	0.00495402	[4]	Group4	11.1111	5	[B0228.7, C06G3.5, acox-3, daf-22, dlg-1]
GO:0005763	mitochondrial small ribosomal subunit	GO_CellularComponent-EBI-UniProt-GOA_11.04.2019_00h00	0.00699213	0.0699213	1.80831e-07	1.44665e-06	[3, 4, 5, 6, 7, 8, 9, 10, 11]	Group7	11.1111	3	[mrps-12, mrps-18A, mrps-24]
GO:0007006	mitochondrial membrane organization	GO_BiologicalProcess-EBI-UniProt-GOA_11.04.2019_00h00	0.00441907	0.061867	0.004043	0.016172	[4, 5]	Group3	13.0435	3	[spg-7, tin-10, tomm-20]
GO:0046128	purine ribonucleoside metabolic process	GO_BiologicalProcess-EBI-UniProt-GOA_11.04.2019_00h00	0.00214864	0.0343783	0.000707716	0.00495402	[6, 7, 8]	Group4	16.6667	3	[B0228.7, C06G3.5, dlg-1]
GO:0032543	mitochondrial translation	GO_BiologicalProcess-EBI-UniProt-GOA_11.04.2019_00h00	2.28131e-06	6.15953e-05	1.80831e-07	1.44665e-06	[6, 7, 8]	Group7	16.6667	7	[F46B6.6, K11D2.5, R02F2.9, mrpl-2, mrps-12, mrps-18A, mrps-24]
GO:0005762	mitochondrial large ribosomal subunit	GO_CellularComponent-EBI-UniProt-GOA_11.04.2019_00h00	4.06566e-06	0.000101641	1.80831e-07	1.44665e-06	[3, 4, 5, 6, 7, 8, 9, 10, 11]	Group7	20	6	[R02F2.9, mrpl-11, mrpl-2, mrpl-28, mrpl-38, mrpl-46]

## Sheet: Fig 4e strong vs con
GOID	GOTerm	Ontology Source	Term PValue	Term PValue Corrected with Bonferroni step down	Group PValue	Group PValue Corrected with Bonferroni step down	GOLevels	GOGroups	% Associated Genes	Nr. Genes	Associated Genes Found
GO:0031224	intrinsic component of membrane	GO_CellularComponent-EBI-UniProt-GOA_11.04.2019_00h00	7.72899e-07	0.000524025	7.72899e-07	3.86449e-06	[2, 3]	Group1	4.84788	290	[B0207.10, C01H6.8, C09F9.2, C14A4.12, C15C7.6, C17B7.5, C18E9.2, C18G1.6, C23H4.2, C25E10.11, C26G2.2, C27H5.4, C28H8.4, C29E4.15, C37C3.12, C44C1.1, C44H9.5, C46C2.2, C47E12.2, C47E8.3, C47F8.3, C49A1.10, C53B4.4, C54C8.4, C54G4.5, C54G6.3, D1007.15, D2005.6, F01D5.6, F09G2.1, F11G11.5, F12A10.1, F13E6.5, F14B8.6, F17H10.2, F20A1.4, F20D1.9, F21E9.2, F22B5.4, F22E12.3, F27D4.8, F28H1.4, F35D2.3…
GO:0044424	intracellular part	GO_CellularComponent-EBI-UniProt-GOA_11.04.2019_00h00	4.62909e-07	0.000314315	4.62909e-07	2.77745e-06	[2, 3, 4]	Group5	7.20846	416	[B0280.13, B0280.9, B0285.4, C02D5.4, C05C10.3, C05C8.2, C05D10.2, C05D2.10, C08A9.6, C10C5.3, C11H1.3, C14A4.8, C16A3.4, C17B7.5, C18E9.2, C24B5.4, C25H3.4, C28H8.4, C31H2.4, C34C6.7, C35D10.12, C35D10.17, C36E8.1, C37C3.12, C47E12.2, C47F8.3, C49H3.6, C50D2.5, C50F2.3, C53A3.2, C53B4.4, C56A3.8, F07C6.4, F08B4.7, F08F1.9, F08F8.7, F09F7.4, F10C1.8, F10F2.2, F22B8.7, F23B12.7, F23C8.9, F25B5.3, …
GO:0005737	cytoplasm	GO_CellularComponent-EBI-UniProt-GOA_11.04.2019_00h00	3.405e-06	0.00230519	4.62909e-07	2.77745e-06	[3, 4, 5]	Group5	7.57047	282	[B0280.13, B0285.4, C02D5.4, C05C10.3, C05D10.2, C10C5.3, C11H1.3, C16A3.4, C17B7.5, C18E9.2, C25H3.4, C28H8.4, C31H2.4, C34C6.7, C35D10.12, C35D10.17, C37C3.12, C47E12.2, C47F8.3, C49H3.6, C53A3.2, C53B4.4, C56A3.8, F08F1.9, F08F8.7, F09F7.4, F10F2.2, F22B8.7, F23C8.9, F25B5.3, F25B5.5, F38A1.8, F38B6.6, F40A3.3, F41C3.4, F42G2.5, F44E7.2, F45G2.10, F45G2.9, F47G9.1, F53F10.1, F54B3.1, F56D2.2, …
GO:0044444	cytoplasmic part	GO_CellularComponent-EBI-UniProt-GOA_11.04.2019_00h00	1.27352e-05	0.00860899	4.62909e-07	2.77745e-06	[3, 4, 5, 6]	Group5	7.89069	205	[B0280.13, B0285.4, C05C10.3, C05D10.2, C11H1.3, C16A3.4, C17B7.5, C18E9.2, C25H3.4, C28H8.4, C31H2.4, C34C6.7, C35D10.17, C47E12.2, C47F8.3, C53B4.4, C56A3.8, F08F8.7, F09F7.4, F25B5.5, F38A1.8, F38B6.6, F40A3.3, F41C3.4, F42G2.5, F45G2.10, F45G2.9, F47G9.1, F53F10.1, F54B3.1, K07C5.3, M01F1.9, M176.4, M57.2, R05F9.6, R07H5.8, R11F4.1, T05E7.3, T09F5.1, T14G10.5, T27E9.2, Y105C5A.24, Y106G6A.1, …
GO:0016070	RNA metabolic process	GO_BiologicalProcess-EBI-UniProt-GOA_11.04.2019_00h00	4.14096e-05	0.0278687	4.14096e-05	0.000124229	[5, 6]	Group3	8.43529	131	[B0280.9, C05C8.2, C35D10.12, C36E8.1, C50D2.5, C50F2.3, F08B4.7, F25B5.5, F28F8.7, F29A7.6, F45G2.9, F55F8.3, K02A11.3, K04C1.3, K07A12.1, R09B3.3, T18D3.7, T23G11.4, W02B12.10, Y105E8B.7, Y17G9B.8, Y45F10D.7, Y53C12B.1, Y61A9LA.10, Y73B6BL.29, ZK1127.5, ZK418.9, aha-1, alr-1, arch-1, ast-1, atf-6, cdd-1, ceh-24, ceh-38, ceh-48, cir-1, cit-1.2, cmk-1, crh-1, crh-2, crn-1, csr-1, daf-12, daf-3, d…
GO:0003700	DNA-binding transcription factor activity	GO_BiologicalProcess-EBI-UniProt-GOA_11.04.2019_00h00	2.0867e-05	0.0140644	4.14096e-05	0.000124229	[6, 7, 8, 9, 10, 11]	Group3	10.5647	58	[F28F8.7, K04C1.3, K07A12.1, T18D3.7, aha-1, alr-1, ast-1, atf-6, ceh-24, cmk-1, crh-1, crh-2, csr-1, daf-12, daf-3, daf-31, egrh-1, flh-1, klu-1, mxl-2, nhr-104, nhr-107, nhr-126, nhr-136, nhr-138, nhr-139, nhr-140, nhr-162, nhr-17, nhr-176, nhr-177, nhr-195, nhr-20, nhr-201, nhr-204, nhr-214, nhr-230, nhr-238, nhr-243, nhr-256, nhr-274, nhr-50, nhr-53, nhr-6, nhr-65, nhr-66, nhr-7, nhr-71, nhr-…
GO:0044431	Golgi apparatus part	GO_CellularComponent-EBI-UniProt-GOA_11.04.2019_00h00	6.83246e-05	0.0457775	6.83246e-05	6.83246e-05	[3, 4, 5, 6, 7, 8]	Group4	12.8755	30	[C28H8.4, C31H2.4, C47F8.3, C56A3.8, F41C3.4, M01F1.9, T09F5.1, T14G10.5, Y11D7A.9, Y45G5AM.9, cav-2, cogc-5, copa-1, copb-2, fut-1, fut-2, fut-3, gly-8, golg-2, maa-1, nbet-1, ntp-1, rab-30, rab-33, scp-1, sec-23, sqv-6, srf-3, trpp-6, vps-52]
GO:0008340	determination of adult lifespan	GO_BiologicalProcess-EBI-UniProt-GOA_11.04.2019_00h00	1.56699e-05	0.0105772	1.56699e-05	6.26796e-05	[2, 4, 5]	Group0	13.3603	33	[Y75B8A.11, aap-1, atg-7, chn-1, ckr-2, cln-3.1, crh-1, daf-12, daf-3, daf-31, dcap-2, eat-2, glod-4, hel-1, hsp-110, kgb-1, lmd-3, mek-1, mxl-2, nphp-4, npr-22, patr-1, pha-4, plc-1, polg-1, ragc-1, skpo-1, tars-1, tmem-135, uba-5, umps-1, wdr-23, wts-1]
GO:0000139	Golgi membrane	GO_CellularComponent-EBI-UniProt-GOA_11.04.2019_00h00	6.05426e-05	0.0406846	6.83246e-05	6.83246e-05	[4, 5, 6, 7, 8, 9]	Group4	14.3678	25	[C31H2.4, C47F8.3, F41C3.4, M01F1.9, T09F5.1, T14G10.5, Y11D7A.9, Y45G5AM.9, cav-2, copa-1, copb-2, fut-1, fut-2, fut-3, gly-8, golg-2, maa-1, nbet-1, ntp-1, rab-30, rab-33, scp-1, sec-23, sqv-6, srf-3]
GO:0034388	Pwp2p-containing subcomplex of 90S preribosome	GO_CellularComponent-EBI-UniProt-GOA_11.04.2019_00h00	6.08004e-05	0.040797	6.08004e-05	0.000121601	[2, 5, 6, 7, 8, 9, 10, 11, 12]	Group2	80	4	[B0280.9, F55F8.3, Y45F10D.7, Y53C12B.1]
