# Supplementary material for: Neuroligin-mediated neurodevelopmental defects are induced by mitochondrial dysfunction and prevented by lutein in C. elegans
Source: Nat Commun. 2022 May 12;13:2620. doi: 10.1038/s41467-022-29972-4 (PMC9098500; doi:10.1038/s41467-022-29972-4)
Supplement: Supplementary file 6 — Supplementary Data 4 [file 41467_2022_29972_MOESM6_ESM.xlsx]

## Sheet: GO_con_vs_nuo-5
ID	Description	GeneRatio	BgRatio	pvalue	p.adjust	qvalue	geneID	Count
GO:0048468	cell development	87/1083	461/9799	2.59657e-07	0.000527623	0.000479136	kgb-2/ego-1/sym-1/mec-15/stau-1/nst-1/glo-4/efn-4/elpc-3/mep-1/fln-1/madd-4/H42K12.3/mag-1/cul-3/sax-7/sax-3/T26C5.2/jnk-1/meg-4/meg-2/meg-1/faah-1/dhc-1/swan-1/ddr-1/cmk-1/ham-2/npp-10/F52C9.5/vab-1/C05D10.4/vab-8/ten-1/lim-6/cam-1/dyf-7/enu-3.6/pat-3/dnc-1/gld-1/epi-1/slt-1/med-2/ttn-1/kpc-1/tax-2/vbh-1/csr-1/mau-2/svh-2/unc-5/larp-1/puf-7/daf-11/tra-2/glh-2/emb-8/rin-1/spon-1/unc-70/unc-60/elt…	87
GO:0031175	neuron projection development	44/1083	186/9799	6.37324e-07	0.000647521	0.000588015	sym-1/glo-4/efn-4/fln-1/madd-4/sax-7/sax-3/jnk-1/faah-1/dhc-1/swan-1/ddr-1/cmk-1/vab-1/C05D10.4/vab-8/ten-1/lim-6/cam-1/dyf-7/enu-3.6/dnc-1/epi-1/slt-1/kpc-1/tax-2/mau-2/svh-2/unc-5/daf-11/rin-1/spon-1/unc-70/unc-53/unc-44/ced-10/vhp-1/cbp-1/F28B4.3/mig-10/lron-6/lron-3/cwn-1/hst-2	44
GO:0007399	nervous system development	68/1083	347/9799	1.39184e-06	0.000942739	0.000856103	kgb-2/sym-1/mec-15/glo-4/efn-4/fln-1/madd-4/sax-7/sax-3/jnk-1/akt-2/faah-1/dhc-1/swan-1/ddr-1/cmk-1/ham-2/ham-1/vab-1/C05D10.4/vab-8/F31C3.6/ten-1/nlg-1/lim-6/mbr-1/cam-1/dyf-7/nmy-2/enu-3.6/dnc-1/epi-1/slt-1/smp-1/dlg-1/ceh-31/ceh-36/egl-13/egl-19/kpc-1/tax-2/mau-2/svh-2/unc-5/unc-2/daf-11/hlh-34/rin-1/spon-1/unc-70/unc-53/par-1/mes-1/osm-3/casy-1/unc-44/unc-43/ced-10/vhp-1/cbp-1/lnp-1/F28B4.3/m…	68
GO:0048666	neuron development	46/1083	207/9799	2.31729e-06	0.00117718	0.001069	kgb-2/sym-1/mec-15/glo-4/efn-4/fln-1/madd-4/sax-7/sax-3/jnk-1/faah-1/dhc-1/swan-1/ddr-1/cmk-1/vab-1/C05D10.4/vab-8/ten-1/lim-6/cam-1/dyf-7/enu-3.6/dnc-1/epi-1/slt-1/kpc-1/tax-2/mau-2/svh-2/unc-5/daf-11/rin-1/spon-1/unc-70/unc-53/unc-44/ced-10/vhp-1/cbp-1/F28B4.3/mig-10/lron-6/lron-3/cwn-1/hst-2	46
GO:0030182	neuron differentiation	50/1083	236/9799	3.68657e-06	0.00132074	0.00119936	kgb-2/sym-1/mec-15/glo-4/efn-4/fln-1/madd-4/sax-7/sax-3/jnk-1/faah-1/dhc-1/swan-1/ddr-1/cmk-1/ham-2/vab-1/C05D10.4/vab-8/F31C3.6/ten-1/lim-6/cam-1/dyf-7/enu-3.6/dnc-1/epi-1/slt-1/ceh-36/egl-13/kpc-1/tax-2/mau-2/svh-2/unc-5/daf-11/rin-1/spon-1/unc-70/unc-53/unc-44/ced-10/vhp-1/cbp-1/F28B4.3/mig-10/lron-6/lron-3/cwn-1/hst-2	50
GO:0032990	cell part morphogenesis	37/1083	155/9799	3.9212e-06	0.00132074	0.00119936	sym-1/glo-4/efn-4/fln-1/madd-4/sax-7/sax-3/dhc-1/swan-1/ddr-1/cmk-1/vab-1/vab-8/ten-1/lim-6/cam-1/enu-3.6/dnc-1/immt-1/slt-1/kpc-1/tax-2/mau-2/unc-5/daf-11/rin-1/spon-1/unc-53/unc-44/ced-10/vhp-1/F28B4.3/mig-10/lron-6/lron-3/cwn-1/hst-2	37
GO:0048699	generation of neurons	53/1083	258/9799	4.96539e-06	0.00132074	0.00119936	kgb-2/sym-1/mec-15/glo-4/efn-4/fln-1/madd-4/sax-7/sax-3/jnk-1/faah-1/dhc-1/swan-1/ddr-1/cmk-1/ham-2/ham-1/vab-1/C05D10.4/vab-8/F31C3.6/ten-1/lim-6/cam-1/dyf-7/nmy-2/enu-3.6/dnc-1/epi-1/slt-1/ceh-36/egl-13/kpc-1/tax-2/mau-2/svh-2/unc-5/daf-11/rin-1/spon-1/unc-70/unc-53/par-1/unc-44/ced-10/vhp-1/cbp-1/F28B4.3/mig-10/lron-6/lron-3/cwn-1/hst-2	53
GO:0048858	cell projection morphogenesis	36/1083	151/9799	5.44573e-06	0.00132074	0.00119936	sym-1/glo-4/efn-4/fln-1/madd-4/sax-7/sax-3/dhc-1/swan-1/ddr-1/cmk-1/vab-1/vab-8/ten-1/lim-6/cam-1/enu-3.6/dnc-1/slt-1/kpc-1/tax-2/mau-2/unc-5/daf-11/rin-1/spon-1/unc-53/unc-44/ced-10/vhp-1/F28B4.3/mig-10/lron-6/lron-3/cwn-1/hst-2	36
GO:0022008	neurogenesis	54/1083	266/9799	5.84973e-06	0.00132074	0.00119936	kgb-2/sym-1/mec-15/glo-4/efn-4/fln-1/madd-4/sax-7/sax-3/jnk-1/faah-1/dhc-1/swan-1/ddr-1/cmk-1/ham-2/ham-1/vab-1/C05D10.4/vab-8/F31C3.6/ten-1/lim-6/cam-1/dyf-7/nmy-2/enu-3.6/dnc-1/epi-1/slt-1/ceh-36/egl-13/kpc-1/tax-2/mau-2/svh-2/unc-5/daf-11/rin-1/spon-1/unc-70/unc-53/par-1/osm-3/unc-44/ced-10/vhp-1/cbp-1/F28B4.3/mig-10/lron-6/lron-3/cwn-1/hst-2	54
GO:2000026	regulation of multicellular organismal development	61/1083	316/9799	8.03364e-06	0.00163244	0.00148242	laf-1/tsp-12/glo-4/efn-4/lin-15A/gcn-2/sax-7/sax-3/egl-4/sli-1/jnk-1/akt-2/faah-1/dhc-1/swan-1/ddr-1/sma-9/wrm-1/sma-4/cmk-1/ham-2/chd-3/vab-1/vab-8/sel-2/dhs-28/mus-81/wts-1/nmy-2/lin-29/pat-3/lin-42/dnc-1/gld-1/slt-1/kpc-1/che-3/tax-2/vbh-1/swsn-1/cnnm-1/svh-2/unc-5/daf-12/daf-11/daf-14/pac-1/unc-53/daf-3/osm-3/casy-1/dbt-1/vhp-1/cbp-1/spat-3/pdi-3/ced-9/vav-1/cwn-1/atx-2/hst-2	61
GO:0048812	neuron projection morphogenesis	35/1083	149/9799	1.03954e-05	0.00176029	0.00159853	sym-1/glo-4/efn-4/fln-1/madd-4/sax-7/sax-3/dhc-1/swan-1/ddr-1/cmk-1/vab-1/vab-8/ten-1/lim-6/cam-1/enu-3.6/dnc-1/slt-1/kpc-1/tax-2/mau-2/unc-5/daf-11/rin-1/spon-1/unc-53/unc-44/ced-10/vhp-1/F28B4.3/lron-6/lron-3/cwn-1/hst-2	35
GO:0120039	plasma membrane bounded cell projection morphogenesis	35/1083	149/9799	1.03954e-05	0.00176029	0.00159853	sym-1/glo-4/efn-4/fln-1/madd-4/sax-7/sax-3/dhc-1/swan-1/ddr-1/cmk-1/vab-1/vab-8/ten-1/lim-6/cam-1/enu-3.6/dnc-1/slt-1/kpc-1/tax-2/mau-2/unc-5/daf-11/rin-1/spon-1/unc-53/unc-44/ced-10/vhp-1/F28B4.3/lron-6/lron-3/cwn-1/hst-2	35
GO:0000904	cell morphogenesis involved in differentiation	35/1083	150/9799	1.21505e-05	0.0017883	0.00162396	sym-1/glo-4/efn-4/fln-1/madd-4/sax-7/sax-3/dhc-1/swan-1/ddr-1/vab-1/vab-8/ten-1/lim-6/cam-1/enu-3.6/dnc-1/slt-1/kpc-1/tax-2/mau-2/unc-5/daf-11/tra-2/rin-1/spon-1/unc-53/unc-44/ced-10/vhp-1/F28B4.3/lron-6/lron-3/cwn-1/hst-2	35
GO:0048667	cell morphogenesis involved in neuron differentiation	34/1083	144/9799	1.23209e-05	0.0017883	0.00162396	sym-1/glo-4/efn-4/fln-1/madd-4/sax-7/sax-3/dhc-1/swan-1/ddr-1/vab-1/vab-8/ten-1/lim-6/cam-1/enu-3.6/dnc-1/slt-1/kpc-1/tax-2/mau-2/unc-5/daf-11/rin-1/spon-1/unc-53/unc-44/ced-10/vhp-1/F28B4.3/lron-6/lron-3/cwn-1/hst-2	34
GO:0061564	axon development	35/1083	153/9799	1.91729e-05	0.00259729	0.00235861	sym-1/glo-4/efn-4/fln-1/madd-4/sax-3/jnk-1/faah-1/swan-1/ddr-1/vab-1/vab-8/ten-1/lim-6/cam-1/enu-3.6/epi-1/slt-1/tax-2/mau-2/svh-2/unc-5/daf-11/rin-1/spon-1/unc-53/unc-44/ced-10/vhp-1/F28B4.3/mig-10/lron-6/lron-3/cwn-1/hst-2	35
GO:0032989	cellular component morphogenesis	59/1083	320/9799	4.64258e-05	0.00589608	0.00535424	C09B9.4/sym-1/F25F2.1/glo-4/efn-4/C08F8.6/fln-1/madd-4/T19D12.5/cul-3/sax-7/sax-3/dhc-1/swan-1/ddr-1/cmk-1/ZK354.2/vab-1/vab-8/ten-1/lim-6/cam-1/nmy-2/enu-3.6/pat-3/dnc-1/immt-1/slt-1/ttn-1/kpc-1/tax-2/mau-2/unc-5/daf-11/tra-2/rin-1/spon-1/K09C6.8/T11F8.4/F54H5.2/unc-60/kin-20/unc-54/unc-53/unc-44/ced-10/vhp-1/dyc-1/cas-1/dys-1/C28A5.6/C44C10.7/pdi-3/F28B4.3/mig-10/lron-6/lron-3/cwn-1/hst-2	59
GO:0120036	plasma membrane bounded cell projection organization	52/1083	273/9799	5.3874e-05	0.00643953	0.00584775	nubp-1/sym-1/glo-4/efn-4/fln-1/madd-4/sax-7/sax-3/jnk-1/faah-1/dhc-1/swan-1/ddr-1/cmk-1/vab-1/C05D10.4/vab-8/F31C3.6/ten-1/lim-6/cam-1/dyf-5/dyf-7/enu-3.6/K07C11.10/dnc-1/epi-1/slt-1/kpc-1/che-3/tax-2/mau-2/svh-2/unc-5/daf-11/rin-1/spon-1/unc-70/unc-53/osm-3/osm-1/unc-44/ced-10/vhp-1/cbp-1/gcy-8/F28B4.3/mig-10/lron-6/lron-3/cwn-1/hst-2	52
GO:0030030	cell projection organization	53/1083	286/9799	9.74725e-05	0.0110036	0.00999236	nubp-1/sym-1/glo-4/efn-4/fln-1/madd-4/sax-7/sax-3/jnk-1/faah-1/dhc-1/swan-1/ddr-1/cmk-1/vab-1/C05D10.4/vab-8/F31C3.6/ten-1/lim-6/cam-1/dyf-5/dyf-7/enu-3.6/K07C11.10/dnc-1/epi-1/slt-1/egl-15/kpc-1/che-3/tax-2/mau-2/svh-2/unc-5/daf-11/rin-1/spon-1/unc-70/unc-53/osm-3/osm-1/unc-44/ced-10/vhp-1/cbp-1/gcy-8/F28B4.3/mig-10/lron-6/lron-3/cwn-1/hst-2	53
GO:0007409	axonogenesis	30/1083	134/9799	0.000112423	0.0120234	0.0109185	sym-1/glo-4/efn-4/fln-1/madd-4/sax-3/swan-1/ddr-1/vab-1/vab-8/ten-1/lim-6/cam-1/enu-3.6/slt-1/tax-2/mau-2/unc-5/daf-11/rin-1/spon-1/unc-53/unc-44/ced-10/vhp-1/F28B4.3/lron-6/lron-3/cwn-1/hst-2	30
GO:0031344	regulation of cell projection organization	26/1083	110/9799	0.000124233	0.0126221	0.0114621	nubp-1/glo-4/efn-4/sax-7/sax-3/jnk-1/faah-1/dhc-1/swan-1/ddr-1/vab-1/dyf-5/dnc-1/slt-1/egl-15/kpc-1/tax-2/svh-2/unc-5/daf-11/unc-53/osm-3/vhp-1/cbp-1/cwn-1/hst-2	26
GO:0120035	regulation of plasma membrane bounded cell projection organization	25/1083	105/9799	0.000147146	0.0142381	0.0129297	nubp-1/glo-4/efn-4/sax-7/sax-3/jnk-1/faah-1/dhc-1/swan-1/ddr-1/vab-1/dyf-5/dnc-1/slt-1/kpc-1/tax-2/svh-2/unc-5/daf-11/unc-53/osm-3/vhp-1/cbp-1/cwn-1/hst-2	25
GO:0051028	mRNA transport	12/1083	35/9799	0.000230907	0.0191293	0.0173713	smg-6/rnp-4/npp-10/npp-19/npp-15/npp-14/nxt-1/D1086.9/thoc-2/thoc-3/rha-1/ddx-19	12
GO:0050767	regulation of neurogenesis	25/1083	108/9799	0.000236152	0.0191293	0.0173713	glo-4/efn-4/sax-7/sax-3/jnk-1/faah-1/dhc-1/swan-1/ddr-1/cmk-1/ham-2/vab-1/vab-8/dnc-1/slt-1/kpc-1/tax-2/svh-2/unc-5/daf-11/unc-53/vhp-1/cbp-1/cwn-1/hst-2	25
GO:0045664	regulation of neuron differentiation	24/1083	102/9799	0.000240326	0.0191293	0.0173713	glo-4/efn-4/sax-7/sax-3/jnk-1/faah-1/dhc-1/swan-1/ddr-1/cmk-1/ham-2/vab-1/dnc-1/slt-1/kpc-1/tax-2/svh-2/unc-5/daf-11/unc-53/vhp-1/cbp-1/cwn-1/hst-2	24
GO:0010975	regulation of neuron projection development	22/1083	90/9799	0.000241759	0.0191293	0.0173713	glo-4/efn-4/sax-7/sax-3/jnk-1/faah-1/dhc-1/swan-1/ddr-1/vab-1/dnc-1/slt-1/kpc-1/tax-2/svh-2/unc-5/daf-11/unc-53/vhp-1/cbp-1/cwn-1/hst-2	22
GO:0000902	cell morphogenesis	51/1083	282/9799	0.000244764	0.0191293	0.0173713	C09B9.4/sym-1/F25F2.1/glo-4/efn-4/C08F8.6/fln-1/madd-4/T19D12.5/sax-7/sax-3/dhc-1/swan-1/ddr-1/cmk-1/ZK354.2/vab-1/vab-8/ten-1/lim-6/cam-1/nmy-2/enu-3.6/dnc-1/slt-1/kpc-1/tax-2/mau-2/unc-5/daf-11/tra-2/rin-1/spon-1/K09C6.8/T11F8.4/F54H5.2/kin-20/unc-53/unc-44/ced-10/vhp-1/cas-1/C28A5.6/C44C10.7/pdi-3/F28B4.3/mig-10/lron-6/lron-3/cwn-1/hst-2	51
GO:0003006	developmental process involved in reproduction	64/1083	381/9799	0.000370109	0.0273121	0.0248021	ego-1/laf-1/stau-1/nst-1/tsp-12/efn-4/smg-1/smg-2/smg-6/elpc-3/mep-1/lin-15A/fln-1/mab-31/mag-1/sqv-7/sex-1/ram-2/meg-4/meg-2/meg-1/sma-9/sma-4/npp-10/vab-1/ani-1/ten-1/lim-6/dnc-1/gld-1/smp-1/rsp-5/vbh-1/swsn-1/cnnm-1/csr-1/unc-5/larp-1/puf-7/ver-1/tra-1/tra-2/glh-2/emb-8/par-3/mes-1/rha-1/mes-4/mes-2/unc-13/ced-10/gck-1/mog-5/spat-3/gon-2/gon-4/ddx-23/pdi-3/ddx-19/dmd-3/cdh-3/atx-2/rbd-1/sin-3	64
GO:0060284	regulation of cell development	30/1083	143/9799	0.000376347	0.0273121	0.0248021	glo-4/efn-4/sax-7/sax-3/jnk-1/faah-1/dhc-1/swan-1/ddr-1/cmk-1/ham-2/vab-1/vab-8/pat-3/dnc-1/gld-1/slt-1/kpc-1/tax-2/svh-2/unc-5/daf-11/unc-53/unc-13/gck-1/vhp-1/cbp-1/cwn-1/atx-2/hst-2	30
GO:0001709	cell fate determination	12/1083	37/9799	0.000415806	0.0291351	0.0264577	wrm-1/ham-2/ham-1/chd-3/nmy-2/gld-1/egl-13/tra-2/elt-7/par-1/mes-1/atx-2	12
GO:0051960	regulation of nervous system development	27/1083	127/9799	0.000582166	0.0394321	0.0358083	glo-4/efn-4/sax-7/sax-3/jnk-1/akt-2/faah-1/dhc-1/swan-1/ddr-1/cmk-1/ham-2/vab-1/vab-8/dnc-1/slt-1/kpc-1/tax-2/svh-2/unc-5/daf-11/unc-53/casy-1/vhp-1/cbp-1/cwn-1/hst-2	27
GO:0033563	dorsal/ventral axon guidance	9/1083	24/9799	0.000665072	0.0435944	0.0395882	madd-4/sax-3/slt-1/mau-2/unc-5/rin-1/spon-1/unc-44/ced-10	9
GO:0016485	protein processing	15/1083	56/9799	0.000832376	0.0528558	0.0479985	cpd-2/mppb-1/npp-14/wrt-4/wrt-1/immp-2/kpc-1/fce-2/fce-1/spg-7/T28H10.3/ced-9/nra-2/F19B2.7/imp-3	15
GO:1905516	positive regulation of fertilization	6/1083	12/9799	0.000921394	0.0567355	0.0515216	laf-1/vbh-1/cnnm-1/cnnm-2/ced-9/atx-2	6
GO:0048585	negative regulation of response to stimulus	33/1083	172/9799	0.00104837	0.0626556	0.0568977	T14G8.3/cul-1/egl-4/sli-1/jnk-1/abl-1/chd-3/vab-1/sel-2/sel-1/let-607/cam-1/plr-1/pat-3/lem-2/slt-1/egl-10/egl-15/rhy-1/che-3/skr-7/tax-2/svh-2/unc-2/ver-1/gck-1/vhp-1/pkc-1/ced-9/rgs-2/rgs-7/vav-1/dat-1	33
GO:0051604	protein maturation	18/1083	76/9799	0.00128128	0.0743873	0.0675513	hpo-29/dohh-1/cpd-2/mppb-1/npp-14/wrt-4/wrt-1/immp-2/kpc-1/K11G12.6/fce-2/fce-1/spg-7/T28H10.3/ced-9/nra-2/F19B2.7/imp-3	18
GO:2000243	positive regulation of reproductive process	18/1083	77/9799	0.00150323	0.0848488	0.0770514	laf-1/tsp-12/egl-4/toca-2/zyg-11/pat-3/gld-2/gld-1/him-17/syp-1/vbh-1/cnnm-1/cnnm-2/unc-13/dbt-1/ced-9/atx-2/elc-1	18
GO:0007411	axon guidance	21/1083	97/9799	0.0017973	0.0987059	0.089635	efn-4/fln-1/madd-4/sax-3/ddr-1/vab-1/vab-8/ten-1/cam-1/enu-3.6/slt-1/mau-2/unc-5/rin-1/spon-1/unc-53/unc-44/ced-10/F28B4.3/cwn-1/hst-2	21
GO:0061065	regulation of dauer larval development	11/1083	38/9799	0.00204888	0.100582	0.0913391	egl-4/wts-1/lin-29/lin-42/kpc-1/che-3/daf-12/daf-11/daf-14/daf-3/osm-3	11
GO:0097485	neuron projection guidance	21/1083	98/9799	0.00205511	0.100582	0.0913391	efn-4/fln-1/madd-4/sax-3/ddr-1/vab-1/vab-8/ten-1/cam-1/enu-3.6/slt-1/mau-2/unc-5/rin-1/spon-1/unc-53/unc-44/ced-10/F28B4.3/cwn-1/hst-2	21
GO:0045595	regulation of cell differentiation	37/1083	207/9799	0.00205956	0.100582	0.0913391	tsp-12/glo-4/efn-4/lin-15A/sax-7/sax-3/jnk-1/faah-1/dhc-1/swan-1/ddr-1/sma-9/wrm-1/sma-4/cmk-1/ham-2/vab-1/vab-8/pat-3/dnc-1/gld-1/slt-1/kpc-1/tax-2/svh-2/unc-5/daf-11/unc-53/unc-13/gck-1/vhp-1/cbp-1/teg-1/cwn-1/atx-2/mdt-29/hst-2	37
GO:0008361	regulation of cell size	15/1083	61/9799	0.00213137	0.100582	0.0913391	glo-4/F10E7.9/cul-1/T04B8.5/swan-1/sma-4/let-607/wts-1/slt-1/tax-2/unc-5/daf-11/unc-53/vhp-1/kcc-2	15
GO:0009968	negative regulation of signal transduction	28/1083	145/9799	0.00220086	0.100582	0.0913391	T14G8.3/cul-1/egl-4/sli-1/abl-1/chd-3/vab-1/sel-2/sel-1/let-607/cam-1/plr-1/pat-3/lem-2/egl-10/egl-15/che-3/skr-7/tax-2/svh-2/unc-2/ver-1/gck-1/vhp-1/ced-9/rgs-2/rgs-7/vav-1	28
GO:0010648	negative regulation of cell communication	29/1083	152/9799	0.00223976	0.100582	0.0913391	T14G8.3/cul-1/egl-4/sli-1/abl-1/chd-3/vab-1/sel-2/sel-1/nlg-1/let-607/cam-1/plr-1/pat-3/lem-2/egl-10/egl-15/che-3/skr-7/tax-2/svh-2/unc-2/ver-1/gck-1/vhp-1/ced-9/rgs-2/rgs-7/vav-1	29
GO:0023057	negative regulation of signaling	29/1083	152/9799	0.00223976	0.100582	0.0913391	T14G8.3/cul-1/egl-4/sli-1/abl-1/chd-3/vab-1/sel-2/sel-1/nlg-1/let-607/cam-1/plr-1/pat-3/lem-2/egl-10/egl-15/che-3/skr-7/tax-2/svh-2/unc-2/ver-1/gck-1/vhp-1/ced-9/rgs-2/rgs-7/vav-1	29
GO:0003002	regionalization	19/1083	86/9799	0.00227694	0.100582	0.0913391	ego-1/lat-1/meg-4/meg-2/meg-1/wrm-1/npp-10/F31C3.6/wrt-4/wrt-1/zyg-11/nmy-2/csr-1/uba-2/par-3/par-1/mes-1/ced-10/elc-1	19
GO:0048609	multicellular organismal reproductive process	64/1083	409/9799	0.00237788	0.100582	0.0913391	ego-1/stau-1/nst-1/tsp-12/elpc-3/eri-3/mep-1/gcn-2/mag-1/sqv-6/sqv-7/egl-4/meg-4/meg-2/meg-1/toca-2/abl-1/cwp-5/npp-10/vab-1/ani-1/vab-8/ten-1/pat-3/crt-1/egl-45/gld-1/lap-1/egl-10/egl-15/vbh-1/swsn-1/csr-1/mau-2/larp-1/puf-7/daf-12/daf-14/tra-1/tra-2/glh-2/emb-8/elt-1/unc-54/unc-53/mes-1/rha-1/mes-2/unc-13/dbt-1/unc-31/unc-36/gck-1/mog-5/cbp-1/dyc-1/lnp-1/ddx-23/pdi-3/ddx-19/ced-9/mig-10/rpn-10/…	64
GO:0010769	regulation of cell morphogenesis involved in differentiation	17/1083	74/9799	0.00245277	0.100582	0.0913391	glo-4/efn-4/sax-7/sax-3/dhc-1/swan-1/vab-1/dnc-1/slt-1/kpc-1/tax-2/unc-5/daf-11/unc-53/vhp-1/cwn-1/hst-2	17
GO:0007156	homophilic cell adhesion via plasma membrane adhesion molecules	6/1083	14/9799	0.00246389	0.100582	0.0913391	cdh-12/T01D3.1/casy-1/cdh-5/cdh-3/cdh-8	6
GO:0044275	cellular carbohydrate catabolic process	6/1083	14/9799	0.00246389	0.100582	0.0913391	T25G3.4/aagr-1/C33G3.4/agl-1/tpi-1/R11F4.1	6
GO:0032101	regulation of response to external stimulus	20/1083	93/9799	0.00248374	0.100582	0.0913391	mec-15/efn-4/mps-3/sax-3/egl-4/jnk-1/faah-1/ddr-1/vab-1/slt-1/snf-12/svh-2/daf-11/hlh-30/unc-53/mec-5/vhp-1/pkc-1/cwn-1/hst-2	20
GO:0019725	cellular homeostasis	32/1083	174/9799	0.00252538	0.100582	0.0913391	mca-1/trxr-2/sca-1/F10E7.9/F22B5.10/C14B9.2/gcn-2/sulp-8/T04B8.5/abts-2/acr-3/catp-5/catp-4/F10D7.3/txdc-9/T10H10.2/ncx-4/glrx-3/F21D5.3/dnj-8/ttm-1/abtm-1/tpi-1/unc-70/unc-32/kcc-2/dyc-1/dys-1/pdi-3/pdi-2/pbo-4/nhx-3	32
GO:0043902	positive regulation of multi-organism process	11/1083	39/9799	0.00257396	0.100582	0.0913391	laf-1/pat-3/gld-1/snf-12/vbh-1/cnnm-1/cnnm-2/unc-13/vhp-1/ced-9/atx-2	11
GO:0007350	blastoderm segmentation	10/1083	34/9799	0.00284773	0.105211	0.0955421	ego-1/meg-4/meg-2/meg-1/npp-10/wrt-4/wrt-1/zyg-11/csr-1/elc-1	10
GO:0035282	segmentation	10/1083	34/9799	0.00284773	0.105211	0.0955421	ego-1/meg-4/meg-2/meg-1/npp-10/wrt-4/wrt-1/zyg-11/csr-1/elc-1	10
GO:0040019	positive regulation of embryonic development	10/1083	34/9799	0.00284773	0.105211	0.0955421	laf-1/tsp-12/sma-9/wrm-1/mus-81/vbh-1/dbt-1/pdi-3/ced-9/atx-2	10
GO:0032504	multicellular organism reproduction	66/1083	428/9799	0.0029455	0.10688	0.0970577	ego-1/stau-1/nst-1/tsp-12/elpc-3/eri-3/mep-1/gcn-2/mag-1/sqv-6/sqv-7/egl-4/rad-8/meg-4/meg-2/meg-1/toca-2/Y73F8A.35/abl-1/cwp-5/npp-10/vab-1/ani-1/vab-8/ten-1/pat-3/crt-1/egl-45/gld-1/lap-1/egl-10/egl-15/vbh-1/swsn-1/csr-1/mau-2/larp-1/puf-7/daf-12/daf-14/tra-1/tra-2/glh-2/emb-8/elt-1/unc-54/unc-53/mes-1/rha-1/mes-2/unc-13/dbt-1/unc-31/unc-36/gck-1/mog-5/cbp-1/dyc-1/lnp-1/ddx-23/pdi-3/ddx-19/ced-…	66
GO:0007127	meiosis I	12/1083	46/9799	0.0034221	0.11649	0.105785	rec-1/cin-4/mus-81/lem-2/R05D3.12/gld-2/him-17/syp-1/him-3/spo-11/top-2/atx-2	12
GO:0000184	nuclear-transcribed mRNA catabolic process; nonsense-mediated decay	6/1083	15/9799	0.0037263	0.11649	0.105785	smg-1/smg-2/smg-3/smg-6/rnp-4/gld-1	6
GO:0007028	cytoplasm organization	6/1083	15/9799	0.0037263	0.11649	0.105785	ego-1/meg-4/meg-2/meg-1/npp-10/csr-1	6
GO:0007308	oocyte construction	6/1083	15/9799	0.0037263	0.11649	0.105785	ego-1/meg-4/meg-2/meg-1/npp-10/csr-1	6
GO:0007309	oocyte axis specification	6/1083	15/9799	0.0037263	0.11649	0.105785	ego-1/meg-4/meg-2/meg-1/npp-10/csr-1	6
GO:0007314	oocyte anterior/posterior axis specification	6/1083	15/9799	0.0037263	0.11649	0.105785	ego-1/meg-4/meg-2/meg-1/npp-10/csr-1	6
GO:0007315	pole plasm assembly	6/1083	15/9799	0.0037263	0.11649	0.105785	ego-1/meg-4/meg-2/meg-1/npp-10/csr-1	6
GO:0008358	maternal determination of anterior/posterior axis; embryo	6/1083	15/9799	0.0037263	0.11649	0.105785	ego-1/meg-4/meg-2/meg-1/npp-10/csr-1	6
GO:0030719	P granule organization	6/1083	15/9799	0.0037263	0.11649	0.105785	ego-1/meg-4/meg-2/meg-1/npp-10/csr-1	6
GO:0051240	positive regulation of multicellular organismal process	41/1083	244/9799	0.00395078	0.121636	0.110458	laf-1/mec-15/tsp-12/gcn-2/sax-7/egl-4/faah-1/toca-2/ddr-1/sma-9/wrm-1/sma-4/dhs-28/mus-81/pat-3/gld-1/egl-19/ric-7/kpc-1/che-3/vbh-1/swsn-1/cnnm-1/svh-2/unc-5/daf-12/unc-53/mec-5/daf-3/osm-3/unc-26/unc-13/casy-1/unc-44/dbt-1/pdi-3/pbo-4/ced-9/cwn-1/atx-2/hst-2	41
GO:0061067	negative regulation of dauer larval development	7/1083	20/9799	0.00418287	0.126859	0.115201	egl-4/wts-1/lin-29/lin-42/kpc-1/daf-11/daf-14	7
GO:0007167	enzyme linked receptor protein signaling pathway	28/1083	152/9799	0.00443561	0.131534	0.119446	tsp-12/dao-5/efn-4/mab-31/egl-4/sli-1/akt-2/abl-1/ist-1/sma-9/sma-4/vab-1/cam-1/pat-3/lem-2/egl-15/kin-6/che-3/unc-2/daf-11/num-1/R11E3.1/daf-3/osm-3/C34E11.2/W01B6.5/gcy-8/pkc-1	28
GO:0044703	multi-organism reproductive process	50/1083	313/9799	0.00451196	0.131534	0.119446	ego-1/laf-1/stau-1/nst-1/egg-1/lat-1/elpc-3/eri-3/mep-1/gcn-2/mag-1/meg-4/meg-2/meg-1/abl-1/cwp-5/sma-4/npp-10/vab-1/ani-1/ten-1/pat-3/dnc-1/gld-1/vbh-1/cnnm-1/cnnm-2/csr-1/larp-1/puf-7/daf-12/tra-1/tra-2/glh-2/emb-8/elt-1/unc-53/par-3/mes-1/rha-1/mes-2/unc-13/gck-1/mog-5/cbp-1/ddx-23/ddx-19/ced-9/rpn-10/atx-2	50
GO:0019953	sexual reproduction	48/1083	298/9799	0.00453117	0.131534	0.119446	ego-1/laf-1/stau-1/nst-1/egg-1/lat-1/elpc-3/eri-3/mep-1/mag-1/meg-4/meg-2/meg-1/abl-1/cwp-5/npp-10/vab-1/ani-1/ten-1/pat-3/dnc-1/gld-1/vbh-1/cnnm-1/cnnm-2/csr-1/larp-1/puf-7/daf-12/tra-1/tra-2/glh-2/emb-8/elt-1/unc-53/par-3/mes-1/rha-1/mes-2/unc-13/gck-1/mog-5/cbp-1/ddx-23/ddx-19/ced-9/rpn-10/atx-2	48
GO:0023051	regulation of signaling	63/1083	413/9799	0.00466074	0.132293	0.120136	ego-2/mec-15/T14G8.3/tsp-12/mgl-1/ragc-1/sek-3/sek-5/tag-52/tag-77/cul-1/egl-4/sli-1/bris-1/abl-1/wrm-1/gar-3/lgl-1/chd-3/vab-1/sel-2/sel-1/cnt-1/nlg-1/let-607/ehbp-1/cam-1/plr-1/osg-1/pat-3/lem-2/dgk-3/egl-10/egl-15/ric-3/che-3/skr-7/tax-2/svh-2/unc-2/ver-1/daf-11/rpt-6/cgef-1/mes-1/osm-3/unc-26/Y105E8A.25/casy-1/ced-10/gck-1/vhp-1/kcc-2/dys-1/pdi-2/ced-9/rgs-2/rgs-7/nra-2/vav-1/cwn-1/chin-1/mdt…	63
GO:0009266	response to temperature stimulus	20/1083	98/9799	0.00468756	0.132293	0.120136	T14G8.3/cnx-1/gcn-2/paqr-2/jnk-1/swan-1/cmk-1/sea-2/F11F1.1/crt-1/epi-1/dgk-3/tax-2/unc-2/hsf-1/daf-12/daf-11/gcy-8/rle-1/atx-2	20
GO:0001764	neuron migration	11/1083	42/9799	0.0048269	0.132544	0.120363	sax-3/ham-1/vab-8/cam-1/epi-1/slt-1/kpc-1/rin-1/ced-10/mig-10/cwn-1	11
GO:1902115	regulation of organelle assembly	11/1083	42/9799	0.0048269	0.132544	0.120363	nubp-1/ragc-1/rbg-1/rsks-1/dyf-5/rab-33/pat-3/tbc-12/osm-3/rod-1/atx-2	11
GO:0048583	regulation of response to stimulus	71/1083	477/9799	0.00508648	0.135952	0.123458	ego-2/F20C5.7/mec-15/T14G8.3/tsp-12/efn-4/ragc-1/sek-3/sek-5/mps-3/tag-52/tag-77/sax-3/cul-1/egl-4/sli-1/bris-1/jnk-1/faah-1/ddr-1/abl-1/wrm-1/gar-3/lgl-1/chd-3/vab-1/sel-2/sel-1/cnt-1/let-607/cam-1/plr-1/osg-1/pat-3/lem-2/slt-1/egl-10/egl-15/snf-12/ulp-1/rhy-1/che-3/skr-7/tax-2/svh-2/unc-2/ver-1/daf-11/C54F6.3/hlh-30/cgef-1/unc-53/mec-5/mes-1/osm-3/Y105E8A.25/gck-1/vhp-1/Y87G2A.16/pdi-2/pkc-1/ce…	71
GO:0042330	taxis	32/1083	182/9799	0.00515172	0.135952	0.123458	efn-4/mps-3/fln-1/madd-4/sax-3/egl-4/ddr-1/tub-1/vab-1/piki-1/vab-8/ten-1/cam-1/enu-3.6/slt-1/dgk-3/ceh-36/tax-2/mau-2/unc-5/daf-12/daf-11/rin-1/spon-1/unc-53/unc-44/ced-10/gcy-8/pkc-1/F28B4.3/cwn-1/hst-2	32
GO:0051130	positive regulation of cellular component organization	32/1083	182/9799	0.00515172	0.135952	0.123458	sax-7/faah-1/toca-2/ddr-1/wrm-1/piki-1/sel-2/rbg-1/rsks-1/zyg-11/dyf-5/pat-3/gld-2/syp-1/F54C8.7/ric-7/kpc-1/svh-2/unc-5/rpt-3/rpt-6/unc-60/unc-53/osm-3/rod-1/casy-1/ced-10/ced-9/cwn-1/atx-2/tag-138/elc-1	32
GO:0006935	chemotaxis	30/1083	168/9799	0.00527625	0.137453	0.124821	efn-4/mps-3/fln-1/madd-4/sax-3/egl-4/ddr-1/tub-1/vab-1/piki-1/vab-8/ten-1/cam-1/enu-3.6/slt-1/ceh-36/tax-2/mau-2/unc-5/daf-12/daf-11/rin-1/spon-1/unc-53/unc-44/ced-10/pkc-1/F28B4.3/cwn-1/hst-2	30
GO:0008038	neuron recognition	7/1083	21/9799	0.00568513	0.145404	0.132042	fln-1/sax-7/ten-1/epi-1/slt-1/kpc-1/spon-1	7
GO:0010646	regulation of cell communication	62/1083	409/9799	0.00572458	0.145404	0.132042	ego-2/mec-15/T14G8.3/tsp-12/mgl-1/ragc-1/sek-3/sek-5/tag-52/tag-77/cul-1/egl-4/sli-1/bris-1/abl-1/wrm-1/gar-3/lgl-1/chd-3/vab-1/sel-2/sel-1/cnt-1/nlg-1/let-607/cam-1/plr-1/osg-1/pat-3/lem-2/dgk-3/egl-10/egl-15/ric-3/che-3/skr-7/tax-2/svh-2/unc-2/ver-1/daf-11/rpt-6/cgef-1/mes-1/osm-3/unc-26/Y105E8A.25/casy-1/ced-10/gck-1/vhp-1/kcc-2/dys-1/pdi-2/ced-9/rgs-2/rgs-7/nra-2/vav-1/cwn-1/chin-1/mdt-29	62
GO:0042592	homeostatic process	40/1083	242/9799	0.00584504	0.146393	0.13294	mca-1/trxr-2/sca-1/smg-6/F10E7.9/F22B5.10/C14B9.2/gcn-2/sulp-8/T04B8.5/abts-2/acr-3/catp-5/catp-4/smf-2/F10D7.3/txdc-9/cku-70/T10H10.2/ncx-4/glrx-3/F21D5.3/cnnm-1/dnj-8/trt-1/ttm-1/abtm-1/tpi-1/unc-70/unc-80/unc-32/kcc-2/dyc-1/dys-1/pdi-3/pdi-2/D1054.1/pbo-4/mboa-1/nhx-3	40
GO:0001558	regulation of cell growth	13/1083	55/9799	0.00590758	0.146393	0.13294	glo-4/sax-7/egl-4/swan-1/sma-4/slt-1/kpc-1/tax-2/unc-5/daf-11/pek-1/unc-53/vhp-1	13
GO:0006986	response to unfolded protein	18/1083	87/9799	0.00611785	0.149777	0.136013	T14G8.3/sca-1/abu-2/cnx-1/C14B9.2/gcn-2/F41B4.3/F11F1.1/let-607/crt-1/dve-1/pek-1/abu-11/F53B1.4/vhp-1/spg-7/pdi-2/clpp-1	18
GO:0045836	positive regulation of meiotic nuclear division	5/1083	12/9799	0.00664633	0.155404	0.141123	zyg-11/gld-2/syp-1/atx-2/elc-1	5
GO:0055059	asymmetric neuroblast division	5/1083	12/9799	0.00664633	0.155404	0.141123	ham-1/cam-1/nmy-2/egl-13/par-1	5
GO:0098722	asymmetric stem cell division	5/1083	12/9799	0.00664633	0.155404	0.141123	ham-1/cam-1/nmy-2/egl-13/par-1	5
GO:0035966	response to topologically incorrect protein	20/1083	101/9799	0.00665363	0.155404	0.141123	T14G8.3/sca-1/abu-2/cnx-1/C14B9.2/gcn-2/F41B4.3/F11F1.1/let-607/crt-1/epi-1/dve-1/hsf-1/pek-1/abu-11/F53B1.4/vhp-1/spg-7/pdi-2/clpp-1	20
GO:0009605	response to external stimulus	68/1083	459/9799	0.00673384	0.155491	0.141201	clec-264/mec-15/efn-4/sca-1/ragc-1/mps-3/F54B11.11/fln-1/madd-4/gcn-2/sax-3/cul-1/egl-4/rad-8/jnk-1/faah-1/ddr-1/abl-1/tub-1/vab-1/piki-1/vab-8/ten-1/cam-1/enu-3.6/clec-7/dop-2/dop-3/slt-1/dgk-3/ceh-36/snf-12/tax-2/mau-2/svh-2/unc-5/unc-2/hsf-1/daf-12/daf-11/daf-14/cht-1/hlh-30/rin-1/spon-1/dkf-2/mec-1/elt-7/unc-53/mec-5/T07A9.8/daf-3/rga-6/ikb-1/unc-44/ced-10/unc-32/F17E9.3/vhp-1/gcy-8/spg-7/trf…	68
GO:0008045	motor neuron axon guidance	7/1083	22/9799	0.00755686	0.170171	0.154532	ddr-1/ten-1/unc-5/spon-1/unc-53/ced-10/F28B4.3	7
GO:0044774	mitotic DNA integrity checkpoint	7/1083	22/9799	0.00755686	0.170171	0.154532	cin-4/mus-81/R05D3.12/chk-1/fnci-1/hpr-17/top-2	7
GO:0007166	cell surface receptor signaling pathway	53/1083	345/9799	0.00782736	0.170171	0.154532	ego-2/mec-15/tsp-12/tsp-13/dao-5/efn-4/mgl-1/fln-1/mab-31/sax-3/egl-4/paqr-2/paqr-1/sli-1/akt-2/acr-3/abl-1/ist-1/sma-9/wrm-1/sma-4/lgc-4/lgl-1/vab-1/sel-2/sel-1/cam-1/plr-1/pat-3/lem-2/acr-16/avr-14/egl-15/kin-6/che-3/unc-5/unc-2/daf-11/num-1/R11E3.1/K09C6.8/C15C7.7/kin-20/daf-3/osm-3/C34E11.2/W01B6.5/gcy-8/pkc-1/ced-9/vav-1/cwn-1/mdt-29	53
GO:0007179	transforming growth factor beta receptor signaling pathway	9/1083	33/9799	0.00787208	0.170171	0.154532	tsp-12/mab-31/egl-4/sma-9/sma-4/che-3/unc-2/daf-11/daf-3	9
GO:0071559	response to transforming growth factor beta	9/1083	33/9799	0.00787208	0.170171	0.154532	tsp-12/mab-31/egl-4/sma-9/sma-4/che-3/unc-2/daf-11/daf-3	9
GO:0071560	cellular response to transforming growth factor beta stimulus	9/1083	33/9799	0.00787208	0.170171	0.154532	tsp-12/mab-31/egl-4/sma-9/sma-4/che-3/unc-2/daf-11/daf-3	9
GO:0030036	actin cytoskeleton organization	27/1083	152/9799	0.00843764	0.180477	0.163891	fli-1/fln-1/cul-3/frm-2/frm-1/nuo-3/toca-2/lgl-1/ani-1/ani-3/C05D10.4/vab-19/osg-1/pat-3/F54C8.7/ttn-1/ric-7/unc-70/unc-60/unc-54/unc-53/ced-10/dyc-1/cas-1/dys-1/ced-9/tag-138	27
GO:0030029	actin filament-based process	29/1083	167/9799	0.00891549	0.186196	0.169085	fli-1/fln-1/cul-3/frm-2/frm-1/sax-7/nuo-3/jnk-1/toca-2/lgl-1/ani-1/ani-3/C05D10.4/vab-19/osg-1/pat-3/F54C8.7/ttn-1/ric-7/unc-70/unc-60/unc-54/unc-53/ced-10/dyc-1/cas-1/dys-1/ced-9/tag-138	29
GO:0051094	positive regulation of developmental process	35/1083	211/9799	0.00900717	0.186196	0.169085	laf-1/tsp-12/gcn-2/sax-7/faah-1/ddr-1/sma-9/wrm-1/sma-4/dhs-28/mus-81/pat-3/gld-1/kpc-1/che-3/vbh-1/swsn-1/cnnm-1/svh-2/unc-5/daf-12/unc-53/daf-3/osm-3/unc-26/unc-13/casy-1/unc-44/dbt-1/teg-1/pdi-3/ced-9/cwn-1/atx-2/hst-2	35
GO:0034620	cellular response to unfolded protein	17/1083	84/9799	0.00949743	0.186196	0.169085	T14G8.3/sca-1/abu-2/cnx-1/C14B9.2/gcn-2/F41B4.3/F11F1.1/let-607/crt-1/dve-1/pek-1/abu-11/F53B1.4/spg-7/pdi-2/clpp-1	17
GO:0061982	meiosis I cell cycle process	12/1083	52/9799	0.00976671	0.186196	0.169085	rec-1/cin-4/mus-81/lem-2/R05D3.12/gld-2/him-17/syp-1/him-3/spo-11/top-2/atx-2	12
GO:0007405	neuroblast proliferation	5/1083	13/9799	0.00983031	0.186196	0.169085	ham-1/cam-1/nmy-2/egl-13/par-1	5
GO:0036445	neuronal stem cell division	5/1083	13/9799	0.00983031	0.186196	0.169085	ham-1/cam-1/nmy-2/egl-13/par-1	5
GO:0048103	somatic stem cell division	5/1083	13/9799	0.00983031	0.186196	0.169085	ham-1/cam-1/nmy-2/egl-13/par-1	5
GO:0055057	neuroblast division	5/1083	13/9799	0.00983031	0.186196	0.169085	ham-1/cam-1/nmy-2/egl-13/par-1	5
GO:0061351	neural precursor cell proliferation	5/1083	13/9799	0.00983031	0.186196	0.169085	ham-1/cam-1/nmy-2/egl-13/par-1	5
GO:0006469	negative regulation of protein kinase activity	7/1083	23/9799	0.00984725	0.186196	0.169085	F25B5.5/sli-1/F37A4.2/cnt-1/rei-2/gck-1/vhp-1	7
GO:0008037	cell recognition	7/1083	23/9799	0.00984725	0.186196	0.169085	fln-1/sax-7/ten-1/epi-1/slt-1/kpc-1/spon-1	7
GO:0009880	embryonic pattern specification	11/1083	46/9799	0.00998303	0.186196	0.169085	ego-1/meg-4/meg-2/meg-1/npp-10/wrt-4/wrt-1/zyg-11/csr-1/par-1/elc-1	11
GO:0000045	autophagosome assembly	10/1083	40/9799	0.00998788	0.186196	0.169085	ragc-1/atg-10/atg-4.1/rbg-1/rsks-1/trpp-8/rab-33/ubxn-2/atg-3/tbc-12	10
GO:1905037	autophagosome organization	10/1083	40/9799	0.00998788	0.186196	0.169085	ragc-1/atg-10/atg-4.1/rbg-1/rsks-1/trpp-8/rab-33/ubxn-2/atg-3/tbc-12	10
GO:0016358	dendrite development	6/1083	18/9799	0.0103427	0.191058	0.173501	sax-7/dhc-1/dyf-7/dnc-1/kpc-1/unc-70	6
GO:0007276	gamete generation	37/1083	228/9799	0.0104527	0.191351	0.173766	ego-1/stau-1/nst-1/elpc-3/eri-3/mep-1/mag-1/meg-4/meg-2/meg-1/abl-1/npp-10/vab-1/ani-1/ten-1/pat-3/gld-1/vbh-1/csr-1/larp-1/puf-7/tra-1/tra-2/glh-2/emb-8/elt-1/mes-1/rha-1/mes-2/unc-13/gck-1/mog-5/cbp-1/ddx-23/ddx-19/rpn-10/atx-2	37
GO:0022603	regulation of anatomical structure morphogenesis	38/1083	236/9799	0.0108113	0.193368	0.175598	C09B9.4/F25F2.1/tsp-12/glo-4/efn-4/C08F8.6/T19D12.5/sax-7/sax-3/dhc-1/swan-1/sma-9/wrm-1/sma-4/ZK354.2/vab-1/nmy-2/pat-3/dnc-1/slt-1/kpc-1/tax-2/unc-5/daf-11/K09C6.8/T11F8.4/pac-1/F54H5.2/kin-20/unc-53/vhp-1/C28A5.6/C44C10.7/pdi-3/ced-9/vha-17/cwn-1/hst-2	38
GO:0007131	reciprocal meiotic recombination	8/1083	29/9799	0.0111607	0.193368	0.175598	rec-1/cin-4/mus-81/R05D3.12/him-17/syp-1/spo-11/top-2	8
GO:0035825	homologous recombination	8/1083	29/9799	0.0111607	0.193368	0.175598	rec-1/cin-4/mus-81/R05D3.12/him-17/syp-1/spo-11/top-2	8
GO:0048638	regulation of developmental growth	25/1083	141/9799	0.011227	0.193368	0.175598	nst-1/tsp-12/glo-4/sax-7/egl-4/rad-8/akt-2/swan-1/sma-9/sma-4/dhs-28/let-607/wts-1/slt-1/kpc-1/tax-2/swsn-1/cnnm-1/unc-5/daf-11/unc-53/unc-26/unc-44/vhp-1/hst-2	25
GO:0009966	regulation of signal transduction	51/1083	336/9799	0.0112376	0.193368	0.175598	ego-2/mec-15/T14G8.3/tsp-12/ragc-1/sek-3/sek-5/tag-52/tag-77/cul-1/egl-4/sli-1/bris-1/abl-1/wrm-1/lgl-1/chd-3/vab-1/sel-2/sel-1/cnt-1/let-607/cam-1/plr-1/osg-1/pat-3/lem-2/egl-10/egl-15/che-3/skr-7/tax-2/svh-2/unc-2/ver-1/daf-11/cgef-1/mes-1/osm-3/Y105E8A.25/gck-1/vhp-1/pdi-2/ced-9/rgs-2/rgs-7/nra-2/vav-1/cwn-1/chin-1/mdt-29	51
GO:0051704	multi-organism process	71/1083	494/9799	0.0114796	0.193368	0.175598	ego-1/clec-264/laf-1/stau-1/nst-1/egg-1/lat-1/sca-1/elpc-3/eri-3/mep-1/F54B11.11/gcn-2/mag-1/rad-8/meg-4/meg-2/meg-1/abl-1/cwp-5/sma-4/npp-10/vab-1/ani-1/ten-1/clec-7/pat-3/dnc-1/gld-1/snf-12/vbh-1/cnnm-1/cnnm-2/csr-1/larp-1/puf-7/hsf-1/daf-12/daf-14/cht-1/tra-1/tra-2/glh-2/emb-8/hlh-30/dkf-2/elt-1/elt-7/unc-53/par-3/mes-1/rha-1/daf-3/mes-2/rga-6/ikb-1/unc-13/unc-32/gck-1/F17E9.3/vhp-1/mog-5/cbp-…	71
GO:0016236	macroautophagy	11/1083	47/9799	0.0117674	0.193368	0.175598	ragc-1/atg-10/atg-4.1/rbg-1/rsks-1/trpp-8/rab-33/ubxn-2/atg-3/vps-15/tbc-12	11
GO:0032103	positive regulation of response to external stimulus	11/1083	47/9799	0.0117674	0.193368	0.175598	mec-15/egl-4/faah-1/ddr-1/snf-12/svh-2/unc-53/mec-5/vhp-1/pkc-1/cwn-1	11
GO:0045930	negative regulation of mitotic cell cycle	11/1083	47/9799	0.0117674	0.193368	0.175598	cul-1/cin-4/mus-81/R05D3.12/him-17/chk-1/fnci-1/rod-1/hpr-17/top-2/bmk-1	11
GO:0070588	calcium ion transmembrane transport	11/1083	47/9799	0.0117674	0.193368	0.175598	mca-1/sca-1/F22B5.10/ocr-1/acr-3/catp-5/ncx-4/egl-19/unc-2/clhm-1/unc-36	11
GO:0070848	response to growth factor	11/1083	47/9799	0.0117674	0.193368	0.175598	tsp-12/mab-31/egl-4/sma-9/sma-4/lem-2/egl-15/che-3/unc-2/daf-11/daf-3	11
GO:0071363	cellular response to growth factor stimulus	11/1083	47/9799	0.0117674	0.193368	0.175598	tsp-12/mab-31/egl-4/sma-9/sma-4/lem-2/egl-15/che-3/unc-2/daf-11/daf-3	11
GO:0031346	positive regulation of cell projection organization	10/1083	41/9799	0.011936	0.193368	0.175598	sax-7/faah-1/ddr-1/dyf-5/kpc-1/svh-2/unc-5/unc-53/osm-3/cwn-1	10
GO:0031570	DNA integrity checkpoint	10/1083	41/9799	0.011936	0.193368	0.175598	tim-1/cin-4/abl-1/mus-81/hsr-9/R05D3.12/chk-1/fnci-1/hpr-17/top-2	10
GO:0006836	neurotransmitter transport	17/1083	86/9799	0.0119904	0.193368	0.175598	mec-15/snf-9/snf-5/gar-3/nlg-1/DH11.5/snf-12/snf-11/ric-7/tom-1/unc-26/unc-13/unc-31/dys-1/pkc-1/dnj-14/dat-1	17
GO:0009952	anterior/posterior pattern specification	13/1083	60/9799	0.0125306	0.200104	0.181714	ego-1/lat-1/meg-4/meg-2/meg-1/npp-10/zyg-11/nmy-2/csr-1/uba-2/par-3/par-1/elc-1	13
GO:0033673	negative regulation of kinase activity	7/1083	24/9799	0.0126049	0.200104	0.181714	F25B5.5/sli-1/F37A4.2/cnt-1/rei-2/gck-1/vhp-1	7
GO:0009888	tissue development	32/1083	194/9799	0.0131288	0.206504	0.187527	tsp-12/efn-4/mep-1/bus-18/mlt-10/H42K12.3/sqv-6/sqv-7/sax-7/T26C5.2/toca-2/nhr-97/sma-9/wrm-1/sma-4/nhr-31/F52C9.5/vab-1/F31C3.6/nhr-119/vab-10/med-2/ceh-31/swsn-1/unc-62/elt-1/elt-7/par-3/let-4/cdh-3/Y67D8B.2/mdt-29	32
GO:0045786	negative regulation of cell cycle	17/1083	87/9799	0.0134165	0.206504	0.187527	F25B5.5/tim-1/cul-1/cin-4/abl-1/mus-81/hsr-9/R05D3.12/ppfr-1/him-17/chk-1/fnci-1/rod-1/hpr-17/top-2/bmk-1/atx-2	17
GO:0046661	male sex differentiation	18/1083	94/9799	0.0136808	0.206504	0.187527	tsp-12/efn-4/smg-1/mab-31/ram-2/sma-9/sma-4/ani-1/ten-1/smp-1/unc-5/ver-1/ced-10/spat-3/pdi-3/dmd-3/cdh-3/sin-3	18
GO:0098742	cell-cell adhesion via plasma-membrane adhesion molecules	6/1083	19/9799	0.0137311	0.206504	0.187527	cdh-12/T01D3.1/casy-1/cdh-5/cdh-3/cdh-8	6
GO:0007351	tripartite regional subdivision	8/1083	30/9799	0.0137814	0.206504	0.187527	ego-1/meg-4/meg-2/meg-1/npp-10/zyg-11/csr-1/elc-1	8
GO:0008595	anterior/posterior axis specification; embryo	8/1083	30/9799	0.0137814	0.206504	0.187527	ego-1/meg-4/meg-2/meg-1/npp-10/zyg-11/csr-1/elc-1	8
GO:0051307	meiotic chromosome separation	8/1083	30/9799	0.0137814	0.206504	0.187527	cin-4/mus-81/zyg-11/R05D3.12/him-17/top-2/hcp-1/elc-1	8
GO:0000712	resolution of meiotic recombination intermediates	5/1083	14/9799	0.0139228	0.206504	0.187527	cin-4/mus-81/R05D3.12/him-17/top-2	5
GO:0050909	sensory perception of taste	5/1083	14/9799	0.0139228	0.206504	0.187527	gur-3/egl-4/gcy-27/gcy-34/qui-1	5
GO:0006403	RNA localization	15/1083	74/9799	0.0141158	0.207801	0.188705	smg-6/rnp-4/npp-10/npp-19/npp-15/npp-14/nxt-1/D1086.9/thoc-2/thoc-3/xpo-1/rha-1/rps-0/ddx-19/F18H3.4	15
GO:0042180	cellular ketone metabolic process	9/1083	36/9799	0.0142147	0.207801	0.188705	tdo-2/paqr-2/paqr-1/coq-8/coq-1/coq-6/coq-4/kmo-2/dbt-1	9
GO:0048580	regulation of post-embryonic development	25/1083	144/9799	0.0144962	0.208148	0.189019	tsp-12/lin-15A/gcn-2/egl-4/sli-1/chd-3/sel-2/dhs-28/wts-1/lin-29/pat-3/lin-42/kpc-1/che-3/swsn-1/cnnm-1/daf-12/daf-11/daf-14/daf-3/osm-3/dbt-1/spat-3/vav-1/cwn-1	25
GO:0061062	regulation of nematode larval development	25/1083	144/9799	0.0144962	0.208148	0.189019	tsp-12/lin-15A/gcn-2/egl-4/sli-1/chd-3/sel-2/dhs-28/wts-1/lin-29/pat-3/lin-42/kpc-1/che-3/swsn-1/cnnm-1/daf-12/daf-11/daf-14/daf-3/osm-3/dbt-1/spat-3/vav-1/cwn-1	25
GO:0040008	regulation of growth	28/1083	166/9799	0.0146852	0.208148	0.189019	nst-1/tsp-12/glo-4/sax-7/egl-4/rad-8/akt-2/swan-1/sma-9/sma-4/dhs-28/let-607/wts-1/slt-1/lap-1/kpc-1/tax-2/swsn-1/cnnm-1/unc-5/daf-11/pek-1/unc-53/unc-26/unc-44/vhp-1/rbd-1/hst-2	28
GO:0040012	regulation of locomotion	38/1083	241/9799	0.0149354	0.208148	0.189019	efn-4/mps-3/sqv-7/sax-3/egl-4/swan-1/abl-1/vab-1/vab-8/dop-3/pat-3/epi-1/slt-1/egl-10/egl-19/ric-7/kpc-1/unc-5/daf-11/clhm-1/unc-70/unc-53/unc-80/unc-26/unc-41/ced-10/unc-32/unc-31/unc-36/spat-3/dyc-1/cccp-1/dys-1/pkc-1/mig-10/vav-1/cwn-1/hst-2	38
GO:0007548	sex differentiation	34/1083	211/9799	0.0151552	0.208148	0.189019	tsp-12/efn-4/smg-1/smg-2/smg-6/mep-1/lin-15A/mab-31/sqv-7/ram-2/sma-9/sma-4/ani-1/ten-1/gld-1/smp-1/rsp-5/swsn-1/cnnm-1/unc-5/ver-1/tra-1/tra-2/par-3/ced-10/spat-3/gon-2/gon-4/pdi-3/dmd-3/cdh-3/atx-2/rbd-1/sin-3	34
GO:0009994	oocyte differentiation	14/1083	68/9799	0.0152443	0.208148	0.189019	ego-1/elpc-3/mep-1/meg-4/meg-2/meg-1/npp-10/vab-1/gld-1/csr-1/tra-2/unc-13/gck-1/atx-2	14
GO:0048599	oocyte development	14/1083	68/9799	0.0152443	0.208148	0.189019	ego-1/elpc-3/mep-1/meg-4/meg-2/meg-1/npp-10/vab-1/gld-1/csr-1/tra-2/unc-13/gck-1/atx-2	14
GO:0048581	negative regulation of post-embryonic development	12/1083	55/9799	0.015255	0.208148	0.189019	lin-15A/egl-4/sli-1/chd-3/wts-1/lin-29/lin-42/kpc-1/swsn-1/daf-11/daf-14/spat-3	12
GO:0061064	negative regulation of nematode larval development	12/1083	55/9799	0.015255	0.208148	0.189019	lin-15A/egl-4/sli-1/chd-3/wts-1/lin-29/lin-42/kpc-1/swsn-1/daf-11/daf-14/spat-3	12
GO:0007389	pattern specification process	21/1083	116/9799	0.0152628	0.208148	0.189019	ego-1/lat-1/meg-4/meg-2/meg-1/wrm-1/npp-10/F31C3.6/wrt-4/wrt-1/zyg-11/nmy-2/egl-19/csr-1/unc-2/uba-2/par-3/par-1/mes-1/ced-10/elc-1	21
GO:0018992	germ-line sex determination	7/1083	25/9799	0.0158771	0.211818	0.192352	laf-1/vbh-1/tra-1/tra-2/mes-4/mog-5/ddx-23	7
GO:0051348	negative regulation of transferase activity	7/1083	25/9799	0.0158771	0.211818	0.192352	F25B5.5/sli-1/F37A4.2/cnt-1/rei-2/gck-1/vhp-1	7
GO:0055065	metal ion homeostasis	15/1083	75/9799	0.0158999	0.211818	0.192352	mca-1/sca-1/F10E7.9/F22B5.10/T04B8.5/acr-3/catp-5/catp-4/smf-2/ncx-4/F21D5.3/cnnm-1/ttm-1/abtm-1/kcc-2	15
GO:0009948	anterior/posterior axis specification	11/1083	49/9799	0.0160531	0.211818	0.192352	ego-1/meg-4/meg-2/meg-1/npp-10/zyg-11/nmy-2/csr-1/par-3/par-1/elc-1	11
GO:0031032	actomyosin structure organization	11/1083	49/9799	0.0160531	0.211818	0.192352	cul-3/frm-2/frm-1/ani-1/ani-3/pat-3/ttn-1/unc-60/unc-54/dyc-1/dys-1	11
GO:0050790	regulation of catalytic activity	64/1083	446/9799	0.0163781	0.213511	0.19389	glo-4/F25B5.5/elpc-3/sek-3/sek-5/tag-52/K10D3.4/tag-77/gpr-1/egl-4/epac-1/sli-1/F37A4.2/bris-1/C14C10.5/swan-1/wrm-1/lgl-1/cdkr-3/vab-1/npp-14/rbg-1/cnt-1/rde-8/trpp-4/zyg-11/cam-1/osg-1/W05B2.2/B0464.9/epi-1/egl-10/egl-15/ubxn-2/svh-2/ver-1/zer-1/tbc-12/rei-2/cgef-1/spon-1/pac-1/mec-1/C34F6.1/mes-1/rha-1/C08G9.2/Y105E8A.25/gadr-3/gck-1/gck-4/vhp-1/Y9C9A.13/dyc-1/cas-1/T28B8.3/ced-9/rgs-2/rgs-7/v…	64
GO:0050770	regulation of axonogenesis	13/1083	62/9799	0.0163916	0.213511	0.19389	glo-4/efn-4/sax-3/swan-1/vab-1/slt-1/tax-2/unc-5/daf-11/unc-53/vhp-1/cwn-1/hst-2	13
GO:0007178	transmembrane receptor protein serine/threonine kinase signaling pathway	10/1083	43/9799	0.0166742	0.215524	0.195718	tsp-12/mab-31/egl-4/sma-9/sma-4/lem-2/che-3/unc-2/daf-11/daf-3	10
GO:0070482	response to oxygen levels	8/1083	31/9799	0.0168235	0.215524	0.195718	T14G8.3/gcn-2/glb-5/egl-4/rad-8/rhy-1/tax-2/unc-32	8
GO:0050657	nucleic acid transport	14/1083	69/9799	0.0172425	0.215524	0.195718	smg-6/rnp-4/npp-10/npp-19/npp-15/npp-14/nxt-1/D1086.9/thoc-2/thoc-3/xpo-1/rha-1/rps-0/ddx-19	14
GO:0050658	RNA transport	14/1083	69/9799	0.0172425	0.215524	0.195718	smg-6/rnp-4/npp-10/npp-19/npp-15/npp-14/nxt-1/D1086.9/thoc-2/thoc-3/xpo-1/rha-1/rps-0/ddx-19	14
GO:0051236	establishment of RNA localization	14/1083	69/9799	0.0172425	0.215524	0.195718	smg-6/rnp-4/npp-10/npp-19/npp-15/npp-14/nxt-1/D1086.9/thoc-2/thoc-3/xpo-1/rha-1/rps-0/ddx-19	14
GO:0018209	peptidyl-serine modification	27/1083	161/9799	0.0175619	0.215524	0.195718	C09B9.4/Y39G8B.5/F25F2.1/C08F8.6/abcf-3/T19D12.5/egl-4/M03C11.1/akt-2/cmk-1/ZK354.2/wts-1/ikke-1/K09C6.8/pek-1/dkf-2/T11F8.4/F54H5.2/kin-20/par-1/unc-43/C28A5.6/C44C10.7/gly-8/gly-7/gly-3/pkc-1	27
GO:0080154	regulation of fertilization	6/1083	20/9799	0.0178232	0.215524	0.195718	laf-1/vbh-1/cnnm-1/cnnm-2/ced-9/atx-2	6
GO:0008078	mesodermal cell migration	4/1083	10/9799	0.0180311	0.215524	0.195718	vab-8/unc-5/unc-53/mig-10	4
GO:0010972	negative regulation of G2/M transition of mitotic cell cycle	4/1083	10/9799	0.0180311	0.215524	0.195718	mus-81/chk-1/fnci-1/hpr-17	4
GO:0034514	mitochondrial unfolded protein response	4/1083	10/9799	0.0180311	0.215524	0.195718	gcn-2/dve-1/spg-7/clpp-1	4
GO:0036093	germ cell proliferation	4/1083	10/9799	0.0180311	0.215524	0.195718	meg-4/meg-1/gld-1/atx-2	4
GO:0044818	mitotic G2/M transition checkpoint	4/1083	10/9799	0.0180311	0.215524	0.195718	mus-81/chk-1/fnci-1/hpr-17	4
GO:0050913	sensory perception of bitter taste	4/1083	10/9799	0.0180311	0.215524	0.195718	egl-4/gcy-27/gcy-34/qui-1	4
GO:1902750	negative regulation of cell cycle G2/M phase transition	4/1083	10/9799	0.0180311	0.215524	0.195718	mus-81/chk-1/fnci-1/hpr-17	4
GO:0055080	cation homeostasis	21/1083	118/9799	0.0183067	0.21754	0.197548	mca-1/sca-1/F10E7.9/F22B5.10/sulp-8/T04B8.5/abts-2/acr-3/catp-5/catp-4/smf-2/ncx-4/F21D5.3/cnnm-1/ttm-1/abtm-1/unc-80/unc-32/kcc-2/pbo-4/nhx-3	21
GO:0010107	potassium ion import	5/1083	15/9799	0.019021	0.220861	0.200564	F10E7.9/T04B8.5/catp-4/irk-2/kcc-2	5
GO:0030308	negative regulation of cell growth	5/1083	15/9799	0.019021	0.220861	0.200564	glo-4/egl-4/slt-1/pek-1/vhp-1	5
GO:0045933	positive regulation of muscle contraction	5/1083	15/9799	0.019021	0.220861	0.200564	mec-15/pat-3/egl-19/unc-26/pbo-4	5
GO:2000785	regulation of autophagosome assembly	5/1083	15/9799	0.019021	0.220861	0.200564	ragc-1/rbg-1/rsks-1/rab-33/tbc-12	5
GO:0048513	animal organ development	54/1083	370/9799	0.0192915	0.222729	0.20226	tsp-12/smg-1/smg-2/smg-6/elpc-3/mep-1/lin-15A/fln-1/sqv-6/sqv-7/sli-1/ram-2/toca-2/sma-9/wrm-1/sma-4/chd-3/ani-1/vab-8/F31C3.6/sel-2/ten-1/lim-6/dyf-7/pat-3/gld-1/med-2/smp-1/ceh-31/egl-13/egl-15/swsn-1/cnnm-1/unc-5/tra-1/tra-2/spon-1/elt-1/elt-7/unc-53/par-3/par-1/mes-1/spat-3/gon-2/gon-4/pdi-3/mig-10/vav-1/cwn-1/atx-2/rbd-1/mdt-29/sin-3	54
GO:0000578	embryonic axis specification	8/1083	32/9799	0.0203206	0.231461	0.21019	ego-1/meg-4/meg-2/meg-1/npp-10/zyg-11/csr-1/elc-1	8
GO:0090598	male anatomical structure morphogenesis	16/1083	84/9799	0.0203231	0.231461	0.21019	tsp-12/efn-4/mab-31/ram-2/sma-9/sma-4/ani-1/smp-1/unc-5/ver-1/ced-10/spat-3/pdi-3/dmd-3/cdh-3/sin-3	16
GO:0007281	germ cell development	27/1083	163/9799	0.0203895	0.231461	0.21019	ego-1/stau-1/nst-1/elpc-3/mep-1/mag-1/meg-4/meg-2/meg-1/npp-10/vab-1/gld-1/vbh-1/csr-1/larp-1/puf-7/tra-2/glh-2/emb-8/rha-1/mes-2/unc-13/gck-1/mog-5/ddx-23/ddx-19/atx-2	27
GO:0006812	cation transport	57/1083	397/9799	0.0223591	0.246358	0.223718	kcnl-1/mca-1/R07B7.10/sca-1/F10E7.9/F22B5.10/mps-3/K07H8.2/F41E7.1/ocr-1/T04B8.5/abts-2/acr-3/gar-3/catp-5/catp-4/smf-2/twk-11/slc-25A42/del-4/del-5/del-6/del-7/kvs-5/ncx-3/ncx-2/ncx-4/shw-3/asb-2/irk-2/C14B9.10/twk-22/twk-23/twk-36/egl-19/F21D5.3/tax-2/cnnm-1/unc-2/ttm-1/clhm-1/unc-93/unc-80/unc-26/unc-32/unc-31/unc-36/kcc-2/dys-1/egas-1/gon-2/pbo-4/vha-13/vha-17/C27F2.6/nhx-3/dat-1	57
GO:0032535	regulation of cellular component size	19/1083	106/9799	0.0224074	0.246358	0.223718	glo-4/F10E7.9/cul-1/T04B8.5/swan-1/sma-4/let-607/wts-1/vab-19/slt-1/F54C8.7/tax-2/unc-5/daf-11/unc-70/unc-60/unc-53/vhp-1/kcc-2	19
GO:0051345	positive regulation of hydrolase activity	26/1083	157/9799	0.0226125	0.246358	0.223718	glo-4/tag-52/tag-77/egl-4/epac-1/bris-1/C14C10.5/lgl-1/rbg-1/cnt-1/trpp-4/osg-1/epi-1/egl-10/tbc-12/cgef-1/pac-1/rha-1/Y105E8A.25/T28B8.3/ced-9/rgs-2/rgs-7/vav-1/chin-1/rrc-1	26
GO:0017145	stem cell division	6/1083	21/9799	0.0226784	0.246358	0.223718	ham-1/cam-1/nmy-2/egl-13/par-1/mes-2	6
GO:0031345	negative regulation of cell projection organization	6/1083	21/9799	0.0226784	0.246358	0.223718	glo-4/jnk-1/dyf-5/slt-1/osm-3/vhp-1	6
GO:0040020	regulation of meiotic nuclear division	6/1083	21/9799	0.0226784	0.246358	0.223718	zyg-11/ppfr-1/gld-2/syp-1/atx-2/elc-1	6
GO:0048608	reproductive structure development	23/1083	135/9799	0.0227263	0.246358	0.223718	smg-1/smg-2/smg-6/mep-1/fln-1/sqv-7/ani-1/ten-1/lim-6/gld-1/smp-1/swsn-1/cnnm-1/unc-5/tra-1/tra-2/par-3/gon-2/gon-4/pdi-3/atx-2/rbd-1/sin-3	23
GO:0061458	reproductive system development	23/1083	135/9799	0.0227263	0.246358	0.223718	smg-1/smg-2/smg-6/mep-1/fln-1/sqv-7/ani-1/ten-1/lim-6/gld-1/smp-1/swsn-1/cnnm-1/unc-5/tra-1/tra-2/par-3/gon-2/gon-4/pdi-3/atx-2/rbd-1/sin-3	23
GO:0022604	regulation of cell morphogenesis	30/1083	187/9799	0.022793	0.246358	0.223718	C09B9.4/F25F2.1/glo-4/efn-4/C08F8.6/T19D12.5/sax-7/sax-3/dhc-1/swan-1/ZK354.2/vab-1/nmy-2/dnc-1/slt-1/kpc-1/tax-2/unc-5/daf-11/K09C6.8/T11F8.4/F54H5.2/kin-20/unc-53/vhp-1/C28A5.6/C44C10.7/pdi-3/cwn-1/hst-2	30
GO:0006928	movement of cell or subcellular component	51/1083	350/9799	0.0231116	0.24848	0.225645	efn-4/fln-1/madd-4/sqv-7/sax-7/sax-3/klp-6/jnk-1/dhc-1/dhc-3/swan-1/ddr-1/abl-1/ham-2/ham-1/apd-3/vab-1/piki-1/vab-8/ten-1/zyg-11/cam-1/dyf-5/enu-3.6/pat-3/dnc-1/epi-1/slt-1/egl-15/kin-6/kpc-1/che-3/mau-2/unc-5/rin-1/spon-1/R11E3.1/unc-53/osm-3/W01B6.5/rod-1/unc-44/ced-10/spat-3/bmk-1/F28B4.3/mig-10/pld-1/cwn-1/elc-1/hst-2	51
GO:0050801	ion homeostasis	21/1083	121/9799	0.0237363	0.251807	0.228666	mca-1/sca-1/F10E7.9/F22B5.10/sulp-8/T04B8.5/abts-2/acr-3/catp-5/catp-4/smf-2/ncx-4/F21D5.3/cnnm-1/ttm-1/abtm-1/unc-80/unc-32/kcc-2/pbo-4/nhx-3	21
GO:0040007	growth	34/1083	218/9799	0.0237537	0.251807	0.228666	wrn-1/nst-1/glo-4/sax-7/C47E8.4/egl-4/rad-8/akt-2/swan-1/sma-9/sma-4/dhs-28/let-607/wts-1/enu-3.6/slt-1/lap-1/kpc-1/tax-2/swsn-1/cnnm-1/unc-5/daf-11/eef-1A.1/pek-1/unc-53/unc-26/unc-44/ced-10/vhp-1/mog-5/ddx-23/rbd-1/hst-2	34
GO:0045995	regulation of embryonic development	13/1083	65/9799	0.0237928	0.251807	0.228666	laf-1/tsp-12/sma-9/wrm-1/sma-4/mus-81/nmy-2/vbh-1/pac-1/dbt-1/pdi-3/ced-9/atx-2	13
GO:0009791	post-embryonic development	66/1083	471/9799	0.0240463	0.253171	0.229905	nst-1/tsp-12/dao-5/sca-1/elpc-3/mep-1/lin-15A/hsd-1/gcn-2/sqv-6/sqv-7/cul-1/egl-4/sli-1/ist-1/sma-4/nhr-31/chd-3/piki-1/vab-8/F31C3.6/sel-2/ten-1/dhs-28/rsks-1/mus-81/wts-1/bcat-1/nmy-2/lin-29/pat-3/lin-42/egl-13/egl-15/kpc-1/che-3/swsn-1/cnnm-1/hsf-1/daf-12/daf-11/daf-14/alg-2/uba-2/glh-2/pek-1/unc-70/par-1/daf-3/osm-3/osm-1/dbt-1/ced-10/unc-32/vhp-1/spat-3/H06A10.1/flh-1/let-4/ddx-23/pkc-1/mig-…	66
GO:0009798	axis specification	14/1083	72/9799	0.0244399	0.25483	0.231412	ego-1/meg-4/meg-2/meg-1/wrm-1/npp-10/zyg-11/nmy-2/csr-1/par-3/par-1/mes-1/ced-10/elc-1	14
GO:0045597	positive regulation of cell differentiation	15/1083	79/9799	0.0248157	0.25483	0.231412	sax-7/faah-1/ddr-1/sma-9/wrm-1/pat-3/gld-1/kpc-1/svh-2/unc-5/unc-53/unc-13/teg-1/cwn-1/atx-2	15
GO:0035967	cellular response to topologically incorrect protein	17/1083	93/9799	0.0249549	0.25483	0.231412	T14G8.3/sca-1/abu-2/cnx-1/C14B9.2/gcn-2/F41B4.3/F11F1.1/let-607/crt-1/dve-1/pek-1/abu-11/F53B1.4/spg-7/pdi-2/clpp-1	17
GO:0006913	nucleocytoplasmic transport	16/1083	86/9799	0.024973	0.25483	0.231412	smg-6/npp-6/npp-10/npp-19/npp-15/npp-14/wts-1/nxt-1/F53B2.5/D1086.9/thoc-2/thoc-3/xpo-1/rps-0/imb-2/ddx-19	16
GO:0051169	nuclear transport	16/1083	86/9799	0.024973	0.25483	0.231412	smg-6/npp-6/npp-10/npp-19/npp-15/npp-14/wts-1/nxt-1/F53B2.5/D1086.9/thoc-2/thoc-3/xpo-1/rps-0/imb-2/ddx-19	16
GO:0051338	regulation of transferase activity	25/1083	151/9799	0.0250879	0.25483	0.231412	F25B5.5/elpc-3/sek-3/sek-5/sli-1/F37A4.2/wrm-1/cdkr-3/vab-1/cnt-1/rde-8/zyg-11/cam-1/egl-15/svh-2/ver-1/zer-1/rei-2/mes-1/gadr-3/gck-1/gck-4/vhp-1/Y9C9A.13/H24K24.2	25
GO:0007423	sensory organ development	5/1083	16/9799	0.0252071	0.25483	0.231412	ram-2/dyf-7/smp-1/pdi-3/sin-3	5
GO:0044088	regulation of vacuole organization	5/1083	16/9799	0.0252071	0.25483	0.231412	ragc-1/rbg-1/rsks-1/rab-33/tbc-12	5
GO:0097435	supramolecular fiber organization	24/1083	144/9799	0.0258428	0.256723	0.23313	fln-1/mspn-1/cul-3/nuo-3/dhc-1/ani-1/C05D10.4/rbg-1/cls-3/vab-19/pat-3/F54C8.7/ttn-1/ric-7/unc-70/unc-60/unc-54/ced-10/dyc-1/cas-1/dys-1/ced-9/atx-2/tag-138	24
GO:1990138	neuron projection extension	12/1083	59/9799	0.0258541	0.256723	0.23313	glo-4/sax-7/swan-1/enu-3.6/slt-1/kpc-1/tax-2/unc-5/daf-11/unc-53/ced-10/vhp-1	12
GO:0000478	endonucleolytic cleavage involved in rRNA processing	4/1083	11/9799	0.0258997	0.256723	0.23313	F54C9.9/rps-0/Y61A9LA.10/rbd-1	4
GO:0090101	negative regulation of transmembrane receptor protein serine/threonine kinase signaling pathway	4/1083	11/9799	0.0258997	0.256723	0.23313	egl-4/lem-2/che-3/unc-2	4
GO:0006405	RNA export from nucleus	10/1083	46/9799	0.0262021	0.257199	0.233563	smg-6/npp-10/npp-15/npp-14/D1086.9/thoc-2/thoc-3/xpo-1/rps-0/ddx-19	10
GO:0045454	cell redox homeostasis	10/1083	46/9799	0.0262021	0.257199	0.233563	trxr-2/C14B9.2/F10D7.3/txdc-9/T10H10.2/glrx-3/dnj-8/tpi-1/pdi-3/pdi-2	10
GO:0090066	regulation of anatomical structure size	20/1083	115/9799	0.0263275	0.257199	0.233563	glo-4/F10E7.9/cul-1/T04B8.5/swan-1/sma-4/let-607/wts-1/vab-19/slt-1/F54C8.7/tax-2/unc-5/daf-11/unc-70/unc-60/unc-53/vhp-1/kcc-2/let-4	20
GO:0030001	metal ion transport	41/1083	274/9799	0.0264587	0.257244	0.233604	kcnl-1/mca-1/sca-1/F10E7.9/F22B5.10/mps-3/ocr-1/T04B8.5/abts-2/acr-3/catp-5/catp-4/smf-2/twk-11/del-4/del-5/del-6/del-7/kvs-5/ncx-3/ncx-2/ncx-4/shw-3/irk-2/twk-22/twk-23/twk-36/egl-19/F21D5.3/tax-2/cnnm-1/unc-2/ttm-1/clhm-1/unc-93/unc-36/kcc-2/egas-1/pbo-4/C27F2.6/nhx-3	41
GO:0043087	regulation of GTPase activity	22/1083	130/9799	0.0273034	0.264193	0.239914	glo-4/tag-52/tag-77/epac-1/bris-1/swan-1/lgl-1/rbg-1/cnt-1/trpp-4/osg-1/egl-10/tbc-12/cgef-1/pac-1/Y105E8A.25/ced-9/rgs-2/rgs-7/vav-1/chin-1/rrc-1	22
GO:0015931	nucleobase-containing compound transport	17/1083	94/9799	0.027444	0.264295	0.240007	smg-6/rnp-4/sqv-7/npp-10/npp-19/npp-15/npp-14/slc-25A42/nxt-1/D1086.9/thoc-2/thoc-3/xpo-1/nstp-9/rha-1/rps-0/ddx-19	17
GO:0048806	genitalia development	9/1083	40/9799	0.02769	0.265406	0.241016	smg-1/smg-2/smg-6/mep-1/ani-1/smp-1/swsn-1/pdi-3/sin-3	9
GO:0000075	cell cycle checkpoint	11/1083	53/9799	0.0279785	0.266691	0.242182	tim-1/cin-4/abl-1/mus-81/hsr-9/R05D3.12/chk-1/fnci-1/rod-1/hpr-17/top-2	11
GO:0008593	regulation of Notch signaling pathway	6/1083	22/9799	0.028349	0.266691	0.242182	ego-2/lgl-1/sel-2/sel-1/vav-1/mdt-29	6
GO:0051446	positive regulation of meiotic cell cycle	6/1083	22/9799	0.028349	0.266691	0.242182	zyg-11/gld-2/him-17/syp-1/atx-2/elc-1	6
GO:1902117	positive regulation of organelle assembly	6/1083	22/9799	0.028349	0.266691	0.242182	rbg-1/rsks-1/dyf-5/pat-3/osm-3/rod-1	6
GO:0007093	mitotic cell cycle checkpoint	8/1083	34/9799	0.0288035	0.268481	0.243808	cin-4/mus-81/R05D3.12/chk-1/fnci-1/rod-1/hpr-17/top-2	8
GO:0071417	cellular response to organonitrogen compound	8/1083	34/9799	0.0288035	0.268481	0.243808	dao-5/ragc-1/egl-4/akt-2/ist-1/daf-11/osm-3/dat-1	8
GO:0080135	regulation of cellular response to stress	14/1083	74/9799	0.0303458	0.281444	0.25558	T14G8.3/sek-3/sek-5/cul-1/jnk-1/faah-1/ddr-1/abl-1/ulp-1/rhy-1/skr-7/svh-2/vhp-1/pdi-2	14
GO:0016049	cell growth	15/1083	81/9799	0.0304713	0.281444	0.25558	glo-4/sax-7/egl-4/swan-1/sma-4/enu-3.6/slt-1/kpc-1/tax-2/unc-5/daf-11/pek-1/unc-53/ced-10/vhp-1	15
GO:0098662	inorganic cation transmembrane transport	43/1083	293/9799	0.0313744	0.288474	0.261964	kcnl-1/mca-1/sca-1/F10E7.9/F22B5.10/F41E7.1/ocr-1/T04B8.5/abts-2/acr-3/catp-5/catp-4/twk-11/del-4/del-5/del-6/del-7/kvs-5/ncx-3/ncx-2/ncx-4/shw-3/asb-2/irk-2/C14B9.10/twk-22/twk-23/twk-36/egl-19/F21D5.3/tax-2/unc-2/ttm-1/clhm-1/unc-32/unc-36/kcc-2/egas-1/pbo-4/vha-13/vha-17/C27F2.6/nhx-3	43
GO:0007283	spermatogenesis	11/1083	54/9799	0.0317551	0.289914	0.263272	ego-1/elpc-3/eri-3/abl-1/tra-1/tra-2/elt-1/unc-13/cbp-1/rpn-10/atx-2	11
GO:0033554	cellular response to stress	64/1083	462/9799	0.0321558	0.289914	0.263272	kgb-2/wrn-1/T14G8.3/sca-1/tim-1/T27A3.7/smg-1/ragc-1/sek-3/sek-5/abu-2/polk-1/cnx-1/C14B9.2/gcn-2/cul-5/cul-1/jnk-1/faah-1/ddr-1/abl-1/ddb-1/F41B4.3/sel-1/F11F1.1/mus-81/let-607/cku-70/tps-2/F52C12.1/crt-1/hsr-9/ulp-1/rfc-4/spo-11/parp-2/rhy-1/skr-7/lig-4/chk-1/dve-1/svh-2/hsf-1/agt-1/rpt-3/rpt-6/fnci-1/pek-1/abu-11/T07A9.8/mes-1/F53B1.4/ced-10/hpr-17/gck-1/gck-4/vhp-1/spg-7/pdi-3/pdi-2/ced-9/mig…	64
GO:0002164	larval development	62/1083	446/9799	0.0324715	0.289914	0.263272	nst-1/tsp-12/dao-5/sca-1/elpc-3/mep-1/lin-15A/hsd-1/gcn-2/sqv-6/sqv-7/cul-1/egl-4/sli-1/ist-1/sma-4/chd-3/piki-1/vab-8/sel-2/dhs-28/rsks-1/mus-81/wts-1/bcat-1/nmy-2/lin-29/pat-3/lin-42/egl-13/egl-15/kpc-1/che-3/swsn-1/cnnm-1/hsf-1/daf-12/daf-11/daf-14/alg-2/uba-2/pek-1/unc-70/par-1/daf-3/osm-3/osm-1/dbt-1/ced-10/unc-32/vhp-1/spat-3/H06A10.1/flh-1/let-4/ddx-23/pkc-1/mig-10/vav-1/cwn-1/rbd-1/sin-3	62
GO:0007254	JNK cascade	5/1083	17/9799	0.0325465	0.289914	0.263272	kgb-2/sek-3/sek-5/jnk-1/vhp-1	5
GO:0030522	intracellular receptor signaling pathway	5/1083	17/9799	0.0325465	0.289914	0.263272	nhr-97/nhr-31/nhr-119/daf-12/Y67D8B.2	5
GO:0072089	stem cell proliferation	5/1083	17/9799	0.0325465	0.289914	0.263272	ham-1/cam-1/nmy-2/egl-13/par-1	5
GO:0043547	positive regulation of GTPase activity	21/1083	125/9799	0.0327983	0.289914	0.263272	glo-4/tag-52/tag-77/epac-1/bris-1/lgl-1/rbg-1/cnt-1/trpp-4/osg-1/egl-10/tbc-12/cgef-1/pac-1/Y105E8A.25/ced-9/rgs-2/rgs-7/vav-1/chin-1/rrc-1	21
GO:0006816	calcium ion transport	12/1083	61/9799	0.0328151	0.289914	0.263272	mca-1/sca-1/F22B5.10/ocr-1/acr-3/catp-5/ncx-2/ncx-4/egl-19/unc-2/clhm-1/unc-36	12
GO:0099531	presynaptic process involved in chemical synaptic transmission	12/1083	61/9799	0.0328151	0.289914	0.263272	mec-15/gar-3/nlg-1/DH11.5/ric-7/tom-1/unc-26/unc-13/unc-31/pkc-1/dnj-14/dat-1	12
GO:0009408	response to heat	13/1083	68/9799	0.0334162	0.289918	0.263275	T14G8.3/cnx-1/gcn-2/jnk-1/swan-1/sea-2/F11F1.1/crt-1/epi-1/unc-2/hsf-1/daf-12/rle-1	13
GO:0018193	peptidyl-amino acid modification	62/1083	447/9799	0.0337931	0.289918	0.263275	epc-1/C09B9.4/hpo-29/Y39G8B.5/F25F2.1/C08F8.6/elpc-3/dohh-1/sumv-2/F59F5.3/abcf-3/T19D12.5/egl-4/sli-1/M03C11.1/akt-2/ttll-4/abl-1/cmk-1/ZK354.2/vab-1/wee-1.1/wts-1/cam-1/mys-2/cyn-6/taf-1/egl-15/ulp-1/kin-6/D1086.9/svh-2/H27A22.1/ikke-1/uba-2/rei-2/mbk-1/R11E3.1/K09C6.8/pek-1/dkf-2/T11F8.4/F54H5.2/kin-20/par-1/mes-1/mes-4/mes-2/W01B6.5/unc-43/cbp-1/prmt-7/C28A5.6/fkb-6/lsy-12/C44C10.7/gly-8/gly-…	62
GO:0007530	sex determination	8/1083	35/9799	0.0338458	0.289918	0.263275	laf-1/sex-1/vbh-1/tra-1/tra-2/mes-4/mog-5/ddx-23	8
GO:0010976	positive regulation of neuron projection development	8/1083	35/9799	0.0338458	0.289918	0.263275	sax-7/faah-1/ddr-1/kpc-1/svh-2/unc-5/unc-53/cwn-1	8
GO:0098655	cation transmembrane transport	48/1083	335/9799	0.0350206	0.289918	0.263275	kcnl-1/mca-1/sca-1/F10E7.9/F22B5.10/K07H8.2/F41E7.1/ocr-1/T04B8.5/abts-2/acr-3/catp-5/catp-4/twk-11/del-4/del-5/del-6/del-7/kvs-5/ncx-3/ncx-2/ncx-4/shw-3/asb-2/irk-2/C14B9.10/twk-22/twk-23/twk-36/egl-19/F21D5.3/tax-2/unc-2/ttm-1/clhm-1/unc-80/unc-32/unc-36/kcc-2/dys-1/egas-1/gon-2/pbo-4/vha-13/vha-17/C27F2.6/nhx-3/dat-1	48
GO:0002119	nematode larval development	61/1083	440/9799	0.0353375	0.289918	0.263275	nst-1/tsp-12/dao-5/sca-1/elpc-3/mep-1/lin-15A/hsd-1/gcn-2/sqv-6/sqv-7/cul-1/egl-4/sli-1/ist-1/sma-4/chd-3/piki-1/vab-8/sel-2/dhs-28/rsks-1/wts-1/bcat-1/nmy-2/lin-29/pat-3/lin-42/egl-13/egl-15/kpc-1/che-3/swsn-1/cnnm-1/hsf-1/daf-12/daf-11/daf-14/alg-2/uba-2/pek-1/unc-70/par-1/daf-3/osm-3/osm-1/dbt-1/ced-10/unc-32/vhp-1/spat-3/H06A10.1/flh-1/let-4/ddx-23/pkc-1/mig-10/vav-1/cwn-1/rbd-1/sin-3	61
GO:0006743	ubiquinone metabolic process	4/1083	12/9799	0.0355264	0.289918	0.263275	coq-8/coq-1/coq-6/coq-4	4
GO:0006744	ubiquinone biosynthetic process	4/1083	12/9799	0.0355264	0.289918	0.263275	coq-8/coq-1/coq-6/coq-4	4
GO:0042181	ketone biosynthetic process	4/1083	12/9799	0.0355264	0.289918	0.263275	coq-8/coq-1/coq-6/coq-4	4
GO:0044380	protein localization to cytoskeleton	4/1083	12/9799	0.0355264	0.289918	0.263275	ham-1/ani-1/ani-3/atx-2	4
GO:0048813	dendrite morphogenesis	4/1083	12/9799	0.0355264	0.289918	0.263275	sax-7/dhc-1/dnc-1/kpc-1	4
GO:0048814	regulation of dendrite morphogenesis	4/1083	12/9799	0.0355264	0.289918	0.263275	sax-7/dhc-1/dnc-1/kpc-1	4
GO:0050773	regulation of dendrite development	4/1083	12/9799	0.0355264	0.289918	0.263275	sax-7/dhc-1/dnc-1/kpc-1	4
GO:0055075	potassium ion homeostasis	4/1083	12/9799	0.0355264	0.289918	0.263275	F10E7.9/T04B8.5/catp-4/kcc-2	4
GO:0061066	positive regulation of dauer larval development	4/1083	12/9799	0.0355264	0.289918	0.263275	che-3/daf-12/daf-3/osm-3	4
GO:0090288	negative regulation of cellular response to growth factor stimulus	4/1083	12/9799	0.0355264	0.289918	0.263275	egl-4/lem-2/che-3/unc-2	4
GO:1901661	quinone metabolic process	4/1083	12/9799	0.0355264	0.289918	0.263275	coq-8/coq-1/coq-6/coq-4	4
GO:1901663	quinone biosynthetic process	4/1083	12/9799	0.0355264	0.289918	0.263275	coq-8/coq-1/coq-6/coq-4	4
GO:2001242	regulation of intrinsic apoptotic signaling pathway	4/1083	12/9799	0.0355264	0.289918	0.263275	T14G8.3/skr-7/pdi-2/ced-9	4
GO:0050920	regulation of chemotaxis	11/1083	55/9799	0.0358801	0.291633	0.264833	efn-4/mps-3/sax-3/egl-4/vab-1/slt-1/daf-11/unc-53/pkc-1/cwn-1/hst-2	11
GO:0040029	regulation of gene expression; epigenetic	20/1083	119/9799	0.0364622	0.294012	0.266993	ego-1/stau-1/smg-2/smg-6/sex-1/abt-1/B0393.4/drh-1/sea-2/rde-8/csr-1/rde-10/alg-2/T07A9.8/rha-1/mes-4/mes-2/wago-4/spat-3/ddx-23	20
GO:0098771	inorganic ion homeostasis	20/1083	119/9799	0.0364622	0.294012	0.266993	mca-1/sca-1/F10E7.9/F22B5.10/sulp-8/T04B8.5/abts-2/acr-3/catp-5/catp-4/smf-2/ncx-4/F21D5.3/cnnm-1/ttm-1/abtm-1/unc-32/kcc-2/pbo-4/nhx-3	20
GO:0060429	epithelium development	15/1083	84/9799	0.0406498	0.323566	0.293831	efn-4/bus-18/H42K12.3/sqv-6/sqv-7/sax-7/T26C5.2/F52C9.5/vab-1/F31C3.6/vab-10/swsn-1/elt-1/let-4/cdh-3	15
GO:0048589	developmental growth	28/1083	181/9799	0.041075	0.323566	0.293831	nst-1/glo-4/sax-7/egl-4/rad-8/akt-2/swan-1/sma-9/sma-4/dhs-28/let-607/wts-1/enu-3.6/slt-1/kpc-1/tax-2/swsn-1/cnnm-1/unc-5/daf-11/unc-53/unc-26/unc-44/ced-10/vhp-1/mog-5/ddx-23/hst-2	28
GO:0006270	DNA replication initiation	5/1083	18/9799	0.0410863	0.323566	0.293831	cdc-6/mcm-5/mcm-3/mcm-6/mcm-7	5
GO:0050768	negative regulation of neurogenesis	5/1083	18/9799	0.0410863	0.323566	0.293831	glo-4/jnk-1/vab-8/slt-1/vhp-1	5
GO:0044089	positive regulation of cellular component biogenesis	13/1083	70/9799	0.0412161	0.323566	0.293831	wrm-1/rbg-1/rsks-1/dyf-5/pat-3/F54C8.7/kpc-1/rpt-3/rpt-6/unc-60/osm-3/rod-1/casy-1	13
GO:0031099	regeneration	7/1083	30/9799	0.0414012	0.323566	0.293831	jnk-1/faah-1/ddr-1/svh-2/ced-10/vhp-1/mig-10	7
GO:0031102	neuron projection regeneration	7/1083	30/9799	0.0414012	0.323566	0.293831	jnk-1/faah-1/ddr-1/svh-2/ced-10/vhp-1/mig-10	7
GO:0031103	axon regeneration	7/1083	30/9799	0.0414012	0.323566	0.293831	jnk-1/faah-1/ddr-1/svh-2/ced-10/vhp-1/mig-10	7
GO:0018105	peptidyl-serine phosphorylation	24/1083	151/9799	0.0424482	0.330478	0.300107	C09B9.4/Y39G8B.5/F25F2.1/C08F8.6/abcf-3/T19D12.5/egl-4/M03C11.1/akt-2/cmk-1/ZK354.2/wts-1/ikke-1/K09C6.8/pek-1/dkf-2/T11F8.4/F54H5.2/kin-20/par-1/unc-43/C28A5.6/C44C10.7/pkc-1	24
GO:2000241	regulation of reproductive process	25/1083	159/9799	0.0435861	0.338042	0.306977	laf-1/tsp-12/egl-4/toca-2/zyg-11/pat-3/ppfr-1/gld-2/gld-1/him-17/syp-1/lap-1/egl-10/vbh-1/swsn-1/cnnm-1/cnnm-2/unc-13/dbt-1/gck-1/dyc-1/lnp-1/ced-9/atx-2/elc-1	25
GO:0040024	dauer larval development	19/1083	114/9799	0.0438414	0.338729	0.307601	dao-5/sca-1/egl-4/ist-1/sma-4/dhs-28/wts-1/lin-29/lin-42/kpc-1/che-3/hsf-1/daf-12/daf-11/daf-14/daf-3/osm-3/osm-1/pkc-1	19
GO:0031503	protein-containing complex localization	15/1083	85/9799	0.0445267	0.342012	0.310582	ego-1/smg-6/npp-10/apd-3/npp-15/dyf-5/dlg-1/D1086.9/che-3/thoc-2/thoc-3/xpo-1/osm-3/rps-0/ddx-19	15
GO:0042493	response to drug	26/1083	167/9799	0.044603	0.342012	0.310582	cyp-33A1/gcn-2/glb-5/egl-4/cyp-33C4/cyp-33C6/cyp-33C7/cyp-33E1/abts-2/cyp-33E2/gar-3/slc-25A42/crt-1/cyp-35B1/cyp-35C1/avr-14/daf-12/daf-11/unc-80/unc-26/glb-28/unc-31/dys-1/pkc-1/glb-12/dat-1	26
GO:0005976	polysaccharide metabolic process	14/1083	78/9799	0.0451683	0.343564	0.311991	H18N23.2/aagr-1/C33G3.4/oac-56/oac-57/sqv-7/oac-25/oac-15/oac-19/oac-35/agl-1/gyg-1/cht-1/hst-2	14
GO:0010720	positive regulation of cell development	12/1083	64/9799	0.04562	0.343564	0.311991	sax-7/faah-1/ddr-1/pat-3/gld-1/kpc-1/svh-2/unc-5/unc-53/unc-13/cwn-1/atx-2	12
GO:0060560	developmental growth involved in morphogenesis	12/1083	64/9799	0.04562	0.343564	0.311991	glo-4/sax-7/swan-1/enu-3.6/slt-1/kpc-1/tax-2/unc-5/daf-11/unc-53/ced-10/vhp-1	12
GO:0010172	embryonic body morphogenesis	8/1083	37/9799	0.0456507	0.343564	0.311991	wrm-1/vab-1/ten-1/unc-70/ced-10/mog-5/ddx-23/vha-17	8
GO:0045666	positive regulation of neuron differentiation	8/1083	37/9799	0.0456507	0.343564	0.311991	sax-7/faah-1/ddr-1/kpc-1/svh-2/unc-5/unc-53/cwn-1	8
GO:0000086	G2/M transition of mitotic cell cycle	4/1083	13/9799	0.0469468	0.348161	0.316165	mus-81/chk-1/fnci-1/hpr-17	4
GO:0010389	regulation of G2/M transition of mitotic cell cycle	4/1083	13/9799	0.0469468	0.348161	0.316165	mus-81/chk-1/fnci-1/hpr-17	4
GO:0030539	male genitalia development	4/1083	13/9799	0.0469468	0.348161	0.316165	smg-1/smp-1/pdi-3/sin-3	4
GO:0070509	calcium ion import	4/1083	13/9799	0.0469468	0.348161	0.316165	sca-1/acr-3/egl-19/unc-2	4
GO:0009566	fertilization	9/1083	44/9799	0.0482937	0.355119	0.322484	laf-1/egg-1/dnc-1/vbh-1/cnnm-1/cnnm-2/par-3/ced-9/atx-2	9
GO:0048678	response to axon injury	7/1083	31/9799	0.0485697	0.355119	0.322484	jnk-1/faah-1/ddr-1/svh-2/ced-10/vhp-1/mig-10	7
GO:0051640	organelle localization	34/1083	231/9799	0.049397	0.355119	0.322484	T07A9.10/mec-15/fzo-1/sax-7/jnk-1/meg-4/dhc-1/wrm-1/ham-1/lgl-1/npp-10/apd-3/syx-16/cls-3/zyg-11/DH11.5/sec-15/dnc-1/lem-2/tba-2/ric-7/xpo-1/tom-1/par-3/mes-1/unc-26/unc-13/rod-1/ced-10/unc-31/lnp-1/pkc-1/atx-2/elc-1	34
GO:0007015	actin filament organization	14/1083	79/9799	0.0495519	0.355119	0.322484	fln-1/nuo-3/ani-1/C05D10.4/vab-19/F54C8.7/ttn-1/ric-7/unc-70/unc-60/ced-10/cas-1/ced-9/tag-138	14
GO:0051168	nuclear export	10/1083	51/9799	0.0497947	0.355119	0.322484	smg-6/npp-10/npp-15/npp-14/D1086.9/thoc-2/thoc-3/xpo-1/rps-0/ddx-19	10
GO:0006914	autophagy	13/1083	72/9799	0.0502153	0.355119	0.322484	ragc-1/atg-10/atg-4.1/rbg-1/rsks-1/trpp-8/rab-33/ubxn-2/atg-3/vps-15/tbc-12/hlh-30/ced-9	13
GO:0061919	process utilizing autophagic mechanism	13/1083	72/9799	0.0502153	0.355119	0.322484	ragc-1/atg-10/atg-4.1/rbg-1/rsks-1/trpp-8/rab-33/ubxn-2/atg-3/vps-15/tbc-12/hlh-30/ced-9	13
GO:0007269	neurotransmitter secretion	11/1083	58/9799	0.0504755	0.355119	0.322484	mec-15/gar-3/nlg-1/DH11.5/ric-7/tom-1/unc-26/unc-13/unc-31/pkc-1/dnj-14	11
GO:0048232	male gamete generation	11/1083	58/9799	0.0504755	0.355119	0.322484	ego-1/elpc-3/eri-3/abl-1/tra-1/tra-2/elt-1/unc-13/cbp-1/rpn-10/atx-2	11
GO:0099643	signal release from synapse	11/1083	58/9799	0.0504755	0.355119	0.322484	mec-15/gar-3/nlg-1/DH11.5/ric-7/tom-1/unc-26/unc-13/unc-31/pkc-1/dnj-14	11
GO:0030010	establishment of cell polarity	12/1083	65/9799	0.0505621	0.355119	0.322484	Y60A3A.16/sax-7/dhc-1/wrm-1/lgl-1/let-607/cam-1/dnc-1/tba-2/par-3/par-1/ced-10	12
GO:0000381	regulation of alternative mRNA splicing; via spliceosome	6/1083	25/9799	0.050649	0.355119	0.322484	mfap-1/asd-2/rnp-4/W06F12.2/ZK1010.8/mbl-1	6
GO:0048024	regulation of mRNA splicing; via spliceosome	6/1083	25/9799	0.050649	0.355119	0.322484	mfap-1/asd-2/rnp-4/W06F12.2/ZK1010.8/mbl-1	6
GO:0017015	regulation of transforming growth factor beta receptor signaling pathway	5/1083	19/9799	0.0508561	0.355119	0.322484	tsp-12/egl-4/che-3/unc-2/daf-11	5
GO:0040021	hermaphrodite germ-line sex determination	5/1083	19/9799	0.0508561	0.355119	0.322484	laf-1/vbh-1/tra-2/mog-5/ddx-23	5
GO:0051403	stress-activated MAPK cascade	5/1083	19/9799	0.0508561	0.355119	0.322484	kgb-2/sek-3/sek-5/jnk-1/vhp-1	5
GO:1903844	regulation of cellular response to transforming growth factor beta stimulus	5/1083	19/9799	0.0508561	0.355119	0.322484	tsp-12/egl-4/che-3/unc-2/daf-11	5
GO:0010927	cellular component assembly involved in morphogenesis	8/1083	38/9799	0.052451	0.362518	0.329203	cul-3/ten-1/pat-3/ttn-1/unc-60/unc-54/dyc-1/dys-1	8
GO:0031098	stress-activated protein kinase signaling cascade	8/1083	38/9799	0.052451	0.362518	0.329203	kgb-2/sek-3/sek-5/jnk-1/mes-1/gck-1/gck-4/vhp-1	8
GO:0042738	exogenous drug catabolic process	8/1083	38/9799	0.052451	0.362518	0.329203	cyp-33A1/cyp-33C4/cyp-33C6/cyp-33C7/cyp-33E1/cyp-33E2/cyp-35B1/cyp-35C1	8
GO:0045138	nematode male tail tip morphogenesis	14/1083	80/9799	0.0542219	0.373488	0.339165	tsp-12/efn-4/mab-31/ram-2/sma-9/sma-4/ani-1/unc-5/ver-1/ced-10/spat-3/pdi-3/dmd-3/cdh-3	14
GO:0018991	oviposition	24/1083	155/9799	0.0549029	0.376731	0.342111	tsp-12/sqv-6/sqv-7/egl-4/toca-2/vab-8/egl-45/lap-1/egl-10/egl-15/swsn-1/mau-2/daf-14/unc-54/unc-53/unc-13/dbt-1/unc-31/unc-36/dyc-1/lnp-1/pdi-3/ced-9/mig-10	24
GO:0022412	cellular process involved in reproduction in multicellular organism	28/1083	186/9799	0.0550636	0.376731	0.342111	ego-1/stau-1/nst-1/elpc-3/mep-1/mag-1/meg-4/meg-2/meg-1/npp-10/vab-1/ani-1/gld-1/vbh-1/csr-1/larp-1/puf-7/tra-2/glh-2/emb-8/rha-1/mes-2/unc-13/gck-1/mog-5/ddx-23/ddx-19/atx-2	28
GO:0006937	regulation of muscle contraction	10/1083	52/9799	0.0558087	0.379275	0.34442	mec-15/cpd-2/pat-3/egl-19/ric-3/ric-7/unc-93/unc-26/unc-31/pbo-4	10
GO:0090257	regulation of muscle system process	10/1083	52/9799	0.0558087	0.379275	0.34442	mec-15/cpd-2/pat-3/egl-19/ric-3/ric-7/unc-93/unc-26/unc-31/pbo-4	10
GO:0043484	regulation of RNA splicing	7/1083	32/9799	0.0564794	0.382554	0.347398	mfap-1/asd-2/rnp-4/D1037.1/W06F12.2/ZK1010.8/mbl-1	7
GO:0007010	cytoskeleton organization	48/1083	347/9799	0.0586205	0.385609	0.350172	fli-1/fln-1/Y60A3A.16/mspn-1/cul-3/frm-2/frm-1/sax-7/nuo-3/cul-1/dhc-1/toca-2/wrm-1/lgl-1/ani-1/ani-3/C05D10.4/txdc-9/cls-3/vab-19/osg-1/pat-3/dnc-1/ppfr-1/F54C8.7/ttn-1/him-3/tba-2/ric-7/unc-70/unc-60/unc-54/unc-53/par-3/par-1/htp-1/mes-1/unc-26/rod-1/ced-10/dyc-1/cas-1/dys-1/hcp-1/bmk-1/ced-9/atx-2/tag-138	48
GO:0007169	transmembrane receptor protein tyrosine kinase signaling pathway	17/1083	103/9799	0.0587803	0.385609	0.350172	dao-5/efn-4/egl-4/sli-1/akt-2/abl-1/ist-1/vab-1/cam-1/pat-3/egl-15/kin-6/num-1/R11E3.1/osm-3/W01B6.5/pkc-1	17
GO:0040017	positive regulation of locomotion	17/1083	103/9799	0.0587803	0.385609	0.350172	egl-4/pat-3/epi-1/egl-10/egl-19/ric-7/unc-5/unc-53/unc-80/unc-41/ced-10/unc-36/dyc-1/dys-1/pkc-1/vav-1/cwn-1	17
GO:0006805	xenobiotic metabolic process	8/1083	39/9799	0.0598687	0.385609	0.350172	cyp-33A1/cyp-33C4/cyp-33C6/cyp-33C7/cyp-33E1/cyp-33E2/cyp-35B1/cyp-35C1	8
GO:0018210	peptidyl-threonine modification	8/1083	39/9799	0.0598687	0.385609	0.350172	Y39G8B.5/akt-2/cmk-1/ikke-1/unc-43/gly-8/gly-7/gly-3	8
GO:0030516	regulation of axon extension	8/1083	39/9799	0.0598687	0.385609	0.350172	glo-4/swan-1/slt-1/tax-2/unc-5/daf-11/unc-53/vhp-1	8
GO:0071466	cellular response to xenobiotic stimulus	8/1083	39/9799	0.0598687	0.385609	0.350172	cyp-33A1/cyp-33C4/cyp-33C6/cyp-33C7/cyp-33E1/cyp-33E2/cyp-35B1/cyp-35C1	8
GO:0000380	alternative mRNA splicing; via spliceosome	6/1083	26/9799	0.0599311	0.385609	0.350172	mfap-1/asd-2/rnp-4/W06F12.2/ZK1010.8/mbl-1	6
GO:0051785	positive regulation of nuclear division	6/1083	26/9799	0.0599311	0.385609	0.350172	zyg-11/gld-2/syp-1/rod-1/atx-2/elc-1	6
GO:0007200	phospholipase C-activating G-protein coupled receptor signaling pathway	4/1083	14/9799	0.0601565	0.385609	0.350172	gar-3/dkf-2/ZC266.1/npr-27	4
GO:0031033	myosin filament organization	4/1083	14/9799	0.0601565	0.385609	0.350172	cul-3/pat-3/ttn-1/unc-54	4
GO:0033157	regulation of intracellular protein transport	4/1083	14/9799	0.0601565	0.385609	0.350172	cnt-1/wts-1/D1086.9/xpo-1	4
GO:0043062	extracellular structure organization	4/1083	14/9799	0.0601565	0.385609	0.350172	ten-1/epi-1/mec-1/cdh-3	4
GO:0044804	autophagy of nucleus	4/1083	14/9799	0.0601565	0.385609	0.350172	atg-10/atg-4.1/trpp-8/atg-3	4
GO:0050975	sensory perception of touch	4/1083	14/9799	0.0601565	0.385609	0.350172	mec-15/mec-1/mec-5/pkc-1	4
GO:0051271	negative regulation of cellular component movement	4/1083	14/9799	0.0601565	0.385609	0.350172	swan-1/abl-1/vab-8/slt-1	4
GO:1903828	negative regulation of cellular protein localization	4/1083	14/9799	0.0601565	0.385609	0.350172	wts-1/kpc-1/vhp-1/atx-2	4
GO:0008286	insulin receptor signaling pathway	5/1083	20/9799	0.061867	0.394087	0.357871	dao-5/egl-4/akt-2/ist-1/osm-3	5
GO:0051438	regulation of ubiquitin-protein transferase activity	5/1083	20/9799	0.061867	0.394087	0.357871	zyg-11/zer-1/gadr-3/Y9C9A.13/H24K24.2	5
GO:1903998	regulation of eating behavior	10/1083	53/9799	0.0622808	0.395483	0.359139	egl-4/cyp-33E2/gar-3/avr-14/egl-19/tax-2/daf-12/daf-3/unc-13/unc-31	10
GO:0031047	gene silencing by RNA	15/1083	89/9799	0.0626386	0.396516	0.360077	ego-1/stau-1/smg-2/smg-6/abt-1/B0393.4/drh-1/rde-8/csr-1/rde-10/alg-2/rha-1/wago-1/wago-4/ddx-23	15
GO:0043085	positive regulation of catalytic activity	39/1083	276/9799	0.0632824	0.399347	0.362648	glo-4/sek-3/sek-5/tag-52/tag-77/egl-4/epac-1/bris-1/C14C10.5/wrm-1/lgl-1/vab-1/rbg-1/cnt-1/rde-8/trpp-4/cam-1/osg-1/epi-1/egl-10/egl-15/svh-2/ver-1/tbc-12/cgef-1/pac-1/mes-1/rha-1/Y105E8A.25/gck-1/gck-4/T28B8.3/ced-9/rgs-2/rgs-7/vav-1/F23F1.4/chin-1/rrc-1	39
GO:0070838	divalent metal ion transport	14/1083	82/9799	0.064446	0.40418	0.367036	mca-1/sca-1/F22B5.10/ocr-1/acr-3/catp-5/ncx-2/ncx-4/egl-19/cnnm-1/unc-2/ttm-1/clhm-1/unc-36	14
GO:0072511	divalent inorganic cation transport	14/1083	82/9799	0.064446	0.40418	0.367036	mca-1/sca-1/F22B5.10/ocr-1/acr-3/catp-5/ncx-2/ncx-4/egl-19/cnnm-1/unc-2/ttm-1/clhm-1/unc-36	14
GO:0048646	anatomical structure formation involved in morphogenesis	20/1083	127/9799	0.0648875	0.405697	0.368414	tsp-12/cul-3/sma-9/wrm-1/sma-4/ten-1/pat-3/med-2/ttn-1/spo-11/emb-8/unc-62/unc-60/elt-1/elt-7/unc-54/dyc-1/dys-1/vha-17/C26D10.7	20
GO:0001933	negative regulation of protein phosphorylation	7/1083	33/9799	0.0651421	0.406039	0.368725	F25B5.5/sli-1/F37A4.2/cnt-1/rei-2/gck-1/vhp-1	7
GO:0007155	cell adhesion	16/1083	97/9799	0.0656175	0.406508	0.369151	R09E10.5/efn-4/B0393.5/nlg-1/vab-10/F26E4.3/pat-3/cdh-12/epi-1/T01D3.1/spon-1/par-3/casy-1/cdh-5/cdh-3/cdh-8	16
GO:0022610	biological adhesion	16/1083	97/9799	0.0656175	0.406508	0.369151	R09E10.5/efn-4/B0393.5/nlg-1/vab-10/F26E4.3/pat-3/cdh-12/epi-1/T01D3.1/spon-1/par-3/casy-1/cdh-5/cdh-3/cdh-8	16
GO:1902531	regulation of intracellular signal transduction	31/1083	213/9799	0.0660523	0.406904	0.36951	T14G8.3/ragc-1/sek-3/sek-5/tag-52/tag-77/cul-1/egl-4/bris-1/abl-1/wrm-1/chd-3/vab-1/cnt-1/let-607/cam-1/osg-1/egl-15/skr-7/tax-2/svh-2/ver-1/cgef-1/mes-1/Y105E8A.25/gck-1/vhp-1/pdi-2/ced-9/vav-1/chin-1	31
GO:0043900	regulation of multi-organism process	13/1083	75/9799	0.0661025	0.406904	0.36951	laf-1/pat-3/gld-1/snf-12/vbh-1/cnnm-1/cnnm-2/hlh-30/unc-13/gck-1/vhp-1/ced-9/atx-2	13
GO:0006936	muscle contraction	12/1083	68/9799	0.0675304	0.406904	0.36951	mec-15/cpd-2/pat-3/egl-19/ttn-1/ric-3/ric-7/unc-54/unc-93/unc-26/unc-31/pbo-4	12
GO:0030968	endoplasmic reticulum unfolded protein response	12/1083	68/9799	0.0675304	0.406904	0.36951	T14G8.3/sca-1/abu-2/cnx-1/C14B9.2/F41B4.3/let-607/crt-1/pek-1/abu-11/F53B1.4/pdi-2	12
GO:0035725	sodium ion transmembrane transport	12/1083	68/9799	0.0675304	0.406904	0.36951	abts-2/catp-4/del-4/del-5/del-6/del-7/ncx-3/ncx-2/ncx-4/egas-1/pbo-4/nhx-3	12
GO:0048588	developmental cell growth	12/1083	68/9799	0.0675304	0.406904	0.36951	glo-4/sax-7/swan-1/enu-3.6/slt-1/kpc-1/tax-2/unc-5/daf-11/unc-53/ced-10/vhp-1	12
GO:0006997	nucleus organization	8/1083	40/9799	0.0679134	0.406904	0.36951	ego-1/npp-6/npp-10/npp-19/npp-15/lem-2/gld-2/ubxn-2	8
GO:0061387	regulation of extent of cell growth	8/1083	40/9799	0.0679134	0.406904	0.36951	glo-4/swan-1/slt-1/tax-2/unc-5/daf-11/unc-53/vhp-1	8
GO:0051093	negative regulation of developmental process	17/1083	105/9799	0.0681825	0.406904	0.36951	glo-4/lin-15A/egl-4/sli-1/jnk-1/chd-3/vab-8/wts-1/lin-29/lin-42/slt-1/kpc-1/swsn-1/daf-11/daf-14/vhp-1/spat-3	17
GO:0034504	protein localization to nucleus	11/1083	61/9799	0.0686209	0.406904	0.36951	npp-6/wrm-1/npp-10/npp-19/npp-15/npp-14/wts-1/nxt-1/F53B2.5/vhp-1/imb-2	11
GO:0010948	negative regulation of cell cycle process	9/1083	47/9799	0.0690962	0.406904	0.36951	cul-1/mus-81/ppfr-1/chk-1/fnci-1/rod-1/hpr-17/bmk-1/atx-2	9
GO:0098660	inorganic ion transmembrane transport	52/1083	384/9799	0.069149	0.406904	0.36951	kcnl-1/mca-1/sca-1/F10E7.9/F22B5.10/sulp-8/F41E7.1/ocr-1/T04B8.5/clh-1/abts-2/acr-3/ggr-1/catp-5/catp-4/acc-1/acc-3/twk-11/del-4/del-5/del-6/del-7/kvs-5/ncx-3/ncx-2/ncx-4/shw-3/asb-2/irk-2/C14B9.10/twk-22/twk-23/avr-14/twk-36/egl-19/F21D5.3/tax-2/unc-2/best-2/ttm-1/clhm-1/unc-32/unc-36/kcc-2/egas-1/pbo-4/lgc-53/vha-13/vha-17/C27F2.6/nhx-3/dat-1	52
GO:0048489	synaptic vesicle transport	10/1083	54/9799	0.0692185	0.406904	0.36951	mec-15/dhc-1/apd-3/DH11.5/tom-1/unc-26/unc-13/unc-31/lnp-1/pkc-1	10
GO:0048675	axon extension	10/1083	54/9799	0.0692185	0.406904	0.36951	glo-4/swan-1/enu-3.6/slt-1/tax-2/unc-5/daf-11/unc-53/ced-10/vhp-1	10
GO:0097480	establishment of synaptic vesicle localization	10/1083	54/9799	0.0692185	0.406904	0.36951	mec-15/dhc-1/apd-3/DH11.5/tom-1/unc-26/unc-13/unc-31/lnp-1/pkc-1	10
GO:0010638	positive regulation of organelle organization	14/1083	83/9799	0.0700107	0.406904	0.36951	rbg-1/rsks-1/zyg-11/dyf-5/pat-3/gld-2/syp-1/F54C8.7/unc-60/osm-3/rod-1/ced-9/atx-2/elc-1	14
GO:0001667	ameboidal-type cell migration	6/1083	27/9799	0.0701568	0.406904	0.36951	efn-4/sax-7/vab-8/unc-5/unc-53/mig-10	6
GO:0051223	regulation of protein transport	6/1083	27/9799	0.0701568	0.406904	0.36951	lgl-1/cnt-1/wts-1/D1086.9/xpo-1/tom-1	6
GO:0090287	regulation of cellular response to growth factor stimulus	6/1083	27/9799	0.0701568	0.406904	0.36951	tsp-12/egl-4/lem-2/che-3/unc-2/daf-11	6
GO:0006813	potassium ion transport	18/1083	113/9799	0.0703864	0.406904	0.36951	kcnl-1/F10E7.9/mps-3/T04B8.5/catp-4/twk-11/kvs-5/shw-3/irk-2/twk-22/twk-23/twk-36/tax-2/unc-93/kcc-2/pbo-4/C27F2.6/nhx-3	18
GO:0048598	embryonic morphogenesis	26/1083	175/9799	0.0712261	0.406904	0.36951	tsp-12/efn-4/smg-2/smg-6/elpc-3/sax-7/toca-2/sma-9/wrm-1/sma-4/pat-12/vab-1/ten-1/vab-19/med-2/pac-1/unc-70/unc-62/elt-7/par-3/mes-1/ced-10/mog-5/ddx-23/vha-17/cdh-3	26
GO:0044264	cellular polysaccharide metabolic process	13/1083	76/9799	0.0720601	0.406904	0.36951	H18N23.2/aagr-1/C33G3.4/oac-56/oac-57/sqv-7/oac-25/oac-15/oac-19/oac-35/agl-1/gyg-1/hst-2	13
GO:0010941	regulation of cell death	28/1083	191/9799	0.0721954	0.406904	0.36951	T14G8.3/sek-3/sek-5/abcf-3/ces-2/cul-1/jnk-1/abl-1/vab-1/npp-14/wts-1/cam-1/lin-29/egl-15/skr-7/svh-2/ver-1/tra-1/pek-1/mes-1/unc-26/unc-32/gck-1/gck-4/cbp-1/pdi-2/ced-9/dat-1	28
GO:0051241	negative regulation of multicellular organismal process	17/1083	106/9799	0.0732437	0.406904	0.36951	glo-4/lin-15A/egl-4/sli-1/jnk-1/chd-3/vab-8/wts-1/lin-29/lin-42/slt-1/kpc-1/swsn-1/daf-11/daf-14/vhp-1/spat-3	17
GO:0003012	muscle system process	12/1083	69/9799	0.0739219	0.406904	0.36951	mec-15/cpd-2/pat-3/egl-19/ttn-1/ric-3/ric-7/unc-54/unc-93/unc-26/unc-31/pbo-4	12
GO:0006310	DNA recombination	12/1083	69/9799	0.0739219	0.406904	0.36951	wrn-1/T27A3.7/rec-1/cin-4/mus-81/T21E8.5/R05D3.12/him-17/syp-1/spo-11/lig-4/top-2	12
GO:0007033	vacuole organization	12/1083	69/9799	0.0739219	0.406904	0.36951	ragc-1/atg-10/atg-4.1/rbg-1/rsks-1/trpp-8/rab-33/mrp-4/ubxn-2/atg-3/tbc-12/ccz-1	12
GO:0042755	eating behavior	12/1083	69/9799	0.0739219	0.406904	0.36951	egl-4/cyp-33E2/gar-3/avr-14/egl-19/tax-2/daf-12/unc-54/daf-3/unc-13/unc-31/unc-36	12
GO:1901699	cellular response to nitrogen compound	12/1083	69/9799	0.0739219	0.406904	0.36951	dao-5/ragc-1/egl-4/akt-2/ist-1/gar-3/rde-8/daf-11/alg-2/osm-3/ddx-23/dat-1	12
GO:0000469	cleavage involved in rRNA processing	5/1083	21/9799	0.0741135	0.406904	0.36951	Y48A6B.3/F54C9.9/rps-0/Y61A9LA.10/rbd-1	5
GO:0016241	regulation of macroautophagy	5/1083	21/9799	0.0741135	0.406904	0.36951	ragc-1/rbg-1/rsks-1/rab-33/tbc-12	5
GO:0016266	O-glycan processing	5/1083	21/9799	0.0741135	0.406904	0.36951	Y38C1AB.5/Y38C1AB.1/gly-8/gly-7/gly-3	5
GO:0035112	genitalia morphogenesis	5/1083	21/9799	0.0741135	0.406904	0.36951	smg-2/smg-6/smp-1/pdi-3/sin-3	5
GO:0040013	negative regulation of locomotion	5/1083	21/9799	0.0741135	0.406904	0.36951	swan-1/abl-1/vab-8/slt-1/unc-32	5
GO:0051961	negative regulation of nervous system development	5/1083	21/9799	0.0741135	0.406904	0.36951	glo-4/jnk-1/vab-8/slt-1/vhp-1	5
GO:0050684	regulation of mRNA processing	7/1083	34/9799	0.0745632	0.406904	0.36951	mfap-1/asd-2/rnp-4/W06F12.2/ZK1010.8/D1086.9/mbl-1	7
GO:1902667	regulation of axon guidance	7/1083	34/9799	0.0745632	0.406904	0.36951	efn-4/sax-3/vab-1/slt-1/unc-53/cwn-1/hst-2	7
GO:1903320	regulation of protein modification by small protein conjugation or removal	7/1083	34/9799	0.0745632	0.406904	0.36951	cdr-2/zyg-11/zer-1/elks-1/gadr-3/Y9C9A.13/H24K24.2	7
GO:0007267	cell-cell signaling	47/1083	345/9799	0.0746328	0.406904	0.36951	mec-15/mgl-1/acr-3/dhc-1/wrm-1/grd-2/ggr-1/lgc-4/lgc-9/gar-3/acc-1/acc-3/wrt-4/wrt-6/nlg-1/wrt-1/cam-1/plr-1/DH11.5/des-2/acr-16/dgk-3/dlg-1/avr-14/ric-3/ric-7/unc-2/rpt-6/K09C6.8/tom-1/kin-20/unc-53/unc-26/unc-13/casy-1/ced-10/unc-32/unc-31/kcc-2/dys-1/lnp-1/pkc-1/lgc-53/cwn-1/mdt-29/dnj-14/dat-1	47
GO:0001666	response to hypoxia	4/1083	15/9799	0.0751148	0.406904	0.36951	T14G8.3/gcn-2/rhy-1/unc-32	4
GO:0007044	cell-substrate junction assembly	4/1083	15/9799	0.0751148	0.406904	0.36951	pat-12/crt-1/hrp-1/ccar-1	4
GO:0031581	hemidesmosome assembly	4/1083	15/9799	0.0751148	0.406904	0.36951	pat-12/crt-1/hrp-1/ccar-1	4
GO:0050921	positive regulation of chemotaxis	4/1083	15/9799	0.0751148	0.406904	0.36951	egl-4/unc-53/pkc-1/cwn-1	4
GO:0051984	positive regulation of chromosome segregation	4/1083	15/9799	0.0751148	0.406904	0.36951	zyg-11/rod-1/atx-2/elc-1	4
GO:2001233	regulation of apoptotic signaling pathway	4/1083	15/9799	0.0751148	0.406904	0.36951	T14G8.3/skr-7/pdi-2/ced-9	4
GO:0048477	oogenesis	18/1083	114/9799	0.0753636	0.406904	0.36951	ego-1/elpc-3/mep-1/mag-1/meg-4/meg-2/meg-1/npp-10/vab-1/gld-1/csr-1/larp-1/puf-7/tra-2/emb-8/unc-13/gck-1/atx-2	18
GO:0023061	signal release	11/1083	62/9799	0.0754935	0.406904	0.36951	mec-15/gar-3/nlg-1/DH11.5/ric-7/tom-1/unc-26/unc-13/unc-31/pkc-1/dnj-14	11
GO:0042335	cuticle development	11/1083	62/9799	0.0754935	0.406904	0.36951	nas-37/mlt-10/H42K12.3/T26C5.2/F52C9.5/ani-1/F31C3.6/sqt-2/sqt-3/pdi-3/rbd-1	11
GO:1902532	negative regulation of intracellular signal transduction	11/1083	62/9799	0.0754935	0.406904	0.36951	T14G8.3/cul-1/egl-4/abl-1/chd-3/let-607/skr-7/tax-2/gck-1/vhp-1/ced-9	11
GO:0051301	cell division	33/1083	232/9799	0.0765419	0.409753	0.372097	tim-1/cya-1/gpr-1/cul-1/wrm-1/ham-1/npp-10/ani-1/ani-3/npp-19/wee-1.1/cam-1/nmy-2/lem-2/gld-2/egl-13/tba-2/mau-2/puf-7/rei-2/par-3/par-1/mes-1/rha-1/mes-2/rod-1/top-2/cdc-5L/gon-4/cdc-6/rfip-1/smc-3/atx-2	33
GO:0009410	response to xenobiotic stimulus	8/1083	41/9799	0.0765904	0.409753	0.372097	cyp-33A1/cyp-33C4/cyp-33C6/cyp-33C7/cyp-33E1/cyp-33E2/cyp-35B1/cyp-35C1	8
GO:0021700	developmental maturation	10/1083	55/9799	0.076627	0.409753	0.372097	ego-1/meg-4/meg-2/meg-1/dhc-1/npp-10/vab-1/csr-1/unc-13/cccp-1	10
GO:0048729	tissue morphogenesis	15/1083	92/9799	0.0791068	0.421903	0.383131	tsp-12/efn-4/bus-18/sqv-6/sqv-7/toca-2/sma-9/wrm-1/sma-4/vab-1/F31C3.6/vab-10/swsn-1/unc-62/cdh-3	15
GO:0016042	lipid catabolic process	18/1083	115/9799	0.0805699	0.428581	0.389195	acdh-7/R08F11.1/T02G5.7/plc-2/ZK370.4/gba-3/C37H5.13/D2021.4/abhd-3.2/abhd-3.1/pccb-1/asm-1/ech-9/Y54F10AM.8/C45B2.6/ZK550.5/pll-1/D1054.1	18
GO:0050795	regulation of behavior	22/1083	146/9799	0.0810228	0.429218	0.389774	mec-15/tsp-12/egl-4/cyp-33E2/toca-2/gar-3/lap-1/avr-14/egl-10/egl-19/tax-2/swsn-1/daf-12/mec-5/daf-3/unc-13/dbt-1/unc-31/dyc-1/cccp-1/lnp-1/ced-9	22
GO:0034330	cell junction organization	6/1083	28/9799	0.0813233	0.429218	0.389774	pat-12/vab-19/crt-1/dlg-1/hrp-1/ccar-1	6
GO:0090092	regulation of transmembrane receptor protein serine/threonine kinase signaling pathway	6/1083	28/9799	0.0813233	0.429218	0.389774	tsp-12/egl-4/lem-2/che-3/unc-2/daf-11	6
GO:0016054	organic acid catabolic process	16/1083	100/9799	0.0818215	0.429616	0.390135	acdh-7/tdo-2/T02G5.7/C37H5.13/Y53G8B.1/D2021.4/B0513.5/abhd-3.2/abhd-3.1/pccb-1/alh-6/ech-9/ahcy-1/got-2.1/got-2.2/ZK550.5	16
GO:0046395	carboxylic acid catabolic process	16/1083	100/9799	0.0818215	0.429616	0.390135	acdh-7/tdo-2/T02G5.7/C37H5.13/Y53G8B.1/D2021.4/B0513.5/abhd-3.2/abhd-3.1/pccb-1/alh-6/ech-9/ahcy-1/got-2.1/got-2.2/ZK550.5	16
GO:0043067	regulation of programmed cell death	24/1083	162/9799	0.0825991	0.432581	0.392827	T14G8.3/sek-3/sek-5/abcf-3/ces-2/cul-1/abl-1/vab-1/npp-14/wts-1/cam-1/lin-29/egl-15/skr-7/svh-2/ver-1/tra-1/mes-1/unc-32/gck-1/gck-4/cbp-1/pdi-2/ced-9	24
GO:0019098	reproductive behavior	26/1083	178/9799	0.0835788	0.43546	0.395442	tsp-12/sqv-6/sqv-7/egl-4/toca-2/cwp-5/vab-8/egl-45/lap-1/egl-10/egl-15/swsn-1/mau-2/daf-12/daf-14/unc-54/unc-53/unc-13/dbt-1/unc-31/unc-36/dyc-1/lnp-1/pdi-3/ced-9/mig-10	26
GO:0015672	monovalent inorganic cation transport	33/1083	234/9799	0.0838693	0.43546	0.395442	kcnl-1/F10E7.9/mps-3/F41E7.1/T04B8.5/abts-2/catp-4/twk-11/del-4/del-5/del-6/del-7/kvs-5/ncx-3/ncx-2/ncx-4/shw-3/asb-2/irk-2/C14B9.10/twk-22/twk-23/twk-36/tax-2/unc-93/unc-32/kcc-2/egas-1/pbo-4/vha-13/vha-17/C27F2.6/nhx-3	33
GO:0060259	regulation of feeding behavior	10/1083	56/9799	0.0845096	0.43546	0.395442	egl-4/cyp-33E2/gar-3/avr-14/egl-19/tax-2/daf-12/daf-3/unc-13/unc-31	10
GO:0097479	synaptic vesicle localization	10/1083	56/9799	0.0845096	0.43546	0.395442	mec-15/dhc-1/apd-3/DH11.5/tom-1/unc-26/unc-13/unc-31/lnp-1/pkc-1	10
GO:0009611	response to wounding	7/1083	35/9799	0.0847425	0.43546	0.395442	jnk-1/faah-1/ddr-1/svh-2/ced-10/vhp-1/mig-10	7
GO:0042326	negative regulation of phosphorylation	7/1083	35/9799	0.0847425	0.43546	0.395442	F25B5.5/sli-1/F37A4.2/cnt-1/rei-2/gck-1/vhp-1	7
GO:0051668	localization within membrane	7/1083	35/9799	0.0847425	0.43546	0.395442	ego-1/npp-10/apd-3/npp-15/nlg-1/dlg-1/osm-3	7
GO:0044087	regulation of cellular component biogenesis	21/1083	139/9799	0.0848633	0.43546	0.395442	nubp-1/ragc-1/akt-2/wrm-1/rbg-1/rsks-1/vab-19/dyf-5/rab-33/pat-3/F54C8.7/kpc-1/tbc-12/rpt-3/rpt-6/unc-70/unc-60/osm-3/rod-1/casy-1/atx-2	21
GO:0002009	morphogenesis of an epithelium	9/1083	49/9799	0.085654	0.438411	0.398121	efn-4/bus-18/sqv-6/sqv-7/vab-1/F31C3.6/vab-10/swsn-1/cdh-3	9
GO:0050769	positive regulation of neurogenesis	8/1083	42/9799	0.0859012	0.438571	0.398267	sax-7/faah-1/ddr-1/kpc-1/svh-2/unc-5/unc-53/cwn-1	8
GO:0048878	chemical homeostasis	23/1083	155/9799	0.0865978	0.439618	0.399218	mca-1/sca-1/F10E7.9/F22B5.10/sulp-8/T04B8.5/abts-2/acr-3/catp-5/catp-4/smf-2/ncx-4/F21D5.3/cnnm-1/ttm-1/abtm-1/unc-80/unc-32/kcc-2/D1054.1/pbo-4/mboa-1/nhx-3	23
GO:0006406	mRNA export from nucleus	5/1083	22/9799	0.0875736	0.439618	0.399218	smg-6/D1086.9/thoc-2/thoc-3/ddx-19	5
GO:0045167	asymmetric protein localization involved in cell fate determination	5/1083	22/9799	0.0875736	0.439618	0.399218	wrm-1/ham-1/nmy-2/par-1/mes-1	5
GO:0071427	mRNA-containing ribonucleoprotein complex export from nucleus	5/1083	22/9799	0.0875736	0.439618	0.399218	smg-6/D1086.9/thoc-2/thoc-3/ddx-19	5
GO:0016441	posttranscriptional gene silencing	12/1083	71/9799	0.0878331	0.439618	0.399218	ego-1/stau-1/smg-2/smg-6/abt-1/B0393.4/drh-1/rde-8/csr-1/rde-10/alg-2/ddx-23	12
GO:0035194	posttranscriptional gene silencing by RNA	12/1083	71/9799	0.0878331	0.439618	0.399218	ego-1/stau-1/smg-2/smg-6/abt-1/B0393.4/drh-1/rde-8/csr-1/rde-10/alg-2/ddx-23	12
GO:0051653	spindle localization	12/1083	71/9799	0.0878331	0.439618	0.399218	sax-7/dhc-1/wrm-1/ham-1/lgl-1/cls-3/dnc-1/tba-2/par-3/mes-1/ced-10/atx-2	12
GO:0000076	DNA replication checkpoint	3/1083	10/9799	0.0893515	0.439618	0.399218	tim-1/chk-1/hpr-17	3
GO:0007413	axonal fasciculation	3/1083	10/9799	0.0893515	0.439618	0.399218	fln-1/ten-1/spon-1	3
GO:0045176	apical protein localization	3/1083	10/9799	0.0893515	0.439618	0.399218	sel-2/wts-1/apg-1	3
GO:0046164	alcohol catabolic process	3/1083	10/9799	0.0893515	0.439618	0.399218	T25G3.4/tpi-1/R11F4.1	3
GO:0071688	striated muscle myosin thick filament assembly	3/1083	10/9799	0.0893515	0.439618	0.399218	cul-3/ttn-1/unc-54	3
GO:0090224	regulation of spindle organization	3/1083	10/9799	0.0893515	0.439618	0.399218	ppfr-1/bmk-1/atx-2	3
GO:0106030	neuron projection fasciculation	3/1083	10/9799	0.0893515	0.439618	0.399218	fln-1/ten-1/spon-1	3
GO:1903863	P granule assembly	3/1083	10/9799	0.0893515	0.439618	0.399218	ego-1/meg-4/csr-1	3
GO:0051726	regulation of cell cycle	33/1083	236/9799	0.0916618	0.446045	0.405054	F25B5.5/tim-1/sek-3/sek-5/cul-1/cin-4/abl-1/D1037.1/cdkr-3/npp-19/mus-81/zyg-11/hsr-9/R05D3.12/ppfr-1/gld-2/him-17/syp-1/him-3/tba-2/chk-1/fnci-1/htp-1/mes-1/rod-1/hpr-17/gck-1/gck-4/ZC123.4/top-2/bmk-1/atx-2/elc-1	33
GO:0010977	negative regulation of neuron projection development	4/1083	16/9799	0.0917507	0.446045	0.405054	glo-4/jnk-1/slt-1/vhp-1	4
GO:0043631	RNA polyadenylation	4/1083	16/9799	0.0917507	0.446045	0.405054	F43G6.5/pap-1/gld-2/gld-4	4
GO:0045665	negative regulation of neuron differentiation	4/1083	16/9799	0.0917507	0.446045	0.405054	glo-4/jnk-1/slt-1/vhp-1	4
GO:0007631	feeding behavior	13/1083	79/9799	0.0919747	0.446045	0.405054	egl-4/cyp-33E2/gar-3/avr-14/egl-10/egl-19/tax-2/daf-12/unc-54/daf-3/unc-13/unc-31/unc-36	13
GO:0044242	cellular lipid catabolic process	13/1083	79/9799	0.0919747	0.446045	0.405054	acdh-7/R08F11.1/T02G5.7/gba-3/C37H5.13/D2021.4/abhd-3.2/abhd-3.1/pccb-1/asm-1/ech-9/ZK550.5/D1054.1	13
GO:0009792	embryo development ending in birth or egg hatching	39/1083	285/9799	0.0923776	0.446932	0.40586	lat-1/efn-4/sca-1/tim-1/npp-6/polk-1/sqv-7/sax-7/cul-1/rad-8/wrm-1/nhr-31/npp-10/vab-1/ani-1/npp-19/ten-1/zyg-11/bcat-1/vab-19/nmy-2/egl-45/gld-2/dlg-1/taf-1/ulp-1/tba-2/chk-1/swsn-1/dve-1/alg-2/uba-2/eef-1A.1/unc-60/unc-32/cbp-1/let-4/vha-17/F19B6.1	39
GO:0080134	regulation of response to stress	19/1083	125/9799	0.0931333	0.449518	0.408208	F20C5.7/T14G8.3/sek-3/sek-5/cul-1/jnk-1/faah-1/ddr-1/abl-1/snf-12/ulp-1/rhy-1/skr-7/svh-2/C54F6.3/hlh-30/vhp-1/Y87G2A.16/pdi-2	19
GO:0040014	regulation of multicellular organism growth	14/1083	87/9799	0.0953723	0.455551	0.413686	nst-1/tsp-12/egl-4/rad-8/sma-9/sma-4/let-607/swsn-1/cnnm-1/daf-11/unc-53/unc-26/unc-44/hst-2	14
GO:0010817	regulation of hormone levels	7/1083	36/9799	0.0956741	0.455551	0.413686	cpd-2/gar-3/dhs-28/kpc-1/unc-26/dys-1/D1054.1	7
GO:0071166	ribonucleoprotein complex localization	7/1083	36/9799	0.0956741	0.455551	0.413686	smg-6/D1086.9/thoc-2/thoc-3/xpo-1/rps-0/ddx-19	7
GO:0071426	ribonucleoprotein complex export from nucleus	7/1083	36/9799	0.0956741	0.455551	0.413686	smg-6/D1086.9/thoc-2/thoc-3/xpo-1/rps-0/ddx-19	7
GO:0009628	response to abiotic stimulus	33/1083	237/9799	0.0957346	0.455551	0.413686	mec-15/wrn-1/T14G8.3/cnx-1/gcn-2/glb-5/egl-4/paqr-2/rad-8/jnk-1/swan-1/abl-1/cmk-1/nhr-31/sea-2/F11F1.1/cku-70/crt-1/lem-2/epi-1/dgk-3/rhy-1/tax-2/unc-2/hsf-1/daf-12/daf-11/mec-1/mec-5/unc-32/gcy-8/rle-1/atx-2	33
GO:0051983	regulation of chromosome segregation	8/1083	43/9799	0.095843	0.455551	0.413686	tim-1/zyg-11/ppfr-1/syp-1/rod-1/bmk-1/atx-2/elc-1	8
GO:0032880	regulation of protein localization	17/1083	110/9799	0.0959526	0.455551	0.413686	dhc-1/toca-2/wrm-1/gar-3/lgl-1/cnt-1/wts-1/ulp-1/D1086.9/ric-7/kpc-1/xpo-1/tom-1/rod-1/vhp-1/lnp-1/atx-2	17
GO:0051129	negative regulation of cellular component organization	15/1083	95/9799	0.0981535	0.464913	0.422189	glo-4/cul-1/jnk-1/swan-1/abl-1/vab-19/dyf-5/ppfr-1/slt-1/unc-70/osm-3/rod-1/vhp-1/bmk-1/atx-2	15
GO:0016051	carbohydrate biosynthetic process	16/1083	103/9799	0.10042	0.474184	0.430608	oac-56/oac-57/C47F8.3/sqv-7/oac-25/oac-15/oac-19/oac-35/agl-1/tps-2/gyg-1/tpi-1/gly-8/gly-7/gly-3/hst-2	16
GO:0009887	animal organ morphogenesis	22/1083	150/9799	0.101341	0.474184	0.430608	tsp-12/smg-2/smg-6/fln-1/sqv-7/toca-2/sma-9/wrm-1/sma-4/F31C3.6/ten-1/lim-6/med-2/smp-1/swsn-1/cnnm-1/unc-5/elt-1/elt-7/mes-1/pdi-3/sin-3	22
GO:0032868	response to insulin	5/1083	23/9799	0.102211	0.474184	0.430608	dao-5/egl-4/akt-2/ist-1/osm-3	5
GO:0032869	cellular response to insulin stimulus	5/1083	23/9799	0.102211	0.474184	0.430608	dao-5/egl-4/akt-2/ist-1/osm-3	5
GO:0034329	cell junction assembly	5/1083	23/9799	0.102211	0.474184	0.430608	pat-12/crt-1/dlg-1/hrp-1/ccar-1	5
GO:0048679	regulation of axon regeneration	5/1083	23/9799	0.102211	0.474184	0.430608	jnk-1/faah-1/ddr-1/svh-2/vhp-1	5
GO:0070570	regulation of neuron projection regeneration	5/1083	23/9799	0.102211	0.474184	0.430608	jnk-1/faah-1/ddr-1/svh-2/vhp-1	5
GO:1901988	negative regulation of cell cycle phase transition	5/1083	23/9799	0.102211	0.474184	0.430608	mus-81/chk-1/fnci-1/rod-1/hpr-17	5
GO:1901991	negative regulation of mitotic cell cycle phase transition	5/1083	23/9799	0.102211	0.474184	0.430608	mus-81/chk-1/fnci-1/rod-1/hpr-17	5
GO:0043066	negative regulation of apoptotic process	12/1083	73/9799	0.103259	0.477956	0.434033	T14G8.3/cul-1/abl-1/vab-1/npp-14/cam-1/egl-15/skr-7/svh-2/ver-1/gck-1/ced-9	12
GO:0009062	fatty acid catabolic process	9/1083	51/9799	0.10438	0.482046	0.437746	acdh-7/T02G5.7/C37H5.13/D2021.4/abhd-3.2/abhd-3.1/pccb-1/ech-9/ZK550.5	9
GO:0070925	organelle assembly	38/1083	280/9799	0.104686	0.482363	0.438035	ego-1/nubp-1/ragc-1/atg-10/gcn-2/atg-4.1/cul-3/meg-4/rbg-1/rsks-1/trpp-8/dyf-5/rab-33/K07C11.10/pat-3/rpl-25.2/D1086.9/ttn-1/che-3/ubxn-2/K11D2.5/atg-3/csr-1/daf-11/tbc-12/unc-60/unc-54/osm-3/osm-1/rps-5/ccz-1/rps-0/rod-1/dyc-1/dys-1/hcp-1/bmk-1/atx-2	38
GO:0098609	cell-cell adhesion	8/1083	44/9799	0.10641	0.482583	0.438234	nlg-1/vab-10/cdh-12/T01D3.1/casy-1/cdh-5/cdh-3/cdh-8	8
GO:0043053	dauer entry	6/1083	30/9799	0.106423	0.482583	0.438234	dhs-28/kpc-1/che-3/daf-14/osm-3/osm-1	6
GO:0055115	entry into diapause	6/1083	30/9799	0.106423	0.482583	0.438234	dhs-28/kpc-1/che-3/daf-14/osm-3/osm-1	6
GO:0010243	response to organonitrogen compound	13/1083	81/9799	0.106969	0.482583	0.438234	dao-5/ragc-1/egl-4/akt-2/ist-1/sel-1/daf-12/daf-11/rpt-3/rpt-6/osm-3/qui-1/dat-1	13
GO:0071804	cellular potassium ion transport	16/1083	104/9799	0.107158	0.482583	0.438234	kcnl-1/F10E7.9/T04B8.5/catp-4/twk-11/kvs-5/shw-3/irk-2/twk-22/twk-23/twk-36/tax-2/kcc-2/pbo-4/C27F2.6/nhx-3	16
GO:0071805	potassium ion transmembrane transport	16/1083	104/9799	0.107158	0.482583	0.438234	kcnl-1/F10E7.9/T04B8.5/catp-4/twk-11/kvs-5/shw-3/irk-2/twk-22/twk-23/twk-36/tax-2/kcc-2/pbo-4/C27F2.6/nhx-3	16
GO:0009581	detection of external stimulus	7/1083	37/9799	0.107346	0.482583	0.438234	mec-15/tax-2/daf-11/mec-1/mec-5/gcy-8/atx-2	7
GO:0009582	detection of abiotic stimulus	7/1083	37/9799	0.107346	0.482583	0.438234	mec-15/tax-2/daf-11/mec-1/mec-5/gcy-8/atx-2	7
GO:0010501	RNA secondary structure unwinding	7/1083	37/9799	0.107346	0.482583	0.438234	laf-1/Y55F3BR.1/ZK686.2/vbh-1/glh-2/ddx-23/ddx-19	7
GO:0030239	myofibril assembly	7/1083	37/9799	0.107346	0.482583	0.438234	cul-3/pat-3/ttn-1/unc-60/unc-54/dyc-1/dys-1	7
GO:0030855	epithelial cell differentiation	7/1083	37/9799	0.107346	0.482583	0.438234	H42K12.3/sax-7/T26C5.2/F52C9.5/F31C3.6/elt-1/let-4	7
GO:0010499	proteasomal ubiquitin-independent protein catabolic process	4/1083	17/9799	0.109967	0.48301	0.438622	pas-5/C14C10.5/T28B8.3/pbs-1	4
GO:0042445	hormone metabolic process	4/1083	17/9799	0.109967	0.48301	0.438622	cpd-2/dhs-28/kpc-1/D1054.1	4
GO:0044839	cell cycle G2/M phase transition	4/1083	17/9799	0.109967	0.48301	0.438622	mus-81/chk-1/fnci-1/hpr-17	4
GO:0050954	sensory perception of mechanical stimulus	4/1083	17/9799	0.109967	0.48301	0.438622	mec-15/mec-1/mec-5/pkc-1	4
GO:1902749	regulation of cell cycle G2/M phase transition	4/1083	17/9799	0.109967	0.48301	0.438622	mus-81/chk-1/fnci-1/hpr-17	4
GO:0140013	meiotic nuclear division	18/1083	120/9799	0.110097	0.48301	0.438622	tim-1/rec-1/cin-4/ani-1/mus-81/zyg-11/lem-2/R05D3.12/ppfr-1/gld-2/him-17/syp-1/him-3/spo-11/top-2/hcp-1/atx-2/elc-1	18
GO:0043549	regulation of kinase activity	19/1083	128/9799	0.111082	0.48301	0.438622	F25B5.5/elpc-3/sek-3/sek-5/sli-1/F37A4.2/wrm-1/cdkr-3/vab-1/cnt-1/cam-1/egl-15/svh-2/ver-1/rei-2/mes-1/gck-1/gck-4/vhp-1	19
GO:0051336	regulation of hydrolase activity	34/1083	249/9799	0.112383	0.48301	0.438622	glo-4/tag-52/K10D3.4/tag-77/egl-4/epac-1/bris-1/C14C10.5/swan-1/lgl-1/npp-14/rbg-1/cnt-1/trpp-4/osg-1/W05B2.2/epi-1/egl-10/tbc-12/cgef-1/spon-1/pac-1/mec-1/C34F6.1/rha-1/C08G9.2/Y105E8A.25/T28B8.3/ced-9/rgs-2/rgs-7/vav-1/chin-1/rrc-1	34
GO:0051656	establishment of organelle localization	26/1083	184/9799	0.112407	0.48301	0.438622	mec-15/sax-7/jnk-1/dhc-1/wrm-1/lgl-1/apd-3/cls-3/zyg-11/DH11.5/dnc-1/lem-2/tba-2/xpo-1/tom-1/par-3/mes-1/unc-26/unc-13/rod-1/ced-10/unc-31/lnp-1/pkc-1/atx-2/elc-1	26
GO:0007064	mitotic sister chromatid cohesion	3/1083	11/9799	0.113146	0.48301	0.438622	tim-1/mau-2/smc-3	3
GO:0007507	heart development	3/1083	11/9799	0.113146	0.48301	0.438622	med-2/elt-1/elt-7	3
GO:0010042	response to manganese ion	3/1083	11/9799	0.113146	0.48301	0.438622	jnk-1/smf-2/dat-1	3
GO:0030517	negative regulation of axon extension	3/1083	11/9799	0.113146	0.48301	0.438622	glo-4/slt-1/vhp-1	3
GO:0031034	myosin filament assembly	3/1083	11/9799	0.113146	0.48301	0.438622	cul-3/ttn-1/unc-54	3
GO:0032872	regulation of stress-activated MAPK cascade	3/1083	11/9799	0.113146	0.48301	0.438622	sek-3/sek-5/vhp-1	3
GO:0046328	regulation of JNK cascade	3/1083	11/9799	0.113146	0.48301	0.438622	sek-3/sek-5/vhp-1	3
GO:0051305	chromosome movement towards spindle pole	3/1083	11/9799	0.113146	0.48301	0.438622	zyg-11/rod-1/elc-1	3
GO:0055072	iron ion homeostasis	3/1083	11/9799	0.113146	0.48301	0.438622	smf-2/F21D5.3/abtm-1	3
GO:0055081	anion homeostasis	3/1083	11/9799	0.113146	0.48301	0.438622	F10E7.9/T04B8.5/kcc-2	3
GO:0060968	regulation of gene silencing	3/1083	11/9799	0.113146	0.48301	0.438622	stau-1/B0393.4/rde-10	3
GO:0070302	regulation of stress-activated protein kinase signaling cascade	3/1083	11/9799	0.113146	0.48301	0.438622	sek-3/sek-5/vhp-1	3
GO:0099518	vesicle cytoskeletal trafficking	3/1083	11/9799	0.113146	0.48301	0.438622	jnk-1/dhc-1/apd-3	3
GO:1901616	organic hydroxy compound catabolic process	3/1083	11/9799	0.113146	0.48301	0.438622	T25G3.4/tpi-1/R11F4.1	3
GO:1905489	regulation of sensory neuron axon guidance	3/1083	11/9799	0.113146	0.48301	0.438622	sax-3/slt-1/cwn-1	3
GO:0007018	microtubule-based movement	13/1083	82/9799	0.114981	0.489812	0.4448	klp-6/dhc-1/dhc-3/apd-3/vab-8/zyg-11/dyf-5/dnc-1/che-3/osm-3/rod-1/bmk-1/elc-1	13
GO:0099003	vesicle-mediated transport in synapse	11/1083	67/9799	0.116163	0.491245	0.4461	mec-15/dhc-1/apd-3/nlg-1/DH11.5/tom-1/unc-26/unc-13/unc-31/lnp-1/pkc-1	11
GO:0044262	cellular carbohydrate metabolic process	18/1083	121/9799	0.116707	0.491245	0.4461	H18N23.2/T25G3.4/aagr-1/C33G3.4/oac-56/oac-57/sqv-7/oac-25/oac-15/oac-19/oac-35/agl-1/tps-2/gyg-1/C55B6.1/tpi-1/R11F4.1/hst-2	18
GO:0006865	amino acid transport	8/1083	45/9799	0.11759	0.491245	0.4461	R07B7.10/snf-5/aat-6/snf-11/Y59H11AR.4/unc-26/Y32F6A.4/Y18D10A.23	8
GO:0090502	RNA phosphodiester bond hydrolysis; endonucleolytic	8/1083	45/9799	0.11759	0.491245	0.4461	rde-8/F54C9.9/H35B03.2/csr-1/alg-2/rps-0/Y61A9LA.10/rbd-1	8
GO:0099132	ATP hydrolysis coupled cation transmembrane transport	8/1083	45/9799	0.11759	0.491245	0.4461	mca-1/sca-1/catp-5/catp-4/asb-2/unc-32/vha-13/vha-17	8
GO:0001505	regulation of neurotransmitter levels	14/1083	90/9799	0.117692	0.491245	0.4461	mec-15/gar-3/nlg-1/lim-6/DH11.5/ric-7/unc-2/tom-1/unc-26/unc-13/unc-31/pkc-1/dnj-14/dat-1	14
GO:0018108	peptidyl-tyrosine phosphorylation	14/1083	90/9799	0.117692	0.491245	0.4461	F59F5.3/sli-1/abl-1/vab-1/wee-1.1/cam-1/egl-15/kin-6/svh-2/rei-2/mbk-1/R11E3.1/mes-1/W01B6.5	14
GO:0043434	response to peptide hormone	5/1083	24/9799	0.117976	0.491245	0.4461	dao-5/egl-4/akt-2/ist-1/osm-3	5
GO:0071375	cellular response to peptide hormone stimulus	5/1083	24/9799	0.117976	0.491245	0.4461	dao-5/egl-4/akt-2/ist-1/osm-3	5
GO:1901653	cellular response to peptide	5/1083	24/9799	0.117976	0.491245	0.4461	dao-5/egl-4/akt-2/ist-1/osm-3	5
GO:1903034	regulation of response to wounding	5/1083	24/9799	0.117976	0.491245	0.4461	jnk-1/faah-1/ddr-1/svh-2/vhp-1	5
GO:0048569	post-embryonic animal organ development	23/1083	161/9799	0.118532	0.492551	0.447287	tsp-12/elpc-3/mep-1/lin-15A/sqv-6/sqv-7/sli-1/chd-3/vab-8/F31C3.6/sel-2/ten-1/pat-3/egl-13/swsn-1/cnnm-1/par-1/spat-3/mig-10/vav-1/cwn-1/rbd-1/sin-3	23
GO:0007219	Notch signaling pathway	7/1083	38/9799	0.119742	0.494872	0.449394	ego-2/lgl-1/sel-2/sel-1/C15C7.7/vav-1/mdt-29	7
GO:0032508	DNA duplex unwinding	7/1083	38/9799	0.119742	0.494872	0.449394	wrn-1/chd-3/cku-70/rha-1/mcm-5/mcm-6/mcm-7	7
GO:0043069	negative regulation of programmed cell death	12/1083	75/9799	0.120194	0.494872	0.449394	T14G8.3/cul-1/abl-1/vab-1/npp-14/cam-1/egl-15/skr-7/svh-2/ver-1/gck-1/ced-9	12
GO:0070201	regulation of establishment of protein localization	6/1083	31/9799	0.120308	0.494872	0.449394	lgl-1/cnt-1/wts-1/D1086.9/xpo-1/tom-1	6
GO:1903008	organelle disassembly	6/1083	31/9799	0.120308	0.494872	0.449394	atg-10/atg-4.1/meg-2/meg-1/atg-3/ced-9	6
GO:0016458	gene silencing	17/1083	114/9799	0.122664	0.503543	0.457268	ego-1/stau-1/smg-2/smg-6/abt-1/B0393.4/drh-1/rde-8/csr-1/rde-10/alg-2/T07A9.8/rha-1/wago-1/mes-4/wago-4/ddx-23	17
GO:0010608	posttranscriptional regulation of gene expression	26/1083	186/9799	0.123259	0.504247	0.457908	ego-1/C48B6.2/ain-2/laf-1/stau-1/smg-2/smg-6/abcf-3/gcn-2/abt-1/B0393.4/drh-1/rde-8/nos-1/egl-45/gld-1/csr-1/puf-7/F44A2.5/rde-10/alg-2/pek-1/unc-62/rha-1/ddx-23/dph-3	26
GO:0045132	meiotic chromosome segregation	13/1083	83/9799	0.123332	0.504247	0.457908	tim-1/cin-4/mus-81/zyg-11/lem-2/R05D3.12/ppfr-1/him-17/syp-1/him-3/top-2/hcp-1/elc-1	13
GO:0044093	positive regulation of molecular function	40/1083	301/9799	0.123583	0.504257	0.457917	glo-4/sek-3/sek-5/tag-52/tag-77/egl-4/epac-1/bris-1/C14C10.5/wrm-1/cmk-1/lgl-1/vab-1/rbg-1/cnt-1/rde-8/trpp-4/cam-1/osg-1/epi-1/egl-10/egl-15/svh-2/ver-1/tbc-12/cgef-1/pac-1/mes-1/rha-1/Y105E8A.25/gck-1/gck-4/T28B8.3/ced-9/rgs-2/rgs-7/vav-1/F23F1.4/chin-1/rrc-1	40
GO:0071826	ribonucleoprotein complex subunit organization	19/1083	130/9799	0.124152	0.505566	0.459105	ego-1/F43G9.12/gcn-2/meg-4/meg-2/meg-1/npp-10/F10B5.2/rpl-25.2/egl-45/D1086.9/Y54G2A.75/K11D2.5/csr-1/alg-2/rps-5/rps-0/cdc-73/atx-2	19
GO:0034762	regulation of transmembrane transport	9/1083	53/9799	0.125237	0.507021	0.460427	egl-4/clh-1/kvs-5/shw-3/irk-2/egl-19/unc-2/clhm-1/unc-36	9
GO:0034765	regulation of ion transmembrane transport	9/1083	53/9799	0.125237	0.507021	0.460427	egl-4/clh-1/kvs-5/shw-3/irk-2/egl-19/unc-2/clhm-1/unc-36	9
GO:0051293	establishment of spindle localization	11/1083	68/9799	0.125549	0.507021	0.460427	sax-7/dhc-1/wrm-1/lgl-1/cls-3/dnc-1/tba-2/par-3/mes-1/ced-10/atx-2	11
GO:0033365	protein localization to organelle	30/1083	219/9799	0.125627	0.507021	0.460427	T14G8.3/npp-6/tomm-22/srpa-68/wrm-1/ham-1/tub-1/npp-10/apd-3/ani-1/ani-3/npp-19/npp-15/npp-14/wts-1/trpp-8/prx-1/K07C11.10/nxt-1/F53B2.5/immp-2/kpc-1/vps-15/F25G6.9/rod-1/memb-1/vhp-1/imb-2/atx-2/F19B2.7	30
GO:0045859	regulation of protein kinase activity	14/1083	91/9799	0.125757	0.507021	0.460427	F25B5.5/elpc-3/sek-3/sek-5/sli-1/F37A4.2/wrm-1/cdkr-3/cnt-1/rei-2/mes-1/gck-1/gck-4/vhp-1	14
GO:0006082	organic acid metabolic process	56/1083	436/9799	0.127572	0.511752	0.464723	iars-1/mrpl-39/acdh-7/F20C5.7/cyp-33A1/tdo-2/T04G9.4/T02G5.7/sqv-6/sqv-7/suox-1/paqr-2/paqr-1/cyp-33C4/cyp-33C6/cyp-33C7/cyp-33E1/cyp-33E2/C37H5.13/ears-2/idh-2/Y53G8B.1/D2021.4/dhs-28/lim-6/asns-1/B0513.5/bcat-1/abhd-3.2/abhd-3.1/pccb-1/cyp-35B1/cyp-35C1/qars-1/alh-6/ctps-1/ech-9/men-1/kmo-2/C54F6.3/tpi-1/sars-2/ahcy-1/got-2.1/got-2.2/acs-2/dbt-1/ZK550.5/alh-13/Y87G2A.16/acdh-11/R02D3.1/pdi-2/og…	56
GO:0006493	protein O-linked glycosylation	8/1083	46/9799	0.129372	0.511752	0.464723	Y38C1AB.5/Y38C1AB.1/C47F8.3/nstp-9/C15C7.7/gly-8/gly-7/gly-3	8
GO:0006606	protein import into nucleus	8/1083	46/9799	0.129372	0.511752	0.464723	npp-10/npp-19/npp-15/npp-14/wts-1/nxt-1/F53B2.5/imb-2	8
GO:0016246	RNA interference	8/1083	46/9799	0.129372	0.511752	0.464723	ego-1/stau-1/smg-2/smg-6/abt-1/drh-1/rde-8/csr-1	8
GO:0043051	regulation of pharyngeal pumping	8/1083	46/9799	0.129372	0.511752	0.464723	cyp-33E2/gar-3/avr-14/egl-19/daf-12/daf-3/unc-13/unc-31	8
GO:0072507	divalent inorganic cation homeostasis	8/1083	46/9799	0.129372	0.511752	0.464723	mca-1/sca-1/F22B5.10/acr-3/catp-5/ncx-4/cnnm-1/ttm-1	8
GO:0030042	actin filament depolymerization	4/1083	18/9799	0.129648	0.511752	0.464723	ric-7/unc-70/unc-60/ced-9	4
GO:0036293	response to decreased oxygen levels	4/1083	18/9799	0.129648	0.511752	0.464723	T14G8.3/gcn-2/rhy-1/unc-32	4
GO:0000271	polysaccharide biosynthetic process	10/1083	61/9799	0.130994	0.511752	0.464723	oac-56/oac-57/sqv-7/oac-25/oac-15/oac-19/oac-35/agl-1/gyg-1/hst-2	10
GO:0006875	cellular metal ion homeostasis	10/1083	61/9799	0.130994	0.511752	0.464723	mca-1/sca-1/F22B5.10/acr-3/catp-5/catp-4/ncx-4/F21D5.3/ttm-1/abtm-1	10
GO:0033692	cellular polysaccharide biosynthetic process	10/1083	61/9799	0.130994	0.511752	0.464723	oac-56/oac-57/sqv-7/oac-25/oac-15/oac-19/oac-35/agl-1/gyg-1/hst-2	10
GO:0043050	pharyngeal pumping	10/1083	61/9799	0.130994	0.511752	0.464723	cyp-33E2/gar-3/avr-14/egl-19/daf-12/unc-54/daf-3/unc-13/unc-31/unc-36	10
GO:0006732	coenzyme metabolic process	19/1083	131/9799	0.131017	0.511752	0.464723	ndx-8/sodh-2/tdo-2/C37H5.13/Y65B4A.8/D2021.4/coq-8/coq-1/coq-6/coq-4/dhs-28/kmo-2/tpi-1/ahcy-1/dbt-1/sams-1/sams-5/ogdh-1/nnt-1	19
GO:0044282	small molecule catabolic process	19/1083	131/9799	0.131017	0.511752	0.464723	acdh-7/T25G3.4/tdo-2/T02G5.7/C37H5.13/Y53G8B.1/D2021.4/B0513.5/abhd-3.2/abhd-3.1/pccb-1/alh-6/ech-9/tpi-1/R11F4.1/ahcy-1/got-2.1/got-2.2/ZK550.5	19
GO:0032392	DNA geometric change	7/1083	39/9799	0.132839	0.511752	0.464723	wrn-1/chd-3/cku-70/rha-1/mcm-5/mcm-6/mcm-7	7
GO:0051445	regulation of meiotic cell cycle	7/1083	39/9799	0.132839	0.511752	0.464723	zyg-11/ppfr-1/gld-2/him-17/syp-1/atx-2/elc-1	7
GO:0018212	peptidyl-tyrosine modification	14/1083	92/9799	0.13413	0.511752	0.464723	F59F5.3/sli-1/abl-1/vab-1/wee-1.1/cam-1/egl-15/kin-6/svh-2/rei-2/mbk-1/R11E3.1/mes-1/W01B6.5	14
GO:0010770	positive regulation of cell morphogenesis involved in differentiation	5/1083	25/9799	0.134808	0.511752	0.464723	sax-7/kpc-1/unc-5/unc-53/cwn-1	5
GO:0031396	regulation of protein ubiquitination	5/1083	25/9799	0.134808	0.511752	0.464723	zyg-11/zer-1/gadr-3/Y9C9A.13/H24K24.2	5
GO:0045926	negative regulation of growth	5/1083	25/9799	0.134808	0.511752	0.464723	glo-4/egl-4/slt-1/pek-1/vhp-1	5
GO:0050000	chromosome localization	5/1083	25/9799	0.134808	0.511752	0.464723	npp-10/zyg-11/lem-2/rod-1/elc-1	5
GO:0002790	peptide secretion	6/1083	32/9799	0.135038	0.511752	0.464723	apt-9/lgl-1/ehbp-1/apg-1/ric-7/tom-1	6
GO:0050806	positive regulation of synaptic transmission	6/1083	32/9799	0.135038	0.511752	0.464723	mec-15/gar-3/ric-3/unc-26/casy-1/dys-1	6
GO:0000819	sister chromatid segregation	15/1083	100/9799	0.135685	0.511752	0.464723	tim-1/cin-4/npp-10/zyg-11/R05D3.12/him-3/csr-1/mau-2/rod-1/top-2/hcp-1/bmk-1/smc-3/atx-2/elc-1	15
GO:0007163	establishment or maintenance of cell polarity	15/1083	100/9799	0.135685	0.511752	0.464723	Y60A3A.16/sax-7/dhc-1/wrm-1/lgl-1/let-607/cam-1/dnc-1/dlg-1/tba-2/par-3/par-1/mes-1/ced-10/cas-1	15
GO:0051304	chromosome separation	9/1083	54/9799	0.13644	0.511752	0.464723	cin-4/mus-81/zyg-11/R05D3.12/him-17/rod-1/top-2/hcp-1/elc-1	9
GO:0055067	monovalent inorganic cation homeostasis	9/1083	54/9799	0.13644	0.511752	0.464723	F10E7.9/sulp-8/T04B8.5/abts-2/catp-4/unc-32/kcc-2/pbo-4/nhx-3	9
GO:0099504	synaptic vesicle cycle	9/1083	54/9799	0.13644	0.511752	0.464723	mec-15/apd-3/nlg-1/DH11.5/tom-1/unc-26/unc-13/unc-31/pkc-1	9
GO:1903827	regulation of cellular protein localization	9/1083	54/9799	0.13644	0.511752	0.464723	wrm-1/cnt-1/wts-1/D1086.9/kpc-1/xpo-1/rod-1/vhp-1/atx-2	9
GO:1901700	response to oxygen-containing compound	16/1083	108/9799	0.136786	0.511752	0.464723	trxr-2/dao-5/ragc-1/gst-44/egl-4/rad-8/akt-2/ist-1/gar-3/crt-1/immt-1/daf-12/daf-11/osm-3/unc-31/dat-1	16
GO:0032268	regulation of cellular protein metabolic process	59/1083	464/9799	0.137386	0.511752	0.464723	C48B6.2/ain-2/laf-1/F25B5.5/elpc-3/sek-3/sek-5/T12E12.1/abcf-3/K10D3.4/gcn-2/sli-1/F37A4.2/cdr-2/C14C10.5/wrm-1/cdkr-3/vab-1/B0393.4/npp-14/cnt-1/tag-349/zyg-11/cam-1/W05B2.2/nos-1/egl-45/gld-1/epi-1/egl-15/D1086.9/svh-2/puf-7/F44A2.5/ver-1/rde-10/alg-2/zer-1/rei-2/rpt-3/rpt-6/spon-1/pek-1/elks-1/mec-1/unc-62/C34F6.1/mes-1/rha-1/C08G9.2/gadr-3/gck-1/gck-4/vhp-1/Y9C9A.13/T28B8.3/ddx-23/H24K24.2/dp…	59
GO:0001932	regulation of protein phosphorylation	22/1083	156/9799	0.137422	0.511752	0.464723	F25B5.5/elpc-3/sek-3/sek-5/abcf-3/gcn-2/sli-1/F37A4.2/wrm-1/cdkr-3/vab-1/cnt-1/cam-1/egl-15/svh-2/ver-1/rei-2/pek-1/mes-1/gck-1/gck-4/vhp-1	22
GO:1901698	response to nitrogen compound	17/1083	116/9799	0.137515	0.511752	0.464723	dao-5/ragc-1/egl-4/akt-2/ist-1/gar-3/sel-1/rde-8/daf-12/daf-11/alg-2/rpt-3/rpt-6/osm-3/ddx-23/qui-1/dat-1	17
GO:0001508	action potential	3/1083	12/9799	0.139019	0.511752	0.464723	gar-3/egl-19/unc-2	3
GO:0002831	regulation of response to biotic stimulus	3/1083	12/9799	0.139019	0.511752	0.464723	snf-12/hlh-30/vhp-1	3
GO:0010771	negative regulation of cell morphogenesis involved in differentiation	3/1083	12/9799	0.139019	0.511752	0.464723	glo-4/slt-1/vhp-1	3
GO:0030536	larval feeding behavior	3/1083	12/9799	0.139019	0.511752	0.464723	egl-4/tax-2/unc-31	3
GO:0032228	regulation of synaptic transmission; GABAergic	3/1083	12/9799	0.139019	0.511752	0.464723	mec-15/ced-10/kcc-2	3
GO:0034501	protein localization to kinetochore	3/1083	12/9799	0.139019	0.511752	0.464723	npp-6/npp-10/rod-1	3
GO:0045834	positive regulation of lipid metabolic process	3/1083	12/9799	0.139019	0.511752	0.464723	paqr-2/paqr-1/dbt-1	3
GO:0050771	negative regulation of axonogenesis	3/1083	12/9799	0.139019	0.511752	0.464723	glo-4/slt-1/vhp-1	3
GO:0050974	detection of mechanical stimulus involved in sensory perception	3/1083	12/9799	0.139019	0.511752	0.464723	mec-15/mec-1/mec-5	3
GO:0050976	detection of mechanical stimulus involved in sensory perception of touch	3/1083	12/9799	0.139019	0.511752	0.464723	mec-15/mec-1/mec-5	3
GO:0072359	circulatory system development	3/1083	12/9799	0.139019	0.511752	0.464723	med-2/elt-1/elt-7	3
GO:0097374	sensory neuron axon guidance	3/1083	12/9799	0.139019	0.511752	0.464723	sax-3/slt-1/cwn-1	3
GO:0097475	motor neuron migration	3/1083	12/9799	0.139019	0.511752	0.464723	vab-8/cam-1/cwn-1	3
GO:0098781	ncRNA transcription	3/1083	12/9799	0.139019	0.511752	0.464723	dao-5/tftc-1/snpc-1.3	3
GO:2001222	regulation of neuron migration	3/1083	12/9799	0.139019	0.511752	0.464723	vab-8/kpc-1/cwn-1	3
GO:0045862	positive regulation of proteolysis	8/1083	47/9799	0.141736	0.519869	0.472094	T12E12.1/C14C10.5/tag-349/zyg-11/epi-1/rpt-3/rpt-6/T28B8.3	8
GO:0051170	import into nucleus	8/1083	47/9799	0.141736	0.519869	0.472094	npp-10/npp-19/npp-15/npp-14/wts-1/nxt-1/F53B2.5/imb-2	8
GO:0042981	regulation of apoptotic process	21/1083	149/9799	0.144674	0.525249	0.476979	T14G8.3/sek-3/sek-5/abcf-3/cul-1/abl-1/vab-1/npp-14/wts-1/cam-1/egl-15/skr-7/svh-2/ver-1/tra-1/mes-1/gck-1/gck-4/cbp-1/pdi-2/ced-9	21
GO:0007268	chemical synaptic transmission	35/1083	264/9799	0.145193	0.525249	0.476979	mec-15/mgl-1/acr-3/dhc-1/ggr-1/lgc-4/lgc-9/gar-3/acc-1/acc-3/nlg-1/DH11.5/des-2/acr-16/dgk-3/dlg-1/avr-14/ric-3/ric-7/unc-2/rpt-6/tom-1/unc-26/unc-13/casy-1/ced-10/unc-32/unc-31/kcc-2/dys-1/lnp-1/pkc-1/lgc-53/dnj-14/dat-1	35
GO:0098916	anterograde trans-synaptic signaling	35/1083	264/9799	0.145193	0.525249	0.476979	mec-15/mgl-1/acr-3/dhc-1/ggr-1/lgc-4/lgc-9/gar-3/acc-1/acc-3/nlg-1/DH11.5/des-2/acr-16/dgk-3/dlg-1/avr-14/ric-3/ric-7/unc-2/rpt-6/tom-1/unc-26/unc-13/casy-1/ced-10/unc-32/unc-31/kcc-2/dys-1/lnp-1/pkc-1/lgc-53/dnj-14/dat-1	35
GO:0099536	synaptic signaling	35/1083	264/9799	0.145193	0.525249	0.476979	mec-15/mgl-1/acr-3/dhc-1/ggr-1/lgc-4/lgc-9/gar-3/acc-1/acc-3/nlg-1/DH11.5/des-2/acr-16/dgk-3/dlg-1/avr-14/ric-3/ric-7/unc-2/rpt-6/tom-1/unc-26/unc-13/casy-1/ced-10/unc-32/unc-31/kcc-2/dys-1/lnp-1/pkc-1/lgc-53/dnj-14/dat-1	35
GO:0099537	trans-synaptic signaling	35/1083	264/9799	0.145193	0.525249	0.476979	mec-15/mgl-1/acr-3/dhc-1/ggr-1/lgc-4/lgc-9/gar-3/acc-1/acc-3/nlg-1/DH11.5/des-2/acr-16/dgk-3/dlg-1/avr-14/ric-3/ric-7/unc-2/rpt-6/tom-1/unc-26/unc-13/casy-1/ced-10/unc-32/unc-31/kcc-2/dys-1/lnp-1/pkc-1/lgc-53/dnj-14/dat-1	35
GO:0007346	regulation of mitotic cell cycle	19/1083	133/9799	0.145396	0.525249	0.476979	sek-3/sek-5/cul-1/cin-4/cdkr-3/npp-19/mus-81/R05D3.12/him-17/chk-1/fnci-1/mes-1/rod-1/hpr-17/gck-1/gck-4/top-2/bmk-1/atx-2	19
GO:0072594	establishment of protein localization to organelle	18/1083	125/9799	0.145472	0.525249	0.476979	T14G8.3/tomm-22/srpa-68/npp-10/apd-3/npp-19/npp-15/npp-14/wts-1/prx-1/nxt-1/F53B2.5/immp-2/vps-15/F25G6.9/memb-1/imb-2/F19B2.7	18
GO:0034637	cellular carbohydrate biosynthetic process	11/1083	70/9799	0.145529	0.525249	0.476979	oac-56/oac-57/sqv-7/oac-25/oac-15/oac-19/oac-35/agl-1/tps-2/gyg-1/hst-2	11
GO:0048639	positive regulation of developmental growth	11/1083	70/9799	0.145529	0.525249	0.476979	sma-9/sma-4/dhs-28/kpc-1/swsn-1/cnnm-1/unc-5/unc-53/unc-26/unc-44/hst-2	11
GO:0017156	calcium ion regulated exocytosis	7/1083	40/9799	0.146611	0.526917	0.478494	mec-15/DH11.5/ric-7/tom-1/unc-13/unc-31/pkc-1	7
GO:0055002	striated muscle cell development	7/1083	40/9799	0.146611	0.526917	0.478494	cul-3/pat-3/ttn-1/unc-60/unc-54/dyc-1/dys-1	7
GO:0031399	regulation of protein modification process	30/1083	223/9799	0.147483	0.526917	0.478494	F25B5.5/elpc-3/sek-3/sek-5/abcf-3/gcn-2/sli-1/F37A4.2/cdr-2/wrm-1/cdkr-3/vab-1/cnt-1/zyg-11/cam-1/egl-15/D1086.9/svh-2/ver-1/zer-1/rei-2/pek-1/elks-1/mes-1/gadr-3/gck-1/gck-4/vhp-1/Y9C9A.13/H24K24.2	30
GO:0007611	learning or memory	9/1083	55/9799	0.148143	0.526917	0.478494	elpc-3/str-131/egl-4/ist-1/nos-1/daf-11/casy-1/unc-43/pkc-1	9
GO:0048582	positive regulation of post-embryonic development	9/1083	55/9799	0.148143	0.526917	0.478494	tsp-12/gcn-2/dhs-28/che-3/cnnm-1/daf-12/daf-3/osm-3/dbt-1	9
GO:0051962	positive regulation of nervous system development	9/1083	55/9799	0.148143	0.526917	0.478494	sax-7/faah-1/ddr-1/kpc-1/svh-2/unc-5/unc-53/casy-1/cwn-1	9
GO:0061063	positive regulation of nematode larval development	9/1083	55/9799	0.148143	0.526917	0.478494	tsp-12/gcn-2/dhs-28/che-3/cnnm-1/daf-12/daf-3/osm-3/dbt-1	9
GO:1901657	glycosyl compound metabolic process	9/1083	55/9799	0.148143	0.526917	0.478494	R08F11.1/K02D7.1/tgt-2/txdc-9/dhs-28/dlg-1/ctps-1/ahcy-1/F19B6.1	9
GO:0061061	muscle structure development	13/1083	86/9799	0.150385	0.526917	0.478494	ltd-1/cul-3/wrm-1/pat-3/egl-15/ttn-1/spon-1/unc-62/unc-60/unc-54/unc-53/dyc-1/dys-1	13
GO:0006874	cellular calcium ion homeostasis	6/1083	33/9799	0.150571	0.526917	0.478494	mca-1/sca-1/F22B5.10/acr-3/catp-5/ncx-4	6
GO:0009066	aspartate family amino acid metabolic process	6/1083	33/9799	0.150571	0.526917	0.478494	T04G9.4/asns-1/ahcy-1/got-2.1/got-2.2/R02D3.1	6
GO:0016079	synaptic vesicle exocytosis	6/1083	33/9799	0.150571	0.526917	0.478494	mec-15/DH11.5/tom-1/unc-13/unc-31/pkc-1	6
GO:0035023	regulation of Rho protein signal transduction	6/1083	33/9799	0.150571	0.526917	0.478494	tag-52/tag-77/osg-1/cgef-1/Y105E8A.25/vav-1	6
GO:0055074	calcium ion homeostasis	6/1083	33/9799	0.150571	0.526917	0.478494	mca-1/sca-1/F22B5.10/acr-3/catp-5/ncx-4	6
GO:0007212	dopamine receptor signaling pathway	4/1083	19/9799	0.150659	0.526917	0.478494	dop-2/dop-3/F59D12.1/egl-10	4
GO:0030307	positive regulation of cell growth	4/1083	19/9799	0.150659	0.526917	0.478494	sma-4/kpc-1/unc-5/unc-53	4
GO:0046686	response to cadmium ion	4/1083	19/9799	0.150659	0.526917	0.478494	pgp-7/cdr-2/ttm-1/vhp-1	4
GO:0051932	synaptic transmission; GABAergic	4/1083	19/9799	0.150659	0.526917	0.478494	mec-15/dhc-1/ced-10/kcc-2	4
GO:1901046	positive regulation of oviposition	5/1083	26/9799	0.152636	0.531248	0.482428	tsp-12/egl-4/toca-2/dbt-1/ced-9	5
GO:1901652	response to peptide	5/1083	26/9799	0.152636	0.531248	0.482428	dao-5/egl-4/akt-2/ist-1/osm-3	5
GO:0030003	cellular cation homeostasis	15/1083	102/9799	0.152682	0.531248	0.482428	mca-1/sca-1/F22B5.10/sulp-8/abts-2/acr-3/catp-5/catp-4/ncx-4/F21D5.3/ttm-1/abtm-1/unc-32/pbo-4/nhx-3	15
GO:0045165	cell fate commitment	26/1083	191/9799	0.153097	0.531784	0.482914	tsp-12/lin-15A/sma-9/wrm-1/sma-4/ham-2/ham-1/chd-3/cam-1/nmy-2/pat-3/gld-1/med-2/Y41D4B.6/ceh-36/egl-13/tra-2/unc-62/elt-1/elt-7/par-1/mes-1/cwn-1/atx-2/mdt-29/sin-3	26
GO:0016052	carbohydrate catabolic process	8/1083	48/9799	0.154662	0.534479	0.485362	T25G3.4/aagr-1/C33G3.4/agl-1/cht-1/tpi-1/R11F4.1/ogdh-1	8
GO:0040018	positive regulation of multicellular organism growth	8/1083	48/9799	0.154662	0.534479	0.485362	sma-9/sma-4/swsn-1/cnnm-1/unc-53/unc-26/unc-44/hst-2	8
GO:0051294	establishment of spindle orientation	8/1083	48/9799	0.154662	0.534479	0.485362	sax-7/dhc-1/wrm-1/lgl-1/dnc-1/tba-2/par-3/ced-10	8
GO:0000278	mitotic cell cycle	38/1083	291/9799	0.15542	0.536186	0.486912	tim-1/sek-3/sek-5/sax-7/cul-1/cin-4/wrm-1/npp-10/cdkr-3/ani-1/ani-3/npp-19/mus-81/wts-1/cls-3/nmy-2/dnc-1/lem-2/R05D3.12/him-17/tba-2/chk-1/csr-1/mau-2/fnci-1/par-3/mes-1/rod-1/ced-10/hpr-17/gck-1/gck-4/top-2/hcp-1/gon-2/bmk-1/smc-3/atx-2	38
GO:0051246	regulation of protein metabolic process	61/1083	486/9799	0.156883	0.540316	0.490662	C48B6.2/ain-2/laf-1/F25B5.5/elpc-3/sek-3/sek-5/sur-2/T12E12.1/abcf-3/K10D3.4/gcn-2/sli-1/F37A4.2/cdr-2/C14C10.5/wrm-1/sma-4/cdkr-3/vab-1/B0393.4/npp-14/cnt-1/tag-349/zyg-11/cam-1/W05B2.2/nos-1/egl-45/gld-1/epi-1/egl-15/D1086.9/svh-2/puf-7/F44A2.5/ver-1/rde-10/alg-2/zer-1/rei-2/rpt-3/rpt-6/spon-1/pek-1/elks-1/mec-1/unc-62/C34F6.1/mes-1/rha-1/C08G9.2/gadr-3/gck-1/gck-4/vhp-1/Y9C9A.13/T28B8.3/ddx-23…	61
GO:0043269	regulation of ion transport	12/1083	79/9799	0.158455	0.54297	0.493072	mps-3/egl-4/clh-1/gar-3/kvs-5/shw-3/irk-2/egl-19/unc-2/clhm-1/unc-93/unc-36	12
GO:0050804	modulation of chemical synaptic transmission	12/1083	79/9799	0.158455	0.54297	0.493072	mec-15/mgl-1/gar-3/nlg-1/dgk-3/ric-3/rpt-6/unc-26/casy-1/ced-10/kcc-2/dys-1	12
GO:0099177	regulation of trans-synaptic signaling	12/1083	79/9799	0.158455	0.54297	0.493072	mec-15/mgl-1/gar-3/nlg-1/dgk-3/ric-3/rpt-6/unc-26/casy-1/ced-10/kcc-2/dys-1	12
GO:1903047	mitotic cell cycle process	30/1083	225/9799	0.159199	0.544599	0.494552	tim-1/sax-7/cin-4/wrm-1/npp-10/ani-1/ani-3/npp-19/mus-81/wts-1/cls-3/nmy-2/dnc-1/lem-2/R05D3.12/tba-2/chk-1/csr-1/mau-2/fnci-1/par-3/mes-1/rod-1/ced-10/hpr-17/top-2/hcp-1/bmk-1/smc-3/atx-2	30
GO:0032879	regulation of localization	56/1083	444/9799	0.159506	0.544732	0.494672	mec-15/efn-4/mgl-1/mps-3/sqv-7/sax-3/egl-4/clh-1/dhc-1/swan-1/toca-2/abl-1/wrm-1/gar-3/lgl-1/vab-1/piki-1/vab-8/sel-2/cnt-1/dhs-28/nlg-1/wts-1/kvs-5/DH11.5/pat-3/shw-3/irk-2/slt-1/egl-19/ulp-1/D1086.9/ric-7/kpc-1/unc-2/xpo-1/ttm-1/tbc-12/clhm-1/tom-1/unc-53/unc-93/unc-26/rod-1/ced-10/unc-36/vhp-1/spat-3/sams-1/lnp-1/pbo-4/mig-10/cwn-1/atx-2/tag-138/hst-2	56
GO:0016569	covalent chromatin modification	20/1083	143/9799	0.159869	0.545057	0.494968	epc-1/elpc-3/sumv-2/nurf-1/ssl-1/rfp-1/chd-3/mys-2/taf-1/D1086.9/jhdm-1/T07A9.8/mes-4/mes-2/cdc-73/cbp-1/spat-3/prmt-7/lsy-12/sin-3	20
GO:0006611	protein export from nucleus	7/1083	41/9799	0.161027	0.546056	0.495874	smg-6/D1086.9/thoc-2/thoc-3/xpo-1/rps-0/ddx-19	7
GO:0055001	muscle cell development	7/1083	41/9799	0.161027	0.546056	0.495874	cul-3/pat-3/ttn-1/unc-60/unc-54/dyc-1/dys-1	7
GO:0000165	MAPK cascade	16/1083	111/9799	0.161751	0.546056	0.495874	kgb-2/sek-3/sek-5/jnk-1/wrm-1/vab-1/cam-1/dyf-5/egl-15/svh-2/ver-1/mes-1/unc-43/gck-1/vhp-1/pkc-1	16
GO:0006399	tRNA metabolic process	16/1083	111/9799	0.161751	0.546056	0.495874	iars-1/mrpl-39/F25B5.5/elpc-3/tgt-2/ears-2/tftc-1/Y48G8AL.5/B0024.11/qars-1/H35B03.2/F40F9.10/sars-2/Y49A3A.3/alkb-8/dars-1	16
GO:0034976	response to endoplasmic reticulum stress	16/1083	111/9799	0.161751	0.546056	0.495874	T14G8.3/sca-1/abu-2/cnx-1/C14B9.2/F41B4.3/sel-1/let-607/crt-1/rpt-3/rpt-6/pek-1/abu-11/F53B1.4/pdi-3/pdi-2	16
GO:0016477	cell migration	28/1083	209/9799	0.162677	0.546056	0.495874	efn-4/sqv-7/sax-7/sax-3/swan-1/abl-1/ham-2/ham-1/piki-1/vab-8/ten-1/cam-1/pat-3/epi-1/slt-1/egl-15/kin-6/kpc-1/unc-5/rin-1/R11E3.1/unc-53/W01B6.5/ced-10/spat-3/mig-10/cwn-1/hst-2	28
GO:0006446	regulation of translational initiation	3/1083	13/9799	0.166641	0.546056	0.495874	ain-2/F44A2.5/pek-1	3
GO:0006941	striated muscle contraction	3/1083	13/9799	0.166641	0.546056	0.495874	egl-19/ttn-1/pbo-4	3
GO:0010565	regulation of cellular ketone metabolic process	3/1083	13/9799	0.166641	0.546056	0.495874	paqr-2/paqr-1/dbt-1	3
GO:0015012	heparan sulfate proteoglycan biosynthetic process	3/1083	13/9799	0.166641	0.546056	0.495874	sqv-6/sqv-7/hst-2	3
GO:0016331	morphogenesis of embryonic epithelium	3/1083	13/9799	0.166641	0.546056	0.495874	efn-4/vab-1/cdh-3	3
GO:0019217	regulation of fatty acid metabolic process	3/1083	13/9799	0.166641	0.546056	0.495874	paqr-2/paqr-1/dbt-1	3
GO:0030198	extracellular matrix organization	3/1083	13/9799	0.166641	0.546056	0.495874	ten-1/epi-1/cdh-3	3
GO:0030201	heparan sulfate proteoglycan metabolic process	3/1083	13/9799	0.166641	0.546056	0.495874	sqv-6/sqv-7/hst-2	3
GO:0032102	negative regulation of response to external stimulus	3/1083	13/9799	0.166641	0.546056	0.495874	jnk-1/slt-1/vhp-1	3
GO:0040040	thermosensory behavior	3/1083	13/9799	0.166641	0.546056	0.495874	cmk-1/tax-2/gcy-8	3
GO:0051642	centrosome localization	3/1083	13/9799	0.166641	0.546056	0.495874	dhc-1/tba-2/atx-2	3
GO:0071459	protein localization to chromosome; centromeric region	3/1083	13/9799	0.166641	0.546056	0.495874	npp-6/npp-10/rod-1	3
GO:0071901	negative regulation of protein serine/threonine kinase activity	3/1083	13/9799	0.166641	0.546056	0.495874	F25B5.5/gck-1/vhp-1	3
GO:1900180	regulation of protein localization to nucleus	3/1083	13/9799	0.166641	0.546056	0.495874	wrm-1/wts-1/vhp-1	3
GO:1905820	positive regulation of chromosome separation	3/1083	13/9799	0.166641	0.546056	0.495874	zyg-11/rod-1/elc-1	3
GO:0000462	maturation of SSU-rRNA from tricistronic rRNA transcript (SSU-rRNA; 5.8S rRNA; LSU-rRNA)	6/1083	34/9799	0.166858	0.546056	0.495874	T07A9.14/ZK430.7/F54C9.9/rps-0/rps-24/Y61A9LA.10	6
GO:0051494	negative regulation of cytoskeleton organization	6/1083	34/9799	0.166858	0.546056	0.495874	cul-1/vab-19/ppfr-1/unc-70/bmk-1/atx-2	6
GO:0046662	regulation of oviposition	11/1083	72/9799	0.167062	0.546056	0.495874	tsp-12/egl-4/toca-2/lap-1/egl-10/swsn-1/unc-13/dbt-1/dyc-1/lnp-1/ced-9	11
GO:0048870	cell motility	29/1083	218/9799	0.167149	0.546056	0.495874	efn-4/sqv-7/sax-7/sax-3/swan-1/abl-1/ham-2/ham-1/piki-1/vab-8/ten-1/cam-1/pat-3/epi-1/slt-1/egl-15/kin-6/kpc-1/unc-5/rin-1/R11E3.1/unc-53/W01B6.5/ced-10/spat-3/mig-10/pld-1/cwn-1/hst-2	29
GO:0051674	localization of cell	29/1083	218/9799	0.167149	0.546056	0.495874	efn-4/sqv-7/sax-7/sax-3/swan-1/abl-1/ham-2/ham-1/piki-1/vab-8/ten-1/cam-1/pat-3/epi-1/slt-1/egl-15/kin-6/kpc-1/unc-5/rin-1/R11E3.1/unc-53/W01B6.5/ced-10/spat-3/mig-10/pld-1/cwn-1/hst-2	29
GO:0006066	alcohol metabolic process	8/1083	49/9799	0.168127	0.546616	0.496383	sodh-2/T25G3.4/T02G5.7/C55B6.1/tpi-1/R11F4.1/D1054.1/mboa-1	8
GO:0048469	cell maturation	8/1083	49/9799	0.168127	0.546616	0.496383	ego-1/meg-4/meg-2/meg-1/dhc-1/npp-10/vab-1/csr-1	8
GO:1901987	regulation of cell cycle phase transition	8/1083	49/9799	0.168127	0.546616	0.496383	npp-19/mus-81/zyg-11/chk-1/fnci-1/rod-1/hpr-17/elc-1	8
GO:0023014	signal transduction by protein phosphorylation	17/1083	120/9799	0.170112	0.549201	0.498731	kgb-2/sek-3/sek-5/jnk-1/wrm-1/vab-1/cam-1/dyf-5/egl-15/svh-2/ver-1/mes-1/unc-43/gck-1/gck-4/vhp-1/pkc-1	17
GO:0006631	fatty acid metabolic process	16/1083	112/9799	0.170575	0.549201	0.498731	acdh-7/T02G5.7/paqr-2/paqr-1/cyp-33E2/C37H5.13/D2021.4/dhs-28/abhd-3.2/abhd-3.1/pccb-1/ech-9/acs-2/dbt-1/ZK550.5/acdh-11	16
GO:0006260	DNA replication	14/1083	96/9799	0.170609	0.549201	0.498731	wrn-1/tim-1/polk-1/mus-81/rfc-1/rfc-4/parp-2/lig-4/rha-1/cdc-6/mcm-5/mcm-3/mcm-6/mcm-7	14
GO:0006873	cellular ion homeostasis	15/1083	104/9799	0.170764	0.549201	0.498731	mca-1/sca-1/F22B5.10/sulp-8/abts-2/acr-3/catp-5/catp-4/ncx-4/F21D5.3/ttm-1/abtm-1/unc-32/pbo-4/nhx-3	15
GO:0010035	response to inorganic substance	15/1083	104/9799	0.170764	0.549201	0.498731	trxr-2/pgp-7/gcn-2/egl-4/rad-8/jnk-1/cdr-2/smf-2/cnnm-1/ttm-1/daf-12/daf-11/unc-31/vhp-1/dat-1	15
GO:0002064	epithelial cell development	5/1083	27/9799	0.171381	0.549201	0.498731	H42K12.3/sax-7/T26C5.2/F52C9.5/let-4	5
GO:0010721	negative regulation of cell development	5/1083	27/9799	0.171381	0.549201	0.498731	glo-4/jnk-1/vab-8/slt-1/vhp-1	5
GO:0035418	protein localization to synapse	5/1083	27/9799	0.171381	0.549201	0.498731	dhc-1/gar-3/ric-7/unc-26/unc-36	5
GO:0005977	glycogen metabolic process	4/1083	20/9799	0.172857	0.549201	0.498731	H18N23.2/aagr-1/agl-1/gyg-1	4
GO:0006073	cellular glucan metabolic process	4/1083	20/9799	0.172857	0.549201	0.498731	H18N23.2/aagr-1/agl-1/gyg-1	4
GO:0006112	energy reserve metabolic process	4/1083	20/9799	0.172857	0.549201	0.498731	H18N23.2/aagr-1/agl-1/gyg-1	4
GO:0007613	memory	4/1083	20/9799	0.172857	0.549201	0.498731	str-131/ist-1/nos-1/unc-43	4
GO:0044042	glucan metabolic process	4/1083	20/9799	0.172857	0.549201	0.498731	H18N23.2/aagr-1/agl-1/gyg-1	4
GO:1902074	response to salt	4/1083	20/9799	0.172857	0.549201	0.498731	gcn-2/tom-1/unc-31/pkc-1	4
GO:0072329	monocarboxylic acid catabolic process	9/1083	57/9799	0.172977	0.549201	0.498731	acdh-7/T02G5.7/C37H5.13/D2021.4/abhd-3.2/abhd-3.1/pccb-1/ech-9/ZK550.5	9
GO:0016071	mRNA metabolic process	36/1083	278/9799	0.176035	0.555255	0.504228	mfap-1/T13H5.4/ain-2/smg-1/smg-2/smg-3/smg-6/F43G9.12/asd-2/rnp-4/disl-2/D1037.1/W06F12.2/F43G6.5/smgl-1/ZK1010.8/F10B5.2/pap-1/R07E5.1/W08E3.2/gld-2/gld-4/gld-1/grld-1/D1086.9/rsp-5/Y54G2A.75/csr-1/K01G5.5/hrp-1/alg-2/rha-1/cdc-73/mog-5/F18H3.4/mbl-1	36
GO:0040002	collagen and cuticulin-based cuticle development	7/1083	42/9799	0.176053	0.555255	0.504228	nas-37/mlt-10/ani-1/sqt-2/sqt-3/pdi-3/rbd-1	7
GO:0045055	regulated exocytosis	7/1083	42/9799	0.176053	0.555255	0.504228	mec-15/DH11.5/ric-7/tom-1/unc-13/unc-31/pkc-1	7
GO:0051146	striated muscle cell differentiation	7/1083	42/9799	0.176053	0.555255	0.504228	cul-3/pat-3/ttn-1/unc-60/unc-54/dyc-1/dys-1	7
GO:1901701	cellular response to oxygen-containing compound	10/1083	65/9799	0.17625	0.555255	0.504228	dao-5/ragc-1/egl-4/akt-2/ist-1/gar-3/daf-11/osm-3/unc-31/dat-1	10
GO:0046907	intracellular transport	61/1083	491/9799	0.177855	0.559445	0.508033	mec-15/T14G8.3/smg-6/npp-6/tomm-22/atg-4.1/Y45G5AM.9/jnk-1/blos-2/dhc-1/srpa-68/apt-9/npp-10/apd-3/vps-54/sel-2/npp-19/npp-15/npp-14/cnt-1/syx-16/wts-1/trpp-4/trpp-6/trpp-8/ehbp-1/dyf-5/rab-33/prx-1/DH11.5/nxt-1/dnc-1/F53B2.5/immp-2/D1086.9/apg-1/F54C8.7/che-3/thoc-2/thoc-3/vps-15/xpo-1/num-1/ile-2/tbc-12/F25G6.9/tom-1/osm-3/unc-26/unc-13/sec-24.1/rps-0/memb-1/unc-31/lnp-1/imb-2/Y73B6BL.36/ddx-19…	61
GO:0090501	RNA phosphodiester bond hydrolysis	11/1083	73/9799	0.178381	0.560233	0.508749	smg-6/Y48A6B.3/disl-2/rde-8/F54C9.9/H35B03.2/csr-1/alg-2/rps-0/Y61A9LA.10/rbd-1	11
GO:0010629	negative regulation of gene expression	49/1083	389/9799	0.180735	0.56675	0.514667	ego-1/ain-2/laf-1/stau-1/sca-1/smg-1/smg-2/smg-3/smg-6/F43G9.12/gcn-2/rnp-4/T26A8.4/eif-3.F/sex-1/disl-2/abt-1/sma-9/nhr-1/smgl-1/B0393.4/drh-1/npp-14/sea-2/rde-8/lim-6/nhr-101/C04B4.2/lin-42/gld-1/csr-1/tra-1/rde-10/alg-2/pek-1/elt-1/T07A9.8/rha-1/daf-3/wago-1/mes-4/wago-4/zfp-3/spat-3/spg-7/flh-1/ddx-23/atx-2/sin-3	49
GO:1990778	protein localization to cell periphery	8/1083	50/9799	0.182105	0.570164	0.517767	ego-2/tsp-12/ham-1/tub-1/ani-1/ani-3/cnt-1/K07C11.10	8
GO:0010506	regulation of autophagy	6/1083	35/9799	0.183847	0.572972	0.520317	ragc-1/rbg-1/rsks-1/rab-33/tbc-12/hlh-30	6
GO:0060249	anatomical structure homeostasis	6/1083	35/9799	0.183847	0.572972	0.520317	smg-6/cku-70/trt-1/unc-70/dyc-1/dys-1	6
GO:0090087	regulation of peptide transport	6/1083	35/9799	0.183847	0.572972	0.520317	lgl-1/cnt-1/wts-1/D1086.9/xpo-1/tom-1	6
GO:0008406	gonad development	16/1083	114/9799	0.188944	0.58652	0.53262	smg-1/mep-1/sqv-7/ani-1/ten-1/gld-1/swsn-1/cnnm-1/unc-5/tra-1/tra-2/par-3/gon-2/gon-4/atx-2/rbd-1	16
GO:0045137	development of primary sexual characteristics	16/1083	114/9799	0.188944	0.58652	0.53262	smg-1/mep-1/sqv-7/ani-1/ten-1/gld-1/swsn-1/cnnm-1/unc-5/tra-1/tra-2/par-3/gon-2/gon-4/atx-2/rbd-1	16
GO:0045927	positive regulation of growth	13/1083	90/9799	0.190873	0.58652	0.53262	rad-8/sma-9/sma-4/dhs-28/kpc-1/swsn-1/cnnm-1/unc-5/unc-53/unc-26/unc-44/rbd-1/hst-2	13
GO:0006672	ceramide metabolic process	5/1083	28/9799	0.190959	0.58652	0.53262	R08F11.1/hyl-2/gba-3/asm-1/ttm-5	5
GO:0019216	regulation of lipid metabolic process	5/1083	28/9799	0.190959	0.58652	0.53262	H43I07.1/paqr-2/paqr-1/cnt-1/dbt-1	5
GO:0009719	response to endogenous stimulus	47/1083	374/9799	0.191118	0.58652	0.53262	tsp-12/dao-5/ragc-1/dpr-1/mab-31/egl-4/paqr-2/paqr-1/sex-1/akt-2/nhr-97/nhr-89/ist-1/sma-9/sma-4/gar-3/nhr-1/nhr-31/nhr-37/nhr-22/nhr-27/nhr-13/nhr-79/nhr-41/nhr-119/nhr-124/nhr-106/nhr-101/nhr-198/nhr-185/nhr-184/nhr-189/nhr-159/lem-2/egl-15/che-3/nhr-217/unc-2/daf-12/daf-11/nhr-230/emb-8/nhr-272/daf-3/osm-3/Y67D8B.2/dat-1	47
GO:0007059	chromosome segregation	24/1083	180/9799	0.191212	0.58652	0.53262	laf-1/tim-1/cin-4/npp-10/mus-81/zyg-11/dnc-1/lem-2/R05D3.12/ppfr-1/him-17/syp-1/him-3/vbh-1/csr-1/mau-2/glh-2/rod-1/top-2/hcp-1/bmk-1/smc-3/atx-2/elc-1	24
GO:0016573	histone acetylation	7/1083	43/9799	0.191649	0.58652	0.53262	epc-1/elpc-3/sumv-2/mys-2/taf-1/cbp-1/lsy-12	7
GO:1901606	alpha-amino acid catabolic process	7/1083	43/9799	0.191649	0.58652	0.53262	tdo-2/Y53G8B.1/B0513.5/alh-6/ahcy-1/got-2.1/got-2.2	7
GO:0007292	female gamete generation	20/1083	147/9799	0.191696	0.58652	0.53262	ego-1/elpc-3/mep-1/mag-1/meg-4/meg-2/meg-1/npp-10/vab-1/ani-1/pat-3/gld-1/csr-1/larp-1/puf-7/tra-2/emb-8/unc-13/gck-1/atx-2	20
GO:0006396	RNA processing	54/1083	434/9799	0.191756	0.58652	0.53262	T07A9.14/mfap-1/C48B6.2/T13H5.4/F25B5.5/elpc-3/F43G9.12/asd-2/Y48A6B.3/rnp-4/mag-1/disl-2/ZK430.7/tgt-2/ZK686.2/D1037.1/W06F12.2/F43G6.5/rde-8/ZK1010.8/T02H6.1/F10B5.2/C07H6.4/F54C9.9/pap-1/Y48G8AL.5/B0024.11/R07E5.1/W08E3.2/gld-2/gld-4/grld-1/D1086.9/rsp-5/Y54G2A.75/K11D2.5/H35B03.2/K01G5.5/F40F9.10/hrp-1/alg-2/Y49A3A.3/T07A9.8/rha-1/rps-0/alkb-8/cdc-73/rps-24/mog-5/ddx-23/ddx-19/Y61A9LA.10/rbd-…	54
GO:0008219	cell death	34/1083	264/9799	0.193004	0.58652	0.53262	T14G8.3/mac-1/sek-3/sek-5/abcf-3/ces-2/nuo-5/cul-1/jnk-1/abl-1/vab-1/npp-14/cnt-1/wts-1/cam-1/lin-29/crt-1/egl-15/skr-7/svh-2/ver-1/tra-1/pek-1/mes-1/unc-26/ced-10/unc-32/crn-2/gck-1/gck-4/cbp-1/pdi-2/ced-9/dat-1	34
GO:0000187	activation of MAPK activity	3/1083	14/9799	0.195682	0.58652	0.53262	sek-3/sek-5/wrm-1	3
GO:0001101	response to acid chemical	3/1083	14/9799	0.195682	0.58652	0.53262	ragc-1/daf-12/daf-11	3
GO:0001522	pseudouridine synthesis	3/1083	14/9799	0.195682	0.58652	0.53262	Y48A6B.3/B0024.11/K01G5.5	3
GO:0006301	postreplication repair	3/1083	14/9799	0.195682	0.58652	0.53262	T27A3.7/polk-1/ulp-1	3
GO:0006378	mRNA polyadenylation	3/1083	14/9799	0.195682	0.58652	0.53262	F43G6.5/pap-1/gld-4	3
GO:0006623	protein targeting to vacuole	3/1083	14/9799	0.195682	0.58652	0.53262	apd-3/vps-15/memb-1	3
GO:0006730	one-carbon metabolic process	3/1083	14/9799	0.195682	0.58652	0.53262	ahcy-1/sams-1/sams-5	3
GO:0008088	axo-dendritic transport	3/1083	14/9799	0.195682	0.58652	0.53262	dhc-1/apd-3/osm-3	3
GO:0032456	endocytic recycling	3/1083	14/9799	0.195682	0.58652	0.53262	ehbp-1/num-1/rfip-1	3
GO:0061842	microtubule organizing center localization	3/1083	14/9799	0.195682	0.58652	0.53262	dhc-1/tba-2/atx-2	3
GO:0006998	nuclear envelope organization	4/1083	21/9799	0.196091	0.58652	0.53262	npp-6/npp-10/lem-2/ubxn-2	4
GO:0019751	polyol metabolic process	4/1083	21/9799	0.196091	0.58652	0.53262	T25G3.4/C55B6.1/tpi-1/R11F4.1	4
GO:0031124	mRNA 3'-end processing	4/1083	21/9799	0.196091	0.58652	0.53262	F43G6.5/pap-1/gld-4/cdc-73	4
GO:0065001	specification of axis polarity	4/1083	21/9799	0.196091	0.58652	0.53262	wrm-1/nmy-2/par-3/par-1	4
GO:0006473	protein acetylation	8/1083	51/9799	0.196565	0.58652	0.53262	epc-1/hpo-29/elpc-3/sumv-2/mys-2/taf-1/cbp-1/lsy-12	8
GO:0007266	Rho protein signal transduction	8/1083	51/9799	0.196565	0.58652	0.53262	tag-52/tag-77/osg-1/cgef-1/pac-1/Y105E8A.25/ced-10/vav-1	8
GO:0009187	cyclic nucleotide metabolic process	8/1083	51/9799	0.196565	0.58652	0.53262	F26A1.14/egl-4/daf-11/gcy-27/gcy-21/gcy-34/gcy-8/cas-1	8
GO:0032940	secretion by cell	17/1083	123/9799	0.196962	0.586841	0.532912	T07A9.10/mec-15/apt-9/gar-3/lgl-1/nlg-1/ehbp-1/DH11.5/sec-15/apg-1/ric-7/tom-1/unc-26/unc-13/unc-31/pkc-1/dnj-14	17
GO:0008283	cell proliferation	16/1083	115/9799	0.198476	0.590488	0.536223	nst-1/cul-1/meg-4/meg-1/abl-1/ham-1/cam-1/nmy-2/gld-1/epi-1/egl-13/kin-6/R11E3.1/par-1/W01B6.5/atx-2	16
GO:0040001	establishment of mitotic spindle localization	9/1083	59/9799	0.199581	0.592041	0.537634	sax-7/wrm-1/cls-3/dnc-1/tba-2/par-3/mes-1/ced-10/atx-2	9
GO:0050890	cognition	9/1083	59/9799	0.199581	0.592041	0.537634	elpc-3/str-131/egl-4/ist-1/nos-1/daf-11/casy-1/unc-43/pkc-1	9
GO:0015696	ammonium transport	6/1083	36/9799	0.201482	0.596809	0.541964	R07B7.10/gar-3/unc-26/unc-31/dys-1/dat-1	6
GO:0006814	sodium ion transport	12/1083	83/9799	0.202148	0.59791	0.542964	abts-2/catp-4/del-4/del-5/del-6/del-7/ncx-3/ncx-2/ncx-4/egas-1/pbo-4/nhx-3	12
GO:0040025	vulval development	21/1083	157/9799	0.206241	0.609131	0.553153	tsp-12/elpc-3/mep-1/lin-15A/sqv-6/sqv-7/sli-1/chd-3/vab-8/sel-2/pat-3/egl-13/swsn-1/cnnm-1/par-1/spat-3/mig-10/vav-1/cwn-1/rbd-1/sin-3	21
GO:0072503	cellular divalent inorganic cation homeostasis	7/1083	44/9799	0.207775	0.612771	0.556458	mca-1/sca-1/F22B5.10/acr-3/catp-5/ncx-4/ttm-1	7
GO:0009064	glutamine family amino acid metabolic process	5/1083	29/9799	0.211279	0.621302	0.564205	asns-1/B0513.5/alh-6/ctps-1/alh-13	5
GO:1901800	positive regulation of proteasomal protein catabolic process	5/1083	29/9799	0.211279	0.621302	0.564205	T12E12.1/tag-349/zyg-11/rpt-3/rpt-6	5
GO:0006733	oxidoreduction coenzyme metabolic process	9/1083	60/9799	0.213489	0.625312	0.567847	sodh-2/coq-8/coq-1/coq-6/coq-4/kmo-2/tpi-1/ogdh-1/nnt-1	9
GO:0006417	regulation of translation	18/1083	133/9799	0.213566	0.625312	0.567847	C48B6.2/ain-2/laf-1/abcf-3/gcn-2/B0393.4/nos-1/egl-45/gld-1/puf-7/F44A2.5/rde-10/alg-2/pek-1/unc-62/rha-1/ddx-23/dph-3	18
GO:0034248	regulation of cellular amide metabolic process	18/1083	133/9799	0.213566	0.625312	0.567847	C48B6.2/ain-2/laf-1/abcf-3/gcn-2/B0393.4/nos-1/egl-45/gld-1/puf-7/F44A2.5/rde-10/alg-2/pek-1/unc-62/rha-1/ddx-23/dph-3	18
GO:0006261	DNA-dependent DNA replication	10/1083	68/9799	0.214345	0.625908	0.568389	tim-1/mus-81/rfc-4/parp-2/lig-4/cdc-6/mcm-5/mcm-3/mcm-6/mcm-7	10
GO:0051650	establishment of vesicle localization	11/1083	76/9799	0.214386	0.625908	0.568389	mec-15/jnk-1/dhc-1/apd-3/DH11.5/tom-1/unc-26/unc-13/unc-31/lnp-1/pkc-1	11
GO:0098813	nuclear chromosome segregation	20/1083	150/9799	0.217478	0.632002	0.573922	tim-1/cin-4/npp-10/mus-81/zyg-11/lem-2/R05D3.12/ppfr-1/him-17/syp-1/him-3/csr-1/mau-2/rod-1/top-2/hcp-1/bmk-1/smc-3/atx-2/elc-1	20
GO:0051270	regulation of cellular component movement	16/1083	117/9799	0.218198	0.632002	0.573922	efn-4/sqv-7/sax-3/swan-1/abl-1/vab-1/vab-8/pat-3/slt-1/kpc-1/unc-53/ced-10/spat-3/mig-10/cwn-1/hst-2	16
GO:0006418	tRNA aminoacylation for protein translation	6/1083	37/9799	0.219702	0.632002	0.573922	iars-1/mrpl-39/ears-2/qars-1/sars-2/dars-1	6
GO:0033045	regulation of sister chromatid segregation	6/1083	37/9799	0.219702	0.632002	0.573922	tim-1/zyg-11/rod-1/bmk-1/atx-2/elc-1	6
GO:0043405	regulation of MAP kinase activity	6/1083	37/9799	0.219702	0.632002	0.573922	sek-3/sek-5/wrm-1/mes-1/gck-1/vhp-1	6
GO:0070192	chromosome organization involved in meiotic cell cycle	6/1083	37/9799	0.219702	0.632002	0.573922	tim-1/zyg-11/lem-2/syp-1/him-3/elc-1	6
GO:0007062	sister chromatid cohesion	4/1083	22/9799	0.220205	0.632002	0.573922	tim-1/him-3/mau-2/smc-3	4
GO:0015991	ATP hydrolysis coupled proton transport	4/1083	22/9799	0.220205	0.632002	0.573922	catp-4/unc-32/vha-13/vha-17	4
GO:0046605	regulation of centrosome cycle	4/1083	22/9799	0.220205	0.632002	0.573922	cul-1/him-3/htp-1/atx-2	4
GO:0072665	protein localization to vacuole	4/1083	22/9799	0.220205	0.632002	0.573922	apd-3/trpp-8/vps-15/memb-1	4
GO:0090662	ATP hydrolysis coupled transmembrane transport	4/1083	22/9799	0.220205	0.632002	0.573922	catp-4/unc-32/vha-13/vha-17	4
GO:0099131	ATP hydrolysis coupled ion transmembrane transport	4/1083	22/9799	0.220205	0.632002	0.573922	catp-4/unc-32/vha-13/vha-17	4
GO:0032787	monocarboxylic acid metabolic process	21/1083	159/9799	0.223357	0.638211	0.579561	acdh-7/T02G5.7/paqr-2/paqr-1/cyp-33E2/C37H5.13/D2021.4/dhs-28/lim-6/asns-1/abhd-3.2/abhd-3.1/pccb-1/ech-9/men-1/tpi-1/acs-2/dbt-1/ZK550.5/acdh-11/ogdh-1	21
GO:0008356	asymmetric cell division	7/1083	45/9799	0.224388	0.638211	0.579561	ham-1/cam-1/nmy-2/egl-13/par-3/par-1/mes-1	7
GO:0009116	nucleoside metabolic process	7/1083	45/9799	0.224388	0.638211	0.579561	K02D7.1/tgt-2/txdc-9/dlg-1/ctps-1/ahcy-1/F19B6.1	7
GO:0018393	internal peptidyl-lysine acetylation	7/1083	45/9799	0.224388	0.638211	0.579561	epc-1/elpc-3/sumv-2/mys-2/taf-1/cbp-1/lsy-12	7
GO:0018394	peptidyl-lysine acetylation	7/1083	45/9799	0.224388	0.638211	0.579561	epc-1/elpc-3/sumv-2/mys-2/taf-1/cbp-1/lsy-12	7
GO:0010952	positive regulation of peptidase activity	3/1083	15/9799	0.225824	0.638211	0.579561	C14C10.5/epi-1/T28B8.3	3
GO:0060282	positive regulation of oocyte development	3/1083	15/9799	0.225824	0.638211	0.579561	gld-1/unc-13/atx-2	3
GO:0060491	regulation of cell projection assembly	3/1083	15/9799	0.225824	0.638211	0.579561	nubp-1/dyf-5/osm-3	3
GO:0120032	regulation of plasma membrane bounded cell projection assembly	3/1083	15/9799	0.225824	0.638211	0.579561	nubp-1/dyf-5/osm-3	3
GO:1905881	positive regulation of oogenesis	3/1083	15/9799	0.225824	0.638211	0.579561	gld-1/unc-13/atx-2	3
GO:2001021	negative regulation of response to DNA damage stimulus	3/1083	15/9799	0.225824	0.638211	0.579561	cul-1/abl-1/skr-7	3
GO:0010942	positive regulation of cell death	9/1083	61/9799	0.227767	0.641388	0.582446	ces-2/cul-1/jnk-1/wts-1/tra-1/unc-26/unc-32/cbp-1/dat-1	9
GO:0031667	response to nutrient levels	9/1083	61/9799	0.227767	0.641388	0.582446	ragc-1/gcn-2/cul-1/dop-2/dop-3/unc-2/daf-12/daf-11/T07A9.8	9
GO:0043436	oxoacid metabolic process	49/1083	398/9799	0.227988	0.641388	0.582446	iars-1/mrpl-39/acdh-7/F20C5.7/tdo-2/T04G9.4/T02G5.7/sqv-6/sqv-7/suox-1/paqr-2/paqr-1/cyp-33E2/C37H5.13/ears-2/idh-2/Y53G8B.1/D2021.4/dhs-28/lim-6/asns-1/B0513.5/bcat-1/abhd-3.2/abhd-3.1/pccb-1/qars-1/alh-6/ctps-1/ech-9/men-1/kmo-2/C54F6.3/tpi-1/sars-2/ahcy-1/got-2.1/got-2.2/acs-2/dbt-1/ZK550.5/alh-13/Y87G2A.16/acdh-11/R02D3.1/pdi-2/ogdh-1/idhg-2/dars-1	49
GO:0034660	ncRNA metabolic process	35/1083	278/9799	0.22853	0.641388	0.582446	T07A9.14/iars-1/C48B6.2/mrpl-39/dao-5/F25B5.5/smg-2/elpc-3/Y48A6B.3/disl-2/ZK430.7/tgt-2/ears-2/ZK686.2/T02H6.1/F54C9.9/tftc-1/Y48G8AL.5/B0024.11/qars-1/D1086.9/H35B03.2/K01G5.5/F40F9.10/sars-2/Y49A3A.3/T07A9.8/rps-0/alkb-8/rps-24/ddx-23/snpc-1.3/Y61A9LA.10/rbd-1/dars-1	35
GO:0051049	regulation of transport	33/1083	261/9799	0.228829	0.641388	0.582446	mec-15/mps-3/egl-4/clh-1/dhc-1/swan-1/toca-2/abl-1/gar-3/lgl-1/piki-1/sel-2/cnt-1/nlg-1/wts-1/kvs-5/DH11.5/shw-3/irk-2/egl-19/D1086.9/ric-7/unc-2/xpo-1/tbc-12/clhm-1/tom-1/unc-93/unc-26/ced-10/unc-36/pbo-4/tag-138	33
GO:0042325	regulation of phosphorylation	22/1083	168/9799	0.228842	0.641388	0.582446	F25B5.5/elpc-3/sek-3/sek-5/abcf-3/gcn-2/sli-1/F37A4.2/wrm-1/cdkr-3/vab-1/cnt-1/cam-1/egl-15/svh-2/ver-1/rei-2/pek-1/mes-1/gck-1/gck-4/vhp-1	22
GO:0007635	chemosensory behavior	42/1083	338/9799	0.229171	0.641428	0.582482	str-193/str-199/str-196/W08G11.5/elpc-3/str-169/str-131/str-144/str-118/str-113/str-106/str-109/egl-4/srm-5/str-81/str-89/str-90/str-99/dgk-3/str-13/srj-10/str-57/str-61/srj-57/str-60/str-27/srj-22/str-33/che-3/str-30/str-45/daf-11/str-9/casy-1/unc-31/str-214/gcy-27/str-231/gcy-34/pkc-1/srj-1/srj-8	42
GO:0006397	mRNA processing	24/1083	185/9799	0.230513	0.644295	0.585086	mfap-1/T13H5.4/F43G9.12/asd-2/rnp-4/D1037.1/W06F12.2/F43G6.5/ZK1010.8/F10B5.2/pap-1/R07E5.1/W08E3.2/gld-2/gld-4/grld-1/D1086.9/rsp-5/Y54G2A.75/hrp-1/rha-1/cdc-73/mog-5/mbl-1	24
GO:0009306	protein secretion	5/1083	30/9799	0.232251	0.644717	0.585469	apt-9/lgl-1/ehbp-1/apg-1/tom-1	5
GO:0018107	peptidyl-threonine phosphorylation	5/1083	30/9799	0.232251	0.644717	0.585469	Y39G8B.5/akt-2/cmk-1/ikke-1/unc-43	5
GO:0043648	dicarboxylic acid metabolic process	5/1083	30/9799	0.232251	0.644717	0.585469	B0513.5/alh-6/men-1/got-2.1/got-2.2	5
GO:0061136	regulation of proteasomal protein catabolic process	5/1083	30/9799	0.232251	0.644717	0.585469	T12E12.1/tag-349/zyg-11/rpt-3/rpt-6	5
GO:1903052	positive regulation of proteolysis involved in cellular protein catabolic process	5/1083	30/9799	0.232251	0.644717	0.585469	T12E12.1/tag-349/zyg-11/rpt-3/rpt-6	5
GO:0071495	cellular response to endogenous stimulus	46/1083	373/9799	0.232796	0.645351	0.586044	tsp-12/dao-5/ragc-1/dpr-1/mab-31/egl-4/paqr-2/paqr-1/sex-1/akt-2/nhr-97/nhr-89/ist-1/sma-9/sma-4/gar-3/nhr-1/nhr-31/nhr-37/nhr-22/nhr-27/nhr-13/nhr-79/nhr-41/nhr-119/nhr-124/nhr-106/nhr-101/nhr-198/nhr-185/nhr-184/nhr-189/nhr-159/lem-2/egl-15/che-3/nhr-217/unc-2/daf-12/daf-11/nhr-230/nhr-272/daf-3/osm-3/Y67D8B.2/dat-1	46
GO:0018996	molting cycle; collagen and cuticulin-based cuticle	14/1083	102/9799	0.233489	0.646388	0.586986	nas-37/nas-36/nas-32/nas-24/nas-22/nas-17/nas-16/mlt-10/sqt-2/sqt-3/ptr-22/ptr-15/ptr-6/rbd-1	14
GO:0060548	negative regulation of cell death	12/1083	86/9799	0.238032	0.65742	0.597004	T14G8.3/cul-1/abl-1/vab-1/npp-14/cam-1/egl-15/skr-7/svh-2/ver-1/gck-1/ced-9	12
GO:0031334	positive regulation of protein complex assembly	6/1083	38/9799	0.238444	0.65742	0.597004	wrm-1/F54C8.7/rpt-3/rpt-6/unc-60/rod-1	6
GO:1901990	regulation of mitotic cell cycle phase transition	6/1083	38/9799	0.238444	0.65742	0.597004	npp-19/mus-81/chk-1/fnci-1/rod-1/hpr-17	6
GO:0012501	programmed cell death	30/1083	237/9799	0.2398	0.657773	0.597325	T14G8.3/mac-1/sek-3/sek-5/abcf-3/ces-2/nuo-5/cul-1/abl-1/vab-1/npp-14/cnt-1/wts-1/cam-1/lin-29/crt-1/egl-15/skr-7/svh-2/ver-1/tra-1/mes-1/ced-10/unc-32/crn-2/gck-1/gck-4/cbp-1/pdi-2/ced-9	30
GO:0051648	vesicle localization	11/1083	78/9799	0.23993	0.657773	0.597325	mec-15/jnk-1/dhc-1/apd-3/DH11.5/tom-1/unc-26/unc-13/unc-31/lnp-1/pkc-1	11
GO:0006475	internal protein amino acid acetylation	7/1083	46/9799	0.241442	0.657773	0.597325	epc-1/elpc-3/sumv-2/mys-2/taf-1/cbp-1/lsy-12	7
GO:0008154	actin polymerization or depolymerization	7/1083	46/9799	0.241442	0.657773	0.597325	vab-19/F54C8.7/ric-7/unc-70/unc-60/cas-1/ced-9	7
GO:0009063	cellular amino acid catabolic process	7/1083	46/9799	0.241442	0.657773	0.597325	tdo-2/Y53G8B.1/B0513.5/alh-6/ahcy-1/got-2.1/got-2.2	7
GO:0055082	cellular chemical homeostasis	15/1083	111/9799	0.241796	0.657773	0.597325	mca-1/sca-1/F22B5.10/sulp-8/abts-2/acr-3/catp-5/catp-4/ncx-4/F21D5.3/ttm-1/abtm-1/unc-32/pbo-4/nhx-3	15
GO:0044770	cell cycle phase transition	9/1083	62/9799	0.242388	0.657773	0.597325	npp-19/mus-81/wts-1/zyg-11/chk-1/fnci-1/rod-1/hpr-17/elc-1	9
GO:0048584	positive regulation of response to stimulus	29/1083	229/9799	0.243634	0.657773	0.597325	ego-2/F20C5.7/mec-15/tsp-12/ragc-1/sek-3/sek-5/egl-4/faah-1/ddr-1/wrm-1/gar-3/vab-1/cam-1/egl-15/snf-12/ulp-1/svh-2/ver-1/daf-11/C54F6.3/unc-53/mec-5/mes-1/vhp-1/Y87G2A.16/pkc-1/cwn-1/mdt-29	29
GO:0008380	RNA splicing	20/1083	153/9799	0.244749	0.657773	0.597325	mfap-1/T13H5.4/F43G9.12/asd-2/rnp-4/mag-1/D1037.1/W06F12.2/ZK1010.8/F10B5.2/grld-1/rsp-5/Y54G2A.75/K11D2.5/hrp-1/rha-1/mog-5/ddx-23/ddx-19/mbl-1	20
GO:0051603	proteolysis involved in cellular protein catabolic process	36/1083	289/9799	0.244963	0.657773	0.597325	ego-2/T12E12.1/Y47H9A.1/F32A5.3/cul-5/cul-3/C17D12.3/cul-1/cpr-5/cpr-3/pas-5/C14C10.5/Y105C5B.11/C06G3.6/ddb-1/sel-1/tag-349/zyg-11/F26E4.3/tag-329/cpl-1/ubxn-2/skr-5/skr-7/sqst-1/Y16B4A.2/rpt-3/rpt-6/ubh-2/T28H10.3/T28B8.3/rle-1/F41C3.5/pbs-1/rpn-10/elc-1	36
GO:0006892	post-Golgi vesicle-mediated transport	4/1083	23/9799	0.245046	0.657773	0.597325	apd-3/vps-54/sec-15/memb-1	4
GO:0009886	post-embryonic animal morphogenesis	4/1083	23/9799	0.245046	0.657773	0.597325	nhr-31/F31C3.6/ten-1/wts-1	4
GO:0015988	energy coupled proton transmembrane transport; against electrochemical gradient	4/1083	23/9799	0.245046	0.657773	0.597325	catp-4/unc-32/vha-13/vha-17	4
GO:0019748	secondary metabolic process	4/1083	23/9799	0.245046	0.657773	0.597325	gst-44/dhs-28/wht-4/kmo-2	4
GO:0031122	cytoplasmic microtubule organization	4/1083	23/9799	0.245046	0.657773	0.597325	mspn-1/dhc-1/cls-3/atx-2	4
GO:0040034	regulation of development; heterochronic	4/1083	23/9799	0.245046	0.657773	0.597325	sea-2/lin-29/lin-42/daf-12	4
GO:0040035	hermaphrodite genitalia development	4/1083	23/9799	0.245046	0.657773	0.597325	smg-1/mep-1/ani-1/swsn-1	4
GO:0045214	sarcomere organization	4/1083	23/9799	0.245046	0.657773	0.597325	pat-3/ttn-1/dyc-1/dys-1	4
GO:0048640	negative regulation of developmental growth	4/1083	23/9799	0.245046	0.657773	0.597325	glo-4/egl-4/slt-1/vhp-1	4
GO:0051303	establishment of chromosome localization	4/1083	23/9799	0.245046	0.657773	0.597325	zyg-11/lem-2/rod-1/elc-1	4
GO:0006520	cellular amino acid metabolic process	22/1083	170/9799	0.246293	0.660248	0.599572	iars-1/mrpl-39/tdo-2/T04G9.4/ears-2/Y53G8B.1/lim-6/asns-1/B0513.5/bcat-1/qars-1/alh-6/ctps-1/kmo-2/sars-2/ahcy-1/got-2.1/got-2.2/alh-13/R02D3.1/pdi-2/dars-1	22
GO:1901605	alpha-amino acid metabolic process	15/1083	112/9799	0.252809	0.666751	0.605478	tdo-2/T04G9.4/Y53G8B.1/asns-1/B0513.5/bcat-1/alh-6/ctps-1/kmo-2/ahcy-1/got-2.1/got-2.2/alh-13/R02D3.1/pdi-2	15
GO:0044057	regulation of system process	11/1083	79/9799	0.253109	0.666751	0.605478	mec-15/cpd-2/pat-3/egl-19/ric-3/ric-7/mec-5/unc-93/unc-26/unc-31/pbo-4	11
GO:0006637	acyl-CoA metabolic process	5/1083	31/9799	0.253778	0.666751	0.605478	tdo-2/C37H5.13/D2021.4/dhs-28/dbt-1	5
GO:0009312	oligosaccharide biosynthetic process	5/1083	31/9799	0.253778	0.666751	0.605478	C47F8.3/tps-2/gly-8/gly-7/gly-3	5
GO:0035383	thioester metabolic process	5/1083	31/9799	0.253778	0.666751	0.605478	tdo-2/C37H5.13/D2021.4/dhs-28/dbt-1	5
GO:0062012	regulation of small molecule metabolic process	5/1083	31/9799	0.253778	0.666751	0.605478	egl-4/paqr-2/paqr-1/dbt-1/cas-1	5
GO:1903050	regulation of proteolysis involved in cellular protein catabolic process	5/1083	31/9799	0.253778	0.666751	0.605478	T12E12.1/tag-349/zyg-11/rpt-3/rpt-6	5
GO:0030258	lipid modification	10/1083	71/9799	0.255426	0.666751	0.605478	acdh-7/T02G5.7/paqr-2/paqr-1/piki-1/ech-9/unc-26/ZK550.5/mboa-1/pifk-1	10
GO:0051186	cofactor metabolic process	24/1083	188/9799	0.255705	0.666751	0.605478	nubp-1/ndx-8/sodh-2/Y38F2AR.12/tdo-2/gst-44/C37H5.13/Y65B4A.8/Y53G8B.1/D2021.4/coq-8/coq-1/coq-6/coq-4/dhs-28/T03D8.6/kmo-2/tpi-1/ahcy-1/dbt-1/sams-1/sams-5/ogdh-1/nnt-1	24
GO:0009949	polarity specification of anterior/posterior axis	3/1083	16/9799	0.256764	0.666751	0.605478	nmy-2/par-3/par-1	3
GO:0030537	larval behavior	3/1083	16/9799	0.256764	0.666751	0.605478	egl-4/tax-2/unc-31	3
GO:0032272	negative regulation of protein polymerization	3/1083	16/9799	0.256764	0.666751	0.605478	vab-19/unc-70/atx-2	3
GO:0048680	positive regulation of axon regeneration	3/1083	16/9799	0.256764	0.666751	0.605478	faah-1/ddr-1/svh-2	3
GO:0050982	detection of mechanical stimulus	3/1083	16/9799	0.256764	0.666751	0.605478	mec-15/mec-1/mec-5	3
GO:0051985	negative regulation of chromosome segregation	3/1083	16/9799	0.256764	0.666751	0.605478	ppfr-1/rod-1/bmk-1	3
GO:0070572	positive regulation of neuron projection regeneration	3/1083	16/9799	0.256764	0.666751	0.605478	faah-1/ddr-1/svh-2	3
GO:0098659	inorganic cation import across plasma membrane	3/1083	16/9799	0.256764	0.666751	0.605478	acr-3/pbo-4/nhx-3	3
GO:0098739	import across plasma membrane	3/1083	16/9799	0.256764	0.666751	0.605478	acr-3/pbo-4/nhx-3	3
GO:0099587	inorganic ion import across plasma membrane	3/1083	16/9799	0.256764	0.666751	0.605478	acr-3/pbo-4/nhx-3	3
GO:1903036	positive regulation of response to wounding	3/1083	16/9799	0.256764	0.666751	0.605478	faah-1/ddr-1/svh-2	3
GO:0006413	translational initiation	9/1083	63/9799	0.257323	0.666751	0.605478	ain-2/laf-1/eif-3.F/egl-45/vbh-1/F44A2.5/glh-2/pek-1/C03H5.5	9
GO:0000302	response to reactive oxygen species	6/1083	39/9799	0.257645	0.666751	0.605478	trxr-2/gst-44/egl-4/rad-8/immt-1/daf-11	6
GO:0009119	ribonucleoside metabolic process	6/1083	39/9799	0.257645	0.666751	0.605478	tgt-2/txdc-9/dlg-1/ctps-1/ahcy-1/F19B6.1	6
GO:0019395	fatty acid oxidation	6/1083	39/9799	0.257645	0.666751	0.605478	acdh-7/T02G5.7/paqr-2/paqr-1/ech-9/ZK550.5	6
GO:0034440	lipid oxidation	6/1083	39/9799	0.257645	0.666751	0.605478	acdh-7/T02G5.7/paqr-2/paqr-1/ech-9/ZK550.5	6
GO:0043038	amino acid activation	6/1083	39/9799	0.257645	0.666751	0.605478	iars-1/mrpl-39/ears-2/qars-1/sars-2/dars-1	6
GO:0043039	tRNA aminoacylation	6/1083	39/9799	0.257645	0.666751	0.605478	iars-1/mrpl-39/ears-2/qars-1/sars-2/dars-1	6
GO:0010563	negative regulation of phosphorus metabolic process	8/1083	55/9799	0.258591	0.666751	0.605478	F25B5.5/egl-4/sli-1/F37A4.2/cnt-1/rei-2/gck-1/vhp-1	8
GO:0045936	negative regulation of phosphate metabolic process	8/1083	55/9799	0.258591	0.666751	0.605478	F25B5.5/egl-4/sli-1/F37A4.2/cnt-1/rei-2/gck-1/vhp-1	8
GO:0031400	negative regulation of protein modification process	7/1083	47/9799	0.258891	0.666751	0.605478	F25B5.5/sli-1/F37A4.2/cnt-1/rei-2/gck-1/vhp-1	7
GO:0044772	mitotic cell cycle phase transition	7/1083	47/9799	0.258891	0.666751	0.605478	npp-19/mus-81/wts-1/chk-1/fnci-1/rod-1/hpr-17	7
GO:0051276	chromosome organization	48/1083	395/9799	0.260615	0.669508	0.607982	epc-1/wrn-1/tim-1/smg-6/elpc-3/sumv-2/nurf-1/cin-4/ssl-1/rfp-1/npp-10/chd-3/npp-15/cku-70/zyg-11/mys-2/lem-2/R05D3.12/syp-1/taf-1/D1086.9/him-3/csr-1/mau-2/trt-1/jhdm-1/T07A9.8/rha-1/mes-4/mes-2/wago-4/rod-1/cdc-73/cbp-1/spat-3/top-2/prmt-7/lsy-12/hcp-1/bmk-1/Y73B6A.1/smc-3/atx-2/sin-3/elc-1/mcm-5/mcm-6/mcm-7	48
GO:0022402	cell cycle process	45/1083	369/9799	0.260621	0.669508	0.607982	tim-1/rec-1/sax-7/cul-1/cin-4/dhc-1/wrm-1/ham-1/lgl-1/npp-10/ani-1/ani-3/npp-19/mus-81/wts-1/cls-3/zyg-11/nmy-2/dnc-1/lem-2/R05D3.12/ppfr-1/gld-2/him-17/syp-1/him-3/spo-11/tba-2/chk-1/csr-1/mau-2/fnci-1/par-3/htp-1/mes-1/rod-1/ced-10/hpr-17/top-2/hcp-1/bmk-1/rfip-1/smc-3/atx-2/elc-1	45
GO:0006259	DNA metabolic process	35/1083	283/9799	0.262912	0.674542	0.612553	wrn-1/tim-1/T27A3.7/smg-1/smg-6/polk-1/rec-1/cin-4/ddb-1/mus-81/cku-70/F52C12.1/T21E8.5/hsr-9/R05D3.12/him-17/syp-1/ulp-1/rfc-1/rfc-4/spo-11/parp-2/lig-4/trt-1/agt-1/rha-1/hpr-17/crn-2/top-2/cdc-6/smc-3/mcm-5/mcm-3/mcm-6/mcm-7	35
GO:0006915	apoptotic process	27/1083	215/9799	0.267793	0.685188	0.622221	T14G8.3/mac-1/sek-3/sek-5/abcf-3/ces-2/nuo-5/cul-1/abl-1/vab-1/npp-14/cnt-1/wts-1/cam-1/egl-15/skr-7/svh-2/ver-1/tra-1/mes-1/ced-10/crn-2/gck-1/gck-4/cbp-1/pdi-2/ced-9	27
GO:0042303	molting cycle	14/1083	105/9799	0.268026	0.685188	0.622221	nas-37/nas-36/nas-32/nas-24/nas-22/nas-17/nas-16/mlt-10/sqt-2/sqt-3/ptr-22/ptr-15/ptr-6/rbd-1	14
GO:1903046	meiotic cell cycle process	19/1083	147/9799	0.268073	0.685188	0.622221	tim-1/rec-1/cin-4/dhc-1/ani-1/mus-81/zyg-11/lem-2/R05D3.12/ppfr-1/gld-2/him-17/syp-1/him-3/spo-11/top-2/hcp-1/atx-2/elc-1	19
GO:0000280	nuclear division	25/1083	198/9799	0.268483	0.685374	0.62239	tim-1/rec-1/cin-4/npp-10/ani-1/npp-19/mus-81/zyg-11/lem-2/R05D3.12/ppfr-1/gld-2/him-17/syp-1/him-3/spo-11/csr-1/mau-2/rod-1/top-2/hcp-1/bmk-1/smc-3/atx-2/elc-1	25
GO:0010171	body morphogenesis	10/1083	72/9799	0.269678	0.686969	0.623838	wrm-1/vab-1/ten-1/unc-70/unc-44/ced-10/mog-5/ddx-23/pdi-3/vha-17	10
GO:0000422	autophagy of mitochondrion	4/1083	24/9799	0.27046	0.686969	0.623838	atg-10/atg-4.1/atg-3/ced-9	4
GO:0008355	olfactory learning	4/1083	24/9799	0.27046	0.686969	0.623838	elpc-3/egl-4/daf-11/casy-1	4
GO:0061726	mitochondrion disassembly	4/1083	24/9799	0.27046	0.686969	0.623838	atg-10/atg-4.1/atg-3/ced-9	4
GO:0009991	response to extracellular stimulus	9/1083	64/9799	0.272543	0.688986	0.62567	ragc-1/gcn-2/cul-1/dop-2/dop-3/unc-2/daf-12/daf-11/T07A9.8	9
GO:0051783	regulation of nuclear division	9/1083	64/9799	0.272543	0.688986	0.62567	npp-19/zyg-11/ppfr-1/gld-2/syp-1/rod-1/bmk-1/atx-2/elc-1	9
GO:0042692	muscle cell differentiation	8/1083	56/9799	0.274968	0.688986	0.62567	cul-3/pat-3/ttn-1/unc-62/unc-60/unc-54/dyc-1/dys-1	8
GO:0019752	carboxylic acid metabolic process	43/1083	354/9799	0.275434	0.688986	0.62567	iars-1/mrpl-39/acdh-7/tdo-2/T04G9.4/T02G5.7/paqr-2/paqr-1/cyp-33E2/C37H5.13/ears-2/idh-2/Y53G8B.1/D2021.4/dhs-28/lim-6/asns-1/B0513.5/bcat-1/abhd-3.2/abhd-3.1/pccb-1/qars-1/alh-6/ctps-1/ech-9/men-1/kmo-2/tpi-1/sars-2/ahcy-1/got-2.1/got-2.2/acs-2/dbt-1/ZK550.5/alh-13/acdh-11/R02D3.1/pdi-2/ogdh-1/idhg-2/dars-1	43
GO:0008643	carbohydrate transport	5/1083	32/9799	0.275767	0.688986	0.62567	sqv-7/B0361.11/hmit-1.1/hmit-1.2/nstp-9	5
GO:0040027	negative regulation of vulval development	5/1083	32/9799	0.275767	0.688986	0.62567	lin-15A/sli-1/chd-3/swsn-1/spat-3	5
GO:0070371	ERK1 and ERK2 cascade	5/1083	32/9799	0.275767	0.688986	0.62567	vab-1/cam-1/egl-15/svh-2/ver-1	5
GO:0070372	regulation of ERK1 and ERK2 cascade	5/1083	32/9799	0.275767	0.688986	0.62567	vab-1/cam-1/egl-15/svh-2/ver-1	5
GO:0070374	positive regulation of ERK1 and ERK2 cascade	5/1083	32/9799	0.275767	0.688986	0.62567	vab-1/cam-1/egl-15/svh-2/ver-1	5
GO:1901659	glycosyl compound biosynthetic process	5/1083	32/9799	0.275767	0.688986	0.62567	tgt-2/txdc-9/dhs-28/ctps-1/F19B6.1	5
GO:1903364	positive regulation of cellular protein catabolic process	5/1083	32/9799	0.275767	0.688986	0.62567	T12E12.1/tag-349/zyg-11/rpt-3/rpt-6	5
GO:0007369	gastrulation	12/1083	89/9799	0.276139	0.688986	0.62567	tsp-12/efn-4/sax-7/sma-9/wrm-1/sma-4/med-2/pac-1/unc-62/elt-7/par-3/ced-10	12
GO:0030334	regulation of cell migration	12/1083	89/9799	0.276139	0.688986	0.62567	sqv-7/swan-1/abl-1/vab-8/pat-3/kpc-1/unc-53/ced-10/spat-3/mig-10/cwn-1/hst-2	12
GO:0030421	defecation	7/1083	48/9799	0.276686	0.688986	0.62567	ten-1/lim-6/wts-1/crt-1/ric-7/gon-2/pbo-4	7
GO:0044092	negative regulation of molecular function	17/1083	131/9799	0.277231	0.688986	0.62567	F25B5.5/K10D3.4/egl-4/sli-1/F37A4.2/wrm-1/npp-14/cnt-1/W05B2.2/rei-2/spon-1/ufl-1/mec-1/C34F6.1/C08G9.2/gck-1/vhp-1	17
GO:0022611	dormancy process	6/1083	40/9799	0.277239	0.688986	0.62567	dhs-28/kpc-1/che-3/daf-14/osm-3/osm-1	6
GO:0045732	positive regulation of protein catabolic process	6/1083	40/9799	0.277239	0.688986	0.62567	T12E12.1/sma-4/tag-349/zyg-11/rpt-3/rpt-6	6
GO:0006629	lipid metabolic process	53/1083	442/9799	0.281313	0.688986	0.62567	M176.4/H43I07.1/acdh-7/R08F11.1/K08B12.1/T02G5.7/algn-11/hyl-2/hsd-3/hsd-1/bus-18/pisy-1/plc-2/ZK370.4/paqr-2/paqr-1/gba-3/cka-2/piga-1/cyp-33E2/C37H5.13/rfp-1/tub-1/D2021.4/piki-1/coq-1/cnt-1/dhs-28/hpo-3/abhd-3.2/abhd-3.1/pccb-1/asm-1/asah-1/ech-9/Y54F10AM.8/ttm-5/C55B6.1/emb-8/R11F4.1/C45B2.6/C39B5.14/unc-26/acs-2/dbt-1/ZC116.3/ZK550.5/dagl-2/acdh-11/pll-1/D1054.1/mboa-1/pifk-1	53
GO:0030162	regulation of proteolysis	17/1083	132/9799	0.288006	0.688986	0.62567	T12E12.1/K10D3.4/cdr-2/C14C10.5/npp-14/tag-349/zyg-11/W05B2.2/epi-1/rpt-3/rpt-6/spon-1/elks-1/mec-1/C34F6.1/C08G9.2/T28B8.3	17
GO:0016197	endosomal transport	9/1083	65/9799	0.288019	0.688986	0.62567	blos-2/apd-3/vps-54/sel-2/cnt-1/ehbp-1/num-1/memb-1/rfip-1	9
GO:0006638	neutral lipid metabolic process	3/1083	17/9799	0.28822	0.688986	0.62567	C55B6.1/R11F4.1/D1054.1	3
GO:0006639	acylglycerol metabolic process	3/1083	17/9799	0.28822	0.688986	0.62567	C55B6.1/R11F4.1/D1054.1	3
GO:0006641	triglyceride metabolic process	3/1083	17/9799	0.28822	0.688986	0.62567	C55B6.1/R11F4.1/D1054.1	3
GO:0007614	short-term memory	3/1083	17/9799	0.28822	0.688986	0.62567	str-131/ist-1/nos-1	3
GO:0010959	regulation of metal ion transport	3/1083	17/9799	0.28822	0.688986	0.62567	mps-3/unc-93/unc-36	3
GO:0030149	sphingolipid catabolic process	3/1083	17/9799	0.28822	0.688986	0.62567	R08F11.1/gba-3/asm-1	3
GO:0032506	cytokinetic process	3/1083	17/9799	0.28822	0.688986	0.62567	ani-1/ani-3/atx-2	3
GO:0033058	directional locomotion	3/1083	17/9799	0.28822	0.688986	0.62567	unc-53/unc-26/dys-1	3
GO:0034605	cellular response to heat	3/1083	17/9799	0.28822	0.688986	0.62567	T14G8.3/F11F1.1/hsf-1	3
GO:0044550	secondary metabolite biosynthetic process	3/1083	17/9799	0.28822	0.688986	0.62567	dhs-28/wht-4/kmo-2	3
GO:0045047	protein targeting to ER	3/1083	17/9799	0.28822	0.688986	0.62567	T14G8.3/srpa-68/F25G6.9	3
GO:0045144	meiotic sister chromatid segregation	3/1083	17/9799	0.28822	0.688986	0.62567	tim-1/zyg-11/elc-1	3
GO:0046466	membrane lipid catabolic process	3/1083	17/9799	0.28822	0.688986	0.62567	R08F11.1/gba-3/asm-1	3
GO:0072599	establishment of protein localization to endoplasmic reticulum	3/1083	17/9799	0.28822	0.688986	0.62567	T14G8.3/srpa-68/F25G6.9	3
GO:0010038	response to metal ion	8/1083	57/9799	0.291619	0.688986	0.62567	pgp-7/jnk-1/cdr-2/smf-2/cnnm-1/ttm-1/vhp-1/dat-1	8
GO:0050829	defense response to Gram-negative bacterium	14/1083	107/9799	0.291976	0.688986	0.62567	sca-1/F54B11.11/rad-8/abl-1/hsf-1/hlh-30/dkf-2/elt-7/daf-3/ikb-1/F17E9.3/spg-7/trf-1/spp-3	14
GO:0051123	RNA polymerase II transcriptional preinitiation complex assembly	4/1083	25/9799	0.296299	0.688986	0.62567	taf-11.1/taf-1/rpt-3/rpt-6	4
GO:0042048	olfactory behavior	37/1083	305/9799	0.296592	0.688986	0.62567	str-193/str-199/str-196/W08G11.5/elpc-3/str-169/str-131/str-144/str-118/str-113/str-106/str-109/egl-4/srm-5/str-81/str-89/str-90/str-99/dgk-3/str-13/srj-10/str-57/str-61/srj-57/str-60/str-27/srj-22/str-33/str-30/str-45/daf-11/str-9/casy-1/str-214/str-231/srj-1/srj-8	37
GO:0000077	DNA damage checkpoint	5/1083	33/9799	0.298123	0.688986	0.62567	abl-1/mus-81/hsr-9/fnci-1/hpr-17	5
GO:0008306	associative learning	5/1083	33/9799	0.298123	0.688986	0.62567	elpc-3/egl-4/daf-11/casy-1/pkc-1	5
GO:0015695	organic cation transport	5/1083	33/9799	0.298123	0.688986	0.62567	R07B7.10/gar-3/slc-25A42/unc-26/dys-1	5
GO:0030206	chondroitin sulfate biosynthetic process	5/1083	33/9799	0.298123	0.688986	0.62567	F20C5.7/sqv-6/sqv-7/C54F6.3/Y87G2A.16	5
GO:0045596	negative regulation of cell differentiation	5/1083	33/9799	0.298123	0.688986	0.62567	glo-4/jnk-1/vab-8/slt-1/vhp-1	5
GO:0051051	negative regulation of transport	5/1083	33/9799	0.298123	0.688986	0.62567	egl-4/swan-1/abl-1/nlg-1/wts-1	5
GO:0051261	protein depolymerization	5/1083	33/9799	0.298123	0.688986	0.62567	ric-7/unc-70/unc-60/unc-26/ced-9	5
GO:0044257	cellular protein catabolic process	36/1083	297/9799	0.301617	0.688986	0.62567	ego-2/T12E12.1/Y47H9A.1/F32A5.3/cul-5/cul-3/C17D12.3/cul-1/cpr-5/cpr-3/pas-5/C14C10.5/Y105C5B.11/C06G3.6/ddb-1/sel-1/tag-349/zyg-11/F26E4.3/tag-329/cpl-1/ubxn-2/skr-5/skr-7/sqst-1/Y16B4A.2/rpt-3/rpt-6/ubh-2/T28H10.3/T28B8.3/rle-1/F41C3.5/pbs-1/rpn-10/elc-1	36
GO:0006605	protein targeting	12/1083	91/9799	0.302553	0.688986	0.62567	T14G8.3/tomm-22/atg-4.1/srpa-68/apd-3/prx-1/immp-2/vps-15/num-1/F25G6.9/memb-1/F19B2.7	12
GO:0008033	tRNA processing	9/1083	66/9799	0.30372	0.688986	0.62567	F25B5.5/elpc-3/tgt-2/Y48G8AL.5/B0024.11/H35B03.2/F40F9.10/Y49A3A.3/alkb-8	9
GO:0010564	regulation of cell cycle process	18/1083	142/9799	0.304106	0.688986	0.62567	tim-1/cul-1/npp-19/mus-81/zyg-11/ppfr-1/gld-2/syp-1/him-3/tba-2/chk-1/fnci-1/htp-1/rod-1/hpr-17/bmk-1/atx-2/elc-1	18
GO:0000726	non-recombinational repair	2/1083	10/9799	0.304822	0.688986	0.62567	cku-70/lig-4	2
GO:0000731	DNA synthesis involved in DNA repair	2/1083	10/9799	0.304822	0.688986	0.62567	polk-1/ulp-1	2
GO:0006450	regulation of translational fidelity	2/1083	10/9799	0.304822	0.688986	0.62567	iars-1/C48B6.2	2
GO:0006465	signal peptide processing	2/1083	10/9799	0.304822	0.688986	0.62567	immp-2/imp-3	2
GO:0006482	protein demethylation	2/1083	10/9799	0.304822	0.688986	0.62567	B0464.9/jhdm-1	2
GO:0006625	protein targeting to peroxisome	2/1083	10/9799	0.304822	0.688986	0.62567	prx-1/F19B2.7	2
GO:0006678	glucosylceramide metabolic process	2/1083	10/9799	0.304822	0.688986	0.62567	R08F11.1/gba-3	2
GO:0007160	cell-matrix adhesion	2/1083	10/9799	0.304822	0.688986	0.62567	R09E10.5/B0393.5	2
GO:0007257	activation of JUN kinase activity	2/1083	10/9799	0.304822	0.688986	0.62567	sek-3/sek-5	2
GO:0008214	protein dealkylation	2/1083	10/9799	0.304822	0.688986	0.62567	B0464.9/jhdm-1	2
GO:0009065	glutamine family amino acid catabolic process	2/1083	10/9799	0.304822	0.688986	0.62567	B0513.5/alh-6	2
GO:0010833	telomere maintenance via telomere lengthening	2/1083	10/9799	0.304822	0.688986	0.62567	smg-6/trt-1	2
GO:0015780	nucleotide-sugar transmembrane transport	2/1083	10/9799	0.304822	0.688986	0.62567	sqv-7/nstp-9	2
GO:0019934	cGMP-mediated signaling	2/1083	10/9799	0.304822	0.688986	0.62567	egl-4/tax-2	2
GO:0019985	translesion synthesis	2/1083	10/9799	0.304822	0.688986	0.62567	polk-1/ulp-1	2
GO:0030048	actin filament-based movement	2/1083	10/9799	0.304822	0.688986	0.62567	sax-7/jnk-1	2
GO:0030330	DNA damage response; signal transduction by p53 class mediator	2/1083	10/9799	0.304822	0.688986	0.62567	cul-1/abl-1	2
GO:0030511	positive regulation of transforming growth factor beta receptor signaling pathway	2/1083	10/9799	0.304822	0.688986	0.62567	tsp-12/daf-11	2
GO:0030953	astral microtubule organization	2/1083	10/9799	0.304822	0.688986	0.62567	cls-3/atx-2	2
GO:0032094	response to food	2/1083	10/9799	0.304822	0.688986	0.62567	dop-2/dop-3	2
GO:0032874	positive regulation of stress-activated MAPK cascade	2/1083	10/9799	0.304822	0.688986	0.62567	sek-3/sek-5	2
GO:0033564	anterior/posterior axon guidance	2/1083	10/9799	0.304822	0.688986	0.62567	mau-2/cwn-1	2
GO:0034308	primary alcohol metabolic process	2/1083	10/9799	0.304822	0.688986	0.62567	sodh-2/D1054.1	2
GO:0034394	protein localization to cell surface	2/1083	10/9799	0.304822	0.688986	0.62567	ric-3/kpc-1	2
GO:0042219	cellular modified amino acid catabolic process	2/1083	10/9799	0.304822	0.688986	0.62567	T03D8.6/ahcy-1	2
GO:0043506	regulation of JUN kinase activity	2/1083	10/9799	0.304822	0.688986	0.62567	sek-3/sek-5	2
GO:0043507	positive regulation of JUN kinase activity	2/1083	10/9799	0.304822	0.688986	0.62567	sek-3/sek-5	2
GO:0043516	regulation of DNA damage response; signal transduction by p53 class mediator	2/1083	10/9799	0.304822	0.688986	0.62567	cul-1/abl-1	2
GO:0043518	negative regulation of DNA damage response; signal transduction by p53 class mediator	2/1083	10/9799	0.304822	0.688986	0.62567	cul-1/abl-1	2
GO:0043574	peroxisomal transport	2/1083	10/9799	0.304822	0.688986	0.62567	prx-1/F19B2.7	2
GO:0043620	regulation of DNA-templated transcription in response to stress	2/1083	10/9799	0.304822	0.688986	0.62567	gcn-2/hsf-1	2
GO:0044771	meiotic cell cycle phase transition	2/1083	10/9799	0.304822	0.688986	0.62567	zyg-11/elc-1	2
GO:0046330	positive regulation of JNK cascade	2/1083	10/9799	0.304822	0.688986	0.62567	sek-3/sek-5	2
GO:0047496	vesicle transport along microtubule	2/1083	10/9799	0.304822	0.688986	0.62567	dhc-1/apd-3	2
GO:0051931	regulation of sensory perception	2/1083	10/9799	0.304822	0.688986	0.62567	mec-15/mec-5	2
GO:0060260	regulation of transcription initiation from RNA polymerase II promoter	2/1083	10/9799	0.304822	0.688986	0.62567	rpt-3/rpt-6	2
GO:0060261	positive regulation of transcription initiation from RNA polymerase II promoter	2/1083	10/9799	0.304822	0.688986	0.62567	rpt-3/rpt-6	2
GO:0070304	positive regulation of stress-activated protein kinase signaling cascade	2/1083	10/9799	0.304822	0.688986	0.62567	sek-3/sek-5	2
GO:0071428	rRNA-containing ribonucleoprotein complex export from nucleus	2/1083	10/9799	0.304822	0.688986	0.62567	xpo-1/rps-0	2
GO:0072662	protein localization to peroxisome	2/1083	10/9799	0.304822	0.688986	0.62567	prx-1/F19B2.7	2
GO:0072663	establishment of protein localization to peroxisome	2/1083	10/9799	0.304822	0.688986	0.62567	prx-1/F19B2.7	2
GO:1900424	regulation of defense response to bacterium	2/1083	10/9799	0.304822	0.688986	0.62567	hlh-30/vhp-1	2
GO:1901797	negative regulation of signal transduction by p53 class mediator	2/1083	10/9799	0.304822	0.688986	0.62567	cul-1/abl-1	2
GO:1903846	positive regulation of cellular response to transforming growth factor beta stimulus	2/1083	10/9799	0.304822	0.688986	0.62567	tsp-12/daf-11	2
GO:1905787	regulation of detection of mechanical stimulus involved in sensory perception of touch	2/1083	10/9799	0.304822	0.688986	0.62567	mec-15/mec-5	2
GO:1905789	positive regulation of detection of mechanical stimulus involved in sensory perception of touch	2/1083	10/9799	0.304822	0.688986	0.62567	mec-15/mec-5	2
GO:1905790	regulation of mechanosensory behavior	2/1083	10/9799	0.304822	0.688986	0.62567	mec-15/mec-5	2
GO:1905792	positive regulation of mechanosensory behavior	2/1083	10/9799	0.304822	0.688986	0.62567	mec-15/mec-5	2
GO:2000142	regulation of DNA-templated transcription; initiation	2/1083	10/9799	0.304822	0.688986	0.62567	rpt-3/rpt-6	2
GO:2000144	positive regulation of DNA-templated transcription; initiation	2/1083	10/9799	0.304822	0.688986	0.62567	rpt-3/rpt-6	2
GO:0007608	sensory perception of smell	35/1083	289/9799	0.30678	0.692372	0.628745	str-193/str-199/str-196/W08G11.5/str-169/str-131/str-144/str-118/str-113/str-106/str-109/sra-7/srm-5/str-81/str-89/str-90/str-99/str-13/srj-10/str-57/str-61/srj-57/str-60/str-27/srj-22/str-33/str-30/str-45/daf-11/str-9/mbk-1/str-214/str-231/srj-1/srj-8	35
GO:0010647	positive regulation of cell communication	21/1083	168/9799	0.307342	0.692372	0.628745	ego-2/mec-15/tsp-12/ragc-1/sek-3/sek-5/egl-4/wrm-1/gar-3/vab-1/cam-1/egl-15/ric-3/svh-2/ver-1/daf-11/mes-1/unc-26/casy-1/dys-1/mdt-29	21
GO:0023056	positive regulation of signaling	21/1083	168/9799	0.307342	0.692372	0.628745	ego-2/mec-15/tsp-12/ragc-1/sek-3/sek-5/egl-4/wrm-1/gar-3/vab-1/cam-1/egl-15/ric-3/svh-2/ver-1/daf-11/mes-1/unc-26/casy-1/dys-1/mdt-29	21
GO:0035264	multicellular organism growth	13/1083	100/9799	0.309984	0.69755	0.633446	nst-1/egl-4/rad-8/sma-9/sma-4/let-607/swsn-1/cnnm-1/daf-11/unc-53/unc-26/unc-44/hst-2	13
GO:0045944	positive regulation of transcription by RNA polymerase II	53/1083	447/9799	0.311302	0.699741	0.635436	gei-8/nurf-1/dpr-1/gcn-2/ces-2/sex-1/nhr-97/nhr-89/sma-9/wrm-1/cmk-1/nhr-1/ham-1/nhr-31/nhr-37/nhr-22/nhr-27/nhr-13/nhr-79/lim-6/nhr-119/nhr-124/nhr-106/nhr-101/dop-3/nhr-198/nhr-185/nhr-184/nhr-189/hsr-9/nhr-159/zip-7/med-2/ceh-31/ceh-36/taf-1/tax-2/nhr-217/hsf-1/daf-12/nhr-230/rpt-3/rpt-6/hlh-34/hlh-30/nhr-272/elt-1/elt-7/cdc-73/cbp-1/Y67D8B.2/mdt-29/elc-1	53
GO:0007588	excretion	7/1083	50/9799	0.313122	0.70073	0.636335	ten-1/lim-6/wts-1/crt-1/ric-7/gon-2/pbo-4	7
GO:0009190	cyclic nucleotide biosynthetic process	7/1083	50/9799	0.313122	0.70073	0.636335	egl-4/daf-11/gcy-27/gcy-21/gcy-34/gcy-8/cas-1	7
GO:0052652	cyclic purine nucleotide metabolic process	7/1083	50/9799	0.313122	0.70073	0.636335	egl-4/daf-11/gcy-27/gcy-21/gcy-34/gcy-8/cas-1	7
GO:0070507	regulation of microtubule cytoskeleton organization	7/1083	50/9799	0.313122	0.70073	0.636335	cul-1/ppfr-1/him-3/htp-1/rod-1/bmk-1/atx-2	7
GO:2000145	regulation of cell motility	12/1083	92/9799	0.316008	0.703579	0.638921	sqv-7/swan-1/abl-1/vab-8/pat-3/kpc-1/unc-53/ced-10/spat-3/mig-10/cwn-1/hst-2	12
GO:0000132	establishment of mitotic spindle orientation	6/1083	42/9799	0.317346	0.703579	0.638921	sax-7/wrm-1/dnc-1/tba-2/par-3/ced-10	6
GO:0006661	phosphatidylinositol biosynthetic process	6/1083	42/9799	0.317346	0.703579	0.638921	pisy-1/piga-1/piki-1/cnt-1/hpo-3/unc-26	6
GO:0032147	activation of protein kinase activity	6/1083	42/9799	0.317346	0.703579	0.638921	sek-3/sek-5/wrm-1/mes-1/gck-1/gck-4	6
GO:0007626	locomotory behavior	9/1083	67/9799	0.319614	0.703579	0.638921	C47E8.4/dop-3/avr-14/unc-2/unc-31/dyc-1/cccp-1/dys-1/lnp-1	9
GO:0010639	negative regulation of organelle organization	9/1083	67/9799	0.319614	0.703579	0.638921	cul-1/vab-19/dyf-5/ppfr-1/unc-70/osm-3/rod-1/bmk-1/atx-2	9
GO:0043254	regulation of protein complex assembly	9/1083	67/9799	0.319614	0.703579	0.638921	wrm-1/vab-19/F54C8.7/rpt-3/rpt-6/unc-70/unc-60/rod-1/atx-2	9
GO:0043410	positive regulation of MAPK cascade	9/1083	67/9799	0.319614	0.703579	0.638921	sek-3/sek-5/wrm-1/vab-1/cam-1/egl-15/svh-2/ver-1/mes-1	9
GO:0007006	mitochondrial membrane organization	3/1083	18/9799	0.319934	0.703579	0.638921	tomm-22/immt-1/spg-7	3
GO:0007135	meiosis II	3/1083	18/9799	0.319934	0.703579	0.638921	tim-1/zyg-11/elc-1	3
GO:0010883	regulation of lipid storage	3/1083	18/9799	0.319934	0.703579	0.638921	mgl-1/dhs-28/sams-1	3
GO:0030488	tRNA methylation	3/1083	18/9799	0.319934	0.703579	0.638921	Y48G8AL.5/Y49A3A.3/alkb-8	3
GO:0032224	positive regulation of synaptic transmission; cholinergic	3/1083	18/9799	0.319934	0.703579	0.638921	gar-3/ric-3/dys-1	3
GO:0046513	ceramide biosynthetic process	3/1083	18/9799	0.319934	0.703579	0.638921	hyl-2/asm-1/ttm-5	3
GO:0071241	cellular response to inorganic substance	3/1083	18/9799	0.319934	0.703579	0.638921	jnk-1/unc-31/dat-1	3
GO:1901214	regulation of neuron death	3/1083	18/9799	0.319934	0.703579	0.638921	jnk-1/tra-1/dat-1	3
GO:0006612	protein targeting to membrane	5/1083	34/9799	0.320755	0.703713	0.639043	T14G8.3/atg-4.1/srpa-68/num-1/F25G6.9	5
GO:0010470	regulation of gastrulation	5/1083	34/9799	0.320755	0.703713	0.639043	tsp-12/sma-9/wrm-1/sma-4/pac-1	5
GO:0006383	transcription by RNA polymerase III	4/1083	26/9799	0.32242	0.703713	0.639043	rpb-8/let-611/tftc-1/snpc-1.3	4
GO:0050764	regulation of phagocytosis	4/1083	26/9799	0.32242	0.703713	0.639043	swan-1/abl-1/piki-1/ced-10	4
GO:0060099	regulation of phagocytosis; engulfment	4/1083	26/9799	0.32242	0.703713	0.639043	swan-1/abl-1/piki-1/ced-10	4
GO:0097193	intrinsic apoptotic signaling pathway	4/1083	26/9799	0.32242	0.703713	0.639043	T14G8.3/skr-7/pdi-2/ced-9	4
GO:1905153	regulation of membrane invagination	4/1083	26/9799	0.32242	0.703713	0.639043	swan-1/abl-1/piki-1/ced-10	4
GO:0072657	protein localization to membrane	13/1083	101/9799	0.322923	0.704055	0.639354	ego-2/T14G8.3/tsp-12/tomm-22/atg-4.1/srpa-68/tub-1/cnt-1/nlg-1/K07C11.10/dlg-1/num-1/F25G6.9	13
GO:0000956	nuclear-transcribed mRNA catabolic process	8/1083	59/9799	0.325594	0.709118	0.643952	ain-2/smg-1/smg-2/smg-3/smg-6/rnp-4/smgl-1/gld-1	8
GO:1902476	chloride transmembrane transport	12/1083	93/9799	0.329605	0.717085	0.651186	F10E7.9/sulp-8/T04B8.5/clh-1/ggr-1/acc-1/acc-3/avr-14/best-2/kcc-2/lgc-53/dat-1	12
GO:0042176	regulation of protein catabolic process	7/1083	51/9799	0.331665	0.720795	0.654555	sur-2/T12E12.1/sma-4/tag-349/zyg-11/rpt-3/rpt-6	7
GO:0015893	drug transport	9/1083	68/9799	0.335672	0.724403	0.657831	glb-5/abts-2/gar-3/slc-25A42/unc-26/glb-28/dys-1/glb-12/dat-1	9
GO:0007017	microtubule-based process	31/1083	258/9799	0.337178	0.724403	0.657831	Y60A3A.16/mspn-1/sax-7/cul-1/klp-6/dhc-1/dhc-3/wrm-1/lgl-1/apd-3/vab-8/txdc-9/cls-3/zyg-11/dyf-5/dnc-1/ppfr-1/him-3/tba-2/che-3/par-3/par-1/htp-1/mes-1/osm-3/rod-1/ced-10/hcp-1/bmk-1/atx-2/elc-1	31
GO:0032386	regulation of intracellular transport	6/1083	43/9799	0.337729	0.724403	0.657831	mec-15/dhc-1/cnt-1/wts-1/D1086.9/xpo-1	6
GO:0035335	peptidyl-tyrosine dephosphorylation	14/1083	111/9799	0.341607	0.724403	0.657831	C48B6.4/Y39B6A.30/ZK809.1/K07F5.8/C33H5.16/C46A5.1/Y41D4A.5/hpo-7/F20B6.1/Y113G7C.1/T22C1.8/vhp-1/Y39A3A.4/F40G12.10	14
GO:0032984	protein-containing complex disassembly	8/1083	60/9799	0.342841	0.724403	0.657831	F43G9.12/meg-2/meg-1/ric-7/unc-70/unc-60/unc-26/ced-9	8
GO:0006821	chloride transport	12/1083	94/9799	0.343324	0.724403	0.657831	F10E7.9/sulp-8/T04B8.5/clh-1/ggr-1/acc-1/acc-3/avr-14/best-2/kcc-2/lgc-53/dat-1	12
GO:0045807	positive regulation of endocytosis	5/1083	35/9799	0.343573	0.724403	0.657831	toca-2/piki-1/sel-2/ced-10/tag-138	5
GO:0140029	exocytic process	5/1083	35/9799	0.343573	0.724403	0.657831	T07A9.10/mec-15/sec-15/tom-1/unc-13	5
GO:1903362	regulation of cellular protein catabolic process	5/1083	35/9799	0.343573	0.724403	0.657831	T12E12.1/tag-349/zyg-11/rpt-3/rpt-6	5
GO:0051056	regulation of small GTPase mediated signal transduction	10/1083	77/9799	0.344024	0.724403	0.657831	tag-52/tag-77/bris-1/chd-3/cnt-1/osg-1/cgef-1/Y105E8A.25/vav-1/chin-1	10
GO:0070727	cellular macromolecule localization	56/1083	479/9799	0.345535	0.724403	0.657831	ego-1/ego-2/T14G8.3/tsp-12/smg-6/npp-6/tomm-22/atg-4.1/srpa-68/apt-9/wrm-1/ham-1/tub-1/npp-10/apd-3/ani-1/ani-3/npp-19/npp-15/npp-14/cnt-1/syx-16/nlg-1/wts-1/trpp-8/rab-33/prx-1/K07C11.10/nxt-1/F53B2.5/immp-2/dlg-1/D1086.9/apg-1/F54C8.7/ric-3/kpc-1/thoc-2/thoc-3/vps-15/xpo-1/num-1/tbc-12/F25G6.9/sec-24.1/rps-0/rod-1/casy-1/memb-1/vhp-1/imb-2/Y73B6BL.36/ddx-19/F18H3.4/atx-2/F19B2.7	56
GO:0030163	protein catabolic process	40/1083	338/9799	0.345818	0.724403	0.657831	ego-2/sur-2/T12E12.1/Y47H9A.1/C33G3.4/F32A5.3/cul-5/cul-3/C17D12.3/cul-1/cpr-5/cpr-3/pas-5/C14C10.5/Y105C5B.11/C06G3.6/ddb-1/sma-4/sel-1/tag-349/zyg-11/F26E4.3/tag-329/cpl-1/ubxn-2/skr-5/skr-7/sqst-1/Y16B4A.2/rpt-3/rpt-6/ubh-2/T28H10.3/T28B8.3/rle-1/F41C3.5/pbs-1/rpn-10/elc-1/F19B2.7	40
GO:0019220	regulation of phosphate metabolic process	24/1083	198/9799	0.346551	0.724403	0.657831	F25B5.5/elpc-3/sek-3/sek-5/abcf-3/gcn-2/egl-4/sli-1/F37A4.2/wrm-1/cdkr-3/vab-1/cnt-1/cam-1/egl-15/svh-2/ver-1/rei-2/pek-1/mes-1/gck-1/gck-4/vhp-1/cas-1	24
GO:0051174	regulation of phosphorus metabolic process	24/1083	198/9799	0.346551	0.724403	0.657831	F25B5.5/elpc-3/sek-3/sek-5/abcf-3/gcn-2/egl-4/sli-1/F37A4.2/wrm-1/cdkr-3/vab-1/cnt-1/cam-1/egl-15/svh-2/ver-1/rei-2/pek-1/mes-1/gck-1/gck-4/vhp-1/cas-1	24
GO:0002098	tRNA wobble uridine modification	2/1083	11/9799	0.347417	0.724403	0.657831	elpc-3/alkb-8	2
GO:0006122	mitochondrial electron transport; ubiquinol to cytochrome c	2/1083	11/9799	0.347417	0.724403	0.657831	mppb-1/C14B9.10	2
GO:0006614	SRP-dependent cotranslational protein targeting to membrane	2/1083	11/9799	0.347417	0.724403	0.657831	srpa-68/F25G6.9	2
GO:0007193	adenylate cyclase-inhibiting G-protein coupled receptor signaling pathway	2/1083	11/9799	0.347417	0.724403	0.657831	gar-3/dop-3	2
GO:0009074	aromatic amino acid family catabolic process	2/1083	11/9799	0.347417	0.724403	0.657831	tdo-2/Y53G8B.1	2
GO:0010469	regulation of signaling receptor activity	2/1083	11/9799	0.347417	0.724403	0.657831	sli-1/cwn-1	2
GO:0031589	cell-substrate adhesion	2/1083	11/9799	0.347417	0.724403	0.657831	R09E10.5/B0393.5	2
GO:0031646	positive regulation of neurological system process	2/1083	11/9799	0.347417	0.724403	0.657831	mec-15/mec-5	2
GO:0032968	positive regulation of transcription elongation from RNA polymerase II promoter	2/1083	11/9799	0.347417	0.724403	0.657831	cdc-73/elc-1	2
GO:0042058	regulation of epidermal growth factor receptor signaling pathway	2/1083	11/9799	0.347417	0.724403	0.657831	sli-1/pat-3	2
GO:0043052	thermotaxis	2/1083	11/9799	0.347417	0.724403	0.657831	dgk-3/gcy-8	2
GO:0050708	regulation of protein secretion	2/1083	11/9799	0.347417	0.724403	0.657831	lgl-1/tom-1	2
GO:1901184	regulation of ERBB signaling pathway	2/1083	11/9799	0.347417	0.724403	0.657831	sli-1/pat-3	2
GO:1901796	regulation of signal transduction by p53 class mediator	2/1083	11/9799	0.347417	0.724403	0.657831	cul-1/abl-1	2
GO:1903441	protein localization to ciliary membrane	2/1083	11/9799	0.347417	0.724403	0.657831	tub-1/K07C11.10	2
GO:1905483	regulation of motor neuron migration	2/1083	11/9799	0.347417	0.724403	0.657831	vab-8/cwn-1	2
GO:1990170	stress response to cadmium ion	2/1083	11/9799	0.347417	0.724403	0.657831	pgp-7/cdr-2	2
GO:0009163	nucleoside biosynthetic process	4/1083	27/9799	0.348687	0.724403	0.657831	tgt-2/txdc-9/ctps-1/F19B6.1	4
GO:0042455	ribonucleoside biosynthetic process	4/1083	27/9799	0.348687	0.724403	0.657831	tgt-2/txdc-9/ctps-1/F19B6.1	4
GO:0055076	transition metal ion homeostasis	4/1083	27/9799	0.348687	0.724403	0.657831	smf-2/F21D5.3/ttm-1/abtm-1	4
GO:0060281	regulation of oocyte development	4/1083	27/9799	0.348687	0.724403	0.657831	gld-1/unc-13/gck-1/atx-2	4
GO:1905879	regulation of oogenesis	4/1083	27/9799	0.348687	0.724403	0.657831	gld-1/unc-13/gck-1/atx-2	4
GO:0006302	double-strand break repair	7/1083	52/9799	0.350361	0.724403	0.657831	wrn-1/T27A3.7/mus-81/cku-70/F52C12.1/spo-11/lig-4	7
GO:0048520	positive regulation of behavior	7/1083	52/9799	0.350361	0.724403	0.657831	mec-15/tsp-12/egl-4/toca-2/mec-5/dbt-1/ced-9	7
GO:0001706	endoderm formation	3/1083	19/9799	0.351674	0.724403	0.657831	wrm-1/med-2/elt-7	3
GO:0001711	endodermal cell fate commitment	3/1083	19/9799	0.351674	0.724403	0.657831	wrm-1/med-2/elt-7	3
GO:0015870	acetylcholine transport	3/1083	19/9799	0.351674	0.724403	0.657831	gar-3/unc-26/dys-1	3
GO:0031333	negative regulation of protein complex assembly	3/1083	19/9799	0.351674	0.724403	0.657831	vab-19/unc-70/atx-2	3
GO:0032434	regulation of proteasomal ubiquitin-dependent protein catabolic process	3/1083	19/9799	0.351674	0.724403	0.657831	T12E12.1/tag-349/zyg-11	3
GO:0032436	positive regulation of proteasomal ubiquitin-dependent protein catabolic process	3/1083	19/9799	0.351674	0.724403	0.657831	T12E12.1/tag-349/zyg-11	3
GO:0035987	endodermal cell differentiation	3/1083	19/9799	0.351674	0.724403	0.657831	wrm-1/med-2/elt-7	3
GO:0045143	homologous chromosome segregation	3/1083	19/9799	0.351674	0.724403	0.657831	lem-2/syp-1/him-3	3
GO:0051187	cofactor catabolic process	3/1083	19/9799	0.351674	0.724403	0.657831	ndx-8/T03D8.6/ahcy-1	3
GO:0051231	spindle elongation	3/1083	19/9799	0.351674	0.724403	0.657831	ppfr-1/bmk-1/atx-2	3
GO:0060972	left/right pattern formation	3/1083	19/9799	0.351674	0.724403	0.657831	wrm-1/mes-1/ced-10	3
GO:0070986	left/right axis specification	3/1083	19/9799	0.351674	0.724403	0.657831	wrm-1/mes-1/ced-10	3
GO:1901374	acetate ester transport	3/1083	19/9799	0.351674	0.724403	0.657831	gar-3/unc-26/dys-1	3
GO:1902600	proton transmembrane transport	9/1083	69/9799	0.351863	0.724403	0.657831	F41E7.1/catp-4/asb-2/C14B9.10/unc-32/pbo-4/vha-13/vha-17/nhx-3	9
GO:0006182	cGMP biosynthetic process	6/1083	44/9799	0.358248	0.735553	0.667957	egl-4/daf-11/gcy-27/gcy-21/gcy-34/gcy-8	6
GO:0046068	cGMP metabolic process	6/1083	44/9799	0.358248	0.735553	0.667957	egl-4/daf-11/gcy-27/gcy-21/gcy-34/gcy-8	6
GO:0048285	organelle fission	25/1083	208/9799	0.358555	0.735553	0.667957	tim-1/rec-1/cin-4/npp-10/ani-1/npp-19/mus-81/zyg-11/lem-2/R05D3.12/ppfr-1/gld-2/him-17/syp-1/him-3/spo-11/csr-1/mau-2/rod-1/top-2/hcp-1/bmk-1/smc-3/atx-2/elc-1	25
GO:0022618	ribonucleoprotein complex assembly	15/1083	121/9799	0.358854	0.735553	0.667957	ego-1/gcn-2/meg-4/F10B5.2/rpl-25.2/egl-45/D1086.9/Y54G2A.75/K11D2.5/csr-1/alg-2/rps-5/rps-0/cdc-73/atx-2	15
GO:0044255	cellular lipid metabolic process	39/1083	331/9799	0.359089	0.735553	0.667957	M176.4/acdh-7/R08F11.1/T02G5.7/algn-11/hyl-2/bus-18/pisy-1/paqr-2/paqr-1/gba-3/cka-2/piga-1/cyp-33E2/C37H5.13/rfp-1/D2021.4/piki-1/coq-1/cnt-1/dhs-28/hpo-3/abhd-3.2/abhd-3.1/pccb-1/asm-1/asah-1/ech-9/ttm-5/C55B6.1/R11F4.1/unc-26/acs-2/dbt-1/ZK550.5/acdh-11/D1054.1/mboa-1/pifk-1	39
GO:0009314	response to radiation	8/1083	61/9799	0.360211	0.735626	0.668024	wrn-1/gcn-2/rad-8/abl-1/cku-70/lem-2/tax-2/daf-11	8
GO:0071900	regulation of protein serine/threonine kinase activity	8/1083	61/9799	0.360211	0.735626	0.668024	F25B5.5/sek-3/sek-5/wrm-1/cdkr-3/mes-1/gck-1/vhp-1	8
GO:1903311	regulation of mRNA metabolic process	8/1083	61/9799	0.360211	0.735626	0.668024	mfap-1/asd-2/rnp-4/W06F12.2/ZK1010.8/gld-1/D1086.9/mbl-1	8
GO:0006886	intracellular protein transport	36/1083	305/9799	0.362325	0.739202	0.671271	T14G8.3/smg-6/tomm-22/atg-4.1/srpa-68/apt-9/npp-10/apd-3/npp-19/npp-15/npp-14/cnt-1/syx-16/wts-1/rab-33/prx-1/nxt-1/F53B2.5/immp-2/D1086.9/apg-1/F54C8.7/thoc-2/thoc-3/vps-15/xpo-1/num-1/tbc-12/F25G6.9/sec-24.1/rps-0/memb-1/imb-2/Y73B6BL.36/ddx-19/F19B2.7	36
GO:0006024	glycosaminoglycan biosynthetic process	5/1083	36/9799	0.366491	0.746202	0.677628	F20C5.7/sqv-6/sqv-7/C54F6.3/Y87G2A.16	5
GO:0099565	chemical synaptic transmission; postsynaptic	5/1083	36/9799	0.366491	0.746202	0.677628	mec-15/acr-3/lgc-4/acr-16/avr-14	5
GO:0051247	positive regulation of protein metabolic process	25/1083	209/9799	0.367947	0.748418	0.67964	C48B6.2/sek-3/sek-5/T12E12.1/abcf-3/gcn-2/C14C10.5/wrm-1/sma-4/vab-1/tag-349/zyg-11/cam-1/epi-1/egl-15/svh-2/ver-1/rpt-3/rpt-6/pek-1/unc-62/mes-1/gck-1/gck-4/T28B8.3	25
GO:0050911	detection of chemical stimulus involved in sensory perception of smell	33/1083	280/9799	0.373753	0.749352	0.680488	str-193/str-199/str-196/W08G11.5/str-169/str-131/str-144/str-118/str-113/str-106/str-109/sra-7/srm-5/str-81/str-89/str-90/str-99/str-13/srj-10/str-57/str-61/srj-57/str-60/str-27/srj-22/str-33/str-30/str-45/str-9/str-214/str-231/srj-1/srj-8	33
GO:0006749	glutathione metabolic process	4/1083	28/9799	0.374975	0.749352	0.680488	Y38F2AR.12/gst-44/Y53G8B.1/T03D8.6	4
GO:0008544	epidermis development	4/1083	28/9799	0.374975	0.749352	0.680488	mlt-10/F31C3.6/vab-10/elt-1	4
GO:0030335	positive regulation of cell migration	4/1083	28/9799	0.374975	0.749352	0.680488	pat-3/unc-53/ced-10/cwn-1	4
GO:0035195	gene silencing by miRNA	4/1083	28/9799	0.374975	0.749352	0.680488	B0393.4/rde-10/alg-2/ddx-23	4
GO:0046677	response to antibiotic	4/1083	28/9799	0.374975	0.749352	0.680488	gcn-2/egl-4/crt-1/daf-11	4
GO:0070897	DNA-templated transcriptional preinitiation complex assembly	4/1083	28/9799	0.374975	0.749352	0.680488	taf-11.1/taf-1/rpt-3/rpt-6	4
GO:0032270	positive regulation of cellular protein metabolic process	24/1083	201/9799	0.375291	0.749352	0.680488	C48B6.2/sek-3/sek-5/T12E12.1/abcf-3/gcn-2/C14C10.5/wrm-1/vab-1/tag-349/zyg-11/cam-1/epi-1/egl-15/svh-2/ver-1/rpt-3/rpt-6/pek-1/unc-62/mes-1/gck-1/gck-4/T28B8.3	24
GO:0034613	cellular protein localization	55/1083	475/9799	0.375886	0.749352	0.680488	ego-1/ego-2/T14G8.3/tsp-12/smg-6/npp-6/tomm-22/atg-4.1/srpa-68/apt-9/wrm-1/ham-1/tub-1/npp-10/apd-3/ani-1/ani-3/npp-19/npp-15/npp-14/cnt-1/syx-16/nlg-1/wts-1/trpp-8/rab-33/prx-1/K07C11.10/nxt-1/F53B2.5/immp-2/dlg-1/D1086.9/apg-1/F54C8.7/ric-3/kpc-1/thoc-2/thoc-3/vps-15/xpo-1/num-1/tbc-12/F25G6.9/sec-24.1/rps-0/rod-1/casy-1/memb-1/vhp-1/imb-2/Y73B6BL.36/ddx-19/atx-2/F19B2.7	55
GO:0042274	ribosomal small subunit biogenesis	8/1083	62/9799	0.377666	0.749352	0.680488	T07A9.14/ZK546.14/ZK430.7/F54C9.9/rps-5/rps-0/rps-24/Y61A9LA.10	8
GO:0090305	nucleic acid phosphodiester bond hydrolysis	17/1083	140/9799	0.378183	0.749352	0.680488	smg-6/rec-1/Y48A6B.3/disl-2/rde-8/mus-81/F54C9.9/F52C12.1/spo-11/H35B03.2/csr-1/alg-2/rps-0/crn-2/Y57A10A.13/Y61A9LA.10/rbd-1	17
GO:0043068	positive regulation of programmed cell death	6/1083	45/9799	0.378842	0.749352	0.680488	ces-2/cul-1/wts-1/tra-1/unc-32/cbp-1	6
GO:0040028	regulation of vulval development	11/1083	88/9799	0.380273	0.749352	0.680488	tsp-12/lin-15A/sli-1/chd-3/sel-2/pat-3/swsn-1/cnnm-1/spat-3/vav-1/cwn-1	11
GO:0043408	regulation of MAPK cascade	11/1083	88/9799	0.380273	0.749352	0.680488	sek-3/sek-5/wrm-1/vab-1/cam-1/egl-15/svh-2/ver-1/mes-1/gck-1/vhp-1	11
GO:0009067	aspartate family amino acid biosynthetic process	3/1083	20/9799	0.38323	0.749352	0.680488	T04G9.4/asns-1/R02D3.1	3
GO:0036465	synaptic vesicle recycling	3/1083	20/9799	0.38323	0.749352	0.680488	apd-3/nlg-1/unc-26	3
GO:0050772	positive regulation of axonogenesis	3/1083	20/9799	0.38323	0.749352	0.680488	unc-5/unc-53/cwn-1	3
GO:0051784	negative regulation of nuclear division	3/1083	20/9799	0.38323	0.749352	0.680488	ppfr-1/rod-1/bmk-1	3
GO:0061983	meiosis II cell cycle process	3/1083	20/9799	0.38323	0.749352	0.680488	tim-1/zyg-11/elc-1	3
GO:0072666	establishment of protein localization to vacuole	3/1083	20/9799	0.38323	0.749352	0.680488	apd-3/vps-15/memb-1	3
GO:0097628	distal tip cell migration	3/1083	20/9799	0.38323	0.749352	0.680488	sqv-7/pat-3/ced-10	3
GO:1903354	regulation of distal tip cell migration	3/1083	20/9799	0.38323	0.749352	0.680488	sqv-7/pat-3/ced-10	3
GO:2000058	regulation of ubiquitin-dependent protein catabolic process	3/1083	20/9799	0.38323	0.749352	0.680488	T12E12.1/tag-349/zyg-11	3
GO:2000060	positive regulation of ubiquitin-dependent protein catabolic process	3/1083	20/9799	0.38323	0.749352	0.680488	T12E12.1/tag-349/zyg-11	3
GO:0009894	regulation of catabolic process	15/1083	123/9799	0.383564	0.749352	0.680488	smg-6/ragc-1/sur-2/T12E12.1/sma-4/rbg-1/rsks-1/tag-349/zyg-11/rab-33/gld-1/tbc-12/rpt-3/rpt-6/hlh-30	15
GO:0009260	ribonucleotide biosynthetic process	16/1083	132/9799	0.386844	0.749352	0.680488	egl-4/Y65B4A.8/asb-2/ctps-1/daf-11/tpi-1/adsl-1/unc-32/gcy-27/gcy-21/gcy-34/gcy-8/cas-1/vha-13/ogdh-1/F19B6.1	16
GO:0046390	ribose phosphate biosynthetic process	16/1083	132/9799	0.386844	0.749352	0.680488	egl-4/Y65B4A.8/asb-2/ctps-1/daf-11/tpi-1/adsl-1/unc-32/gcy-27/gcy-21/gcy-34/gcy-8/cas-1/vha-13/ogdh-1/F19B6.1	16
GO:0090150	establishment of protein localization to membrane	7/1083	54/9799	0.388023	0.749352	0.680488	T14G8.3/tomm-22/atg-4.1/srpa-68/cnt-1/num-1/F25G6.9	7
GO:0002097	tRNA wobble base modification	2/1083	12/9799	0.389096	0.749352	0.680488	elpc-3/alkb-8	2
GO:0002791	regulation of peptide secretion	2/1083	12/9799	0.389096	0.749352	0.680488	lgl-1/tom-1	2
GO:0006273	lagging strand elongation	2/1083	12/9799	0.389096	0.749352	0.680488	parp-2/lig-4	2
GO:0006536	glutamate metabolic process	2/1083	12/9799	0.389096	0.749352	0.680488	B0513.5/alh-6	2
GO:0006677	glycosylceramide metabolic process	2/1083	12/9799	0.389096	0.749352	0.680488	R08F11.1/gba-3	2
GO:0006900	vesicle budding from membrane	2/1083	12/9799	0.389096	0.749352	0.680488	apd-3/unc-26	2
GO:0007007	inner mitochondrial membrane organization	2/1083	12/9799	0.389096	0.749352	0.680488	immt-1/spg-7	2
GO:0007506	gonadal mesoderm development	2/1083	12/9799	0.389096	0.749352	0.680488	mep-1/par-3	2
GO:0010165	response to X-ray	2/1083	12/9799	0.389096	0.749352	0.680488	cku-70/lem-2	2
GO:0010508	positive regulation of autophagy	2/1083	12/9799	0.389096	0.749352	0.680488	rbg-1/rsks-1	2
GO:0010824	regulation of centrosome duplication	2/1083	12/9799	0.389096	0.749352	0.680488	cul-1/atx-2	2
GO:0016126	sterol biosynthetic process	2/1083	12/9799	0.389096	0.749352	0.680488	T02G5.7/hsd-1	2
GO:0016267	O-glycan processing; core 1	2/1083	12/9799	0.389096	0.749352	0.680488	Y38C1AB.5/Y38C1AB.1	2
GO:0030799	regulation of cyclic nucleotide metabolic process	2/1083	12/9799	0.389096	0.749352	0.680488	egl-4/cas-1	2
GO:0030802	regulation of cyclic nucleotide biosynthetic process	2/1083	12/9799	0.389096	0.749352	0.680488	egl-4/cas-1	2
GO:0030808	regulation of nucleotide biosynthetic process	2/1083	12/9799	0.389096	0.749352	0.680488	egl-4/cas-1	2
GO:0031349	positive regulation of defense response	2/1083	12/9799	0.389096	0.749352	0.680488	snf-12/vhp-1	2
GO:0043113	receptor clustering	2/1083	12/9799	0.389096	0.749352	0.680488	nlg-1/dlg-1	2
GO:0043409	negative regulation of MAPK cascade	2/1083	12/9799	0.389096	0.749352	0.680488	gck-1/vhp-1	2
GO:0045773	positive regulation of axon extension	2/1083	12/9799	0.389096	0.749352	0.680488	unc-5/unc-53	2
GO:0046890	regulation of lipid biosynthetic process	2/1083	12/9799	0.389096	0.749352	0.680488	cnt-1/dbt-1	2
GO:0048663	neuron fate commitment	2/1083	12/9799	0.389096	0.749352	0.680488	ceh-36/egl-13	2
GO:0051181	cofactor transport	2/1083	12/9799	0.389096	0.749352	0.680488	R07B7.10/slc-25A42	2
GO:0071248	cellular response to metal ion	2/1083	12/9799	0.389096	0.749352	0.680488	jnk-1/dat-1	2
GO:1900371	regulation of purine nucleotide biosynthetic process	2/1083	12/9799	0.389096	0.749352	0.680488	egl-4/cas-1	2
GO:0022411	cellular component disassembly	13/1083	106/9799	0.389157	0.749352	0.680488	F43G9.12/atg-10/atg-4.1/meg-2/meg-1/ric-7/atg-3/unc-70/unc-60/unc-26/crn-2/ced-9/cdh-3	13
GO:0007501	mesodermal cell fate specification	5/1083	37/9799	0.389427	0.749352	0.680488	tsp-12/sma-9/wrm-1/sma-4/unc-62	5
GO:0007612	learning	5/1083	37/9799	0.389427	0.749352	0.680488	elpc-3/egl-4/daf-11/casy-1/pkc-1	5
GO:0060078	regulation of postsynaptic membrane potential	5/1083	37/9799	0.389427	0.749352	0.680488	mec-15/acr-3/lgc-4/acr-16/avr-14	5
GO:1901565	organonitrogen compound catabolic process	57/1083	495/9799	0.389924	0.749388	0.680521	ego-2/ndx-8/R08F11.1/tdo-2/sur-2/T12E12.1/Y47H9A.1/C33G3.4/F32A5.3/cul-5/cul-3/C17D12.3/cul-1/gba-3/cpr-5/cpr-3/pas-5/C14C10.5/Y105C5B.11/chil-5/lmd-4/C06G3.6/ddb-1/sma-4/Y53G8B.1/dhp-1/sel-1/B0513.5/tag-349/zyg-11/F26E4.3/tag-329/T03D8.6/cpl-1/alh-6/asm-1/ubxn-2/skr-5/skr-7/sqst-1/cht-1/Y16B4A.2/rpt-3/rpt-6/ahcy-1/got-2.1/got-2.2/ubh-2/T28H10.3/T28B8.3/rle-1/F41C3.5/R03G8.6/pbs-1/rpn-10/elc-1/F1…	57
GO:0006887	exocytosis	10/1083	80/9799	0.390183	0.749388	0.680521	T07A9.10/mec-15/lgl-1/DH11.5/sec-15/ric-7/tom-1/unc-13/unc-31/pkc-1	10
GO:0006790	sulfur compound metabolic process	18/1083	150/9799	0.39247	0.753069	0.683863	nubp-1/F20C5.7/Y38F2AR.12/tdo-2/gst-44/sqv-6/sqv-7/C37H5.13/Y53G8B.1/D2021.4/dhs-28/T03D8.6/C54F6.3/ahcy-1/dbt-1/Y87G2A.16/sams-1/sams-5	18
GO:0043603	cellular amide metabolic process	57/1083	496/9799	0.396216	0.759004	0.689253	T07A9.14/iars-1/C48B6.2/mrpl-39/ain-2/mrpl-49/laf-1/R08F11.1/Y38F2AR.12/elpc-3/hyl-2/abcf-3/Y48A6B.3/gst-44/gcn-2/iglr-2/gba-3/eif-3.F/cpd-2/ears-2/Y53G8B.1/B0393.4/asns-1/rpl-25.2/T03D8.6/nos-1/ell-1/immp-2/egl-45/gld-1/qars-1/asm-1/kpc-1/vbh-1/K11D2.5/puf-7/rpl-18/F44A2.5/ttm-5/rde-10/glh-2/eef-1A.1/pek-1/sars-2/gfm-1/unc-62/rha-1/rps-5/rps-4/rps-0/mrps-18B/rps-24/R03G8.6/dars-1/imp-3/dph-3/C03…	57
GO:0006518	peptide metabolic process	51/1083	443/9799	0.399028	0.759004	0.689253	T07A9.14/iars-1/C48B6.2/mrpl-39/ain-2/mrpl-49/laf-1/Y38F2AR.12/elpc-3/abcf-3/Y48A6B.3/gst-44/gcn-2/iglr-2/eif-3.F/cpd-2/ears-2/Y53G8B.1/B0393.4/rpl-25.2/T03D8.6/nos-1/ell-1/immp-2/egl-45/gld-1/qars-1/kpc-1/vbh-1/K11D2.5/puf-7/rpl-18/F44A2.5/rde-10/glh-2/eef-1A.1/pek-1/sars-2/gfm-1/unc-62/rha-1/rps-5/rps-4/rps-0/mrps-18B/rps-24/R03G8.6/dars-1/imp-3/dph-3/C03H5.5	51
GO:0030004	cellular monovalent inorganic cation homeostasis	6/1083	46/9799	0.399452	0.759004	0.689253	sulp-8/abts-2/catp-4/unc-32/pbo-4/nhx-3	6
GO:0090068	positive regulation of cell cycle process	6/1083	46/9799	0.399452	0.759004	0.689253	zyg-11/gld-2/syp-1/rod-1/atx-2/elc-1	6
GO:0046578	regulation of Ras protein signal transduction	9/1083	72/9799	0.400925	0.759004	0.689253	tag-52/tag-77/bris-1/chd-3/cnt-1/osg-1/cgef-1/Y105E8A.25/vav-1	9
GO:1901615	organic hydroxy compound metabolic process	9/1083	72/9799	0.400925	0.759004	0.689253	sodh-2/T25G3.4/T02G5.7/hsd-1/C55B6.1/tpi-1/R11F4.1/D1054.1/mboa-1	9
GO:0040009	regulation of growth rate	4/1083	29/9799	0.401167	0.759004	0.689253	rad-8/lap-1/swsn-1/rbd-1	4
GO:0042661	regulation of mesodermal cell fate specification	4/1083	29/9799	0.401167	0.759004	0.689253	tsp-12/sma-9/wrm-1/sma-4	4
GO:0048846	axon extension involved in axon guidance	4/1083	29/9799	0.401167	0.759004	0.689253	enu-3.6/slt-1/unc-53/ced-10	4
GO:0071897	DNA biosynthetic process	4/1083	29/9799	0.401167	0.759004	0.689253	smg-6/polk-1/ulp-1/trt-1	4
GO:1902284	neuron projection extension involved in neuron projection guidance	4/1083	29/9799	0.401167	0.759004	0.689253	enu-3.6/slt-1/unc-53/ced-10	4
GO:1905770	regulation of mesodermal cell differentiation	4/1083	29/9799	0.401167	0.759004	0.689253	tsp-12/sma-9/wrm-1/sma-4	4
GO:1905902	regulation of mesoderm formation	4/1083	29/9799	0.401167	0.759004	0.689253	tsp-12/sma-9/wrm-1/sma-4	4
GO:2000380	regulation of mesoderm development	4/1083	29/9799	0.401167	0.759004	0.689253	tsp-12/sma-9/wrm-1/sma-4	4
GO:2001020	regulation of response to DNA damage stimulus	4/1083	29/9799	0.401167	0.759004	0.689253	cul-1/abl-1/ulp-1/skr-7	4
GO:0098661	inorganic anion transmembrane transport	13/1083	107/9799	0.402597	0.761002	0.691067	F10E7.9/sulp-8/T04B8.5/clh-1/abts-2/ggr-1/acc-1/acc-3/avr-14/best-2/kcc-2/lgc-53/dat-1	13
GO:0001934	positive regulation of protein phosphorylation	14/1083	116/9799	0.40571	0.763632	0.693455	sek-3/sek-5/abcf-3/gcn-2/wrm-1/vab-1/cam-1/egl-15/svh-2/ver-1/pek-1/mes-1/gck-1/gck-4	14
GO:0043086	negative regulation of catalytic activity	14/1083	116/9799	0.40571	0.763632	0.693455	F25B5.5/K10D3.4/sli-1/F37A4.2/npp-14/cnt-1/W05B2.2/rei-2/spon-1/mec-1/C34F6.1/C08G9.2/gck-1/vhp-1	14
GO:0030100	regulation of endocytosis	7/1083	55/9799	0.406898	0.763632	0.693455	swan-1/toca-2/abl-1/piki-1/sel-2/ced-10/tag-138	7
GO:0070646	protein modification by small protein removal	7/1083	55/9799	0.406898	0.763632	0.693455	duo-3/cdr-2/usp-33/ulp-1/elks-1/cyk-3/ubh-2	7
GO:0016570	histone modification	15/1083	125/9799	0.408466	0.763632	0.693455	epc-1/elpc-3/sumv-2/mys-2/taf-1/D1086.9/jhdm-1/mes-4/mes-2/cdc-73/cbp-1/spat-3/prmt-7/lsy-12/sin-3	15
GO:0033043	regulation of organelle organization	29/1083	249/9799	0.41106	0.763632	0.693455	nubp-1/tim-1/ragc-1/cul-1/toca-2/npp-19/rbg-1/rsks-1/zyg-11/vab-19/dyf-5/rab-33/pat-3/ppfr-1/gld-2/syp-1/D1086.9/F54C8.7/him-3/tbc-12/unc-70/unc-60/htp-1/osm-3/rod-1/bmk-1/ced-9/atx-2/elc-1	29
GO:0001710	mesodermal cell fate commitment	5/1083	38/9799	0.412303	0.763632	0.693455	tsp-12/sma-9/wrm-1/sma-4/unc-62	5
GO:0009311	oligosaccharide metabolic process	5/1083	38/9799	0.412303	0.763632	0.693455	C47F8.3/tps-2/gly-8/gly-7/gly-3	5
GO:0006516	glycoprotein catabolic process	3/1083	21/9799	0.414419	0.763632	0.693455	Y47H9A.1/C33G3.4/C17D12.3	3
GO:0009914	hormone transport	3/1083	21/9799	0.414419	0.763632	0.693455	gar-3/unc-26/dys-1	3
GO:0031347	regulation of defense response	3/1083	21/9799	0.414419	0.763632	0.693455	snf-12/hlh-30/vhp-1	3
GO:0034502	protein localization to chromosome	3/1083	21/9799	0.414419	0.763632	0.693455	npp-6/npp-10/rod-1	3
GO:0044706	multi-multicellular organism process	3/1083	21/9799	0.414419	0.763632	0.693455	gcn-2/sma-4/ced-9	3
GO:0046916	cellular transition metal ion homeostasis	3/1083	21/9799	0.414419	0.763632	0.693455	F21D5.3/ttm-1/abtm-1	3
GO:0070997	neuron death	3/1083	21/9799	0.414419	0.763632	0.693455	jnk-1/tra-1/dat-1	3
GO:0097501	stress response to metal ion	3/1083	21/9799	0.414419	0.763632	0.693455	pgp-7/cdr-2/vhp-1	3
GO:1902099	regulation of metaphase/anaphase transition of cell cycle	3/1083	21/9799	0.414419	0.763632	0.693455	zyg-11/rod-1/elc-1	3
GO:0006974	cellular response to DNA damage stimulus	25/1083	214/9799	0.415515	0.763632	0.693455	wrn-1/tim-1/T27A3.7/smg-1/polk-1/cul-5/cul-1/abl-1/ddb-1/mus-81/cku-70/F52C12.1/hsr-9/ulp-1/rfc-4/spo-11/parp-2/skr-7/lig-4/chk-1/agt-1/fnci-1/hpr-17/ced-9/smc-3	25
GO:0017038	protein import	9/1083	73/9799	0.417344	0.763632	0.693455	tomm-22/npp-10/npp-19/npp-15/npp-14/wts-1/nxt-1/F53B2.5/imb-2	9
GO:0044265	cellular macromolecule catabolic process	48/1083	419/9799	0.417643	0.763632	0.693455	ego-2/ain-2/smg-1/smg-2/smg-3/smg-6/T12E12.1/Y47H9A.1/C33G3.4/F32A5.3/rnp-4/cul-5/cul-3/C17D12.3/cul-1/cpr-5/cpr-3/pas-5/disl-2/C14C10.5/Y105C5B.11/C06G3.6/ddb-1/smgl-1/sel-1/tag-349/zyg-11/F26E4.3/tag-329/cpl-1/gld-1/spo-11/ubxn-2/skr-5/skr-7/sqst-1/Y16B4A.2/rpt-3/rpt-6/crn-2/ubh-2/T28H10.3/T28B8.3/rle-1/F41C3.5/pbs-1/rpn-10/elc-1	48
GO:0030490	maturation of SSU-rRNA	6/1083	47/9799	0.420022	0.763632	0.693455	T07A9.14/ZK430.7/F54C9.9/rps-0/rps-24/Y61A9LA.10	6
GO:0031123	RNA 3'-end processing	6/1083	47/9799	0.420022	0.763632	0.693455	F43G6.5/pap-1/gld-4/K01G5.5/rps-0/cdc-73	6
GO:0035239	tube morphogenesis	6/1083	47/9799	0.420022	0.763632	0.693455	toca-2/wrm-1/F31C3.6/wts-1/egl-15/mes-1	6
GO:0042659	regulation of cell fate specification	6/1083	47/9799	0.420022	0.763632	0.693455	tsp-12/lin-15A/sma-9/wrm-1/sma-4/mdt-29	6
GO:0016567	protein ubiquitination	22/1083	188/9799	0.421516	0.763632	0.693455	arc-1/T27A3.7/T12E12.1/cul-5/cul-3/ubc-6/cul-1/sli-1/C53A5.6/ddb-1/rfp-1/sel-1/tag-349/zyg-11/plr-1/zer-1/ubc-25/gadr-3/Y9C9A.13/spat-3/H24K24.2/ivns-1	22
GO:0010557	positive regulation of macromolecule biosynthetic process	57/1083	500/9799	0.421556	0.763632	0.693455	gei-8/C48B6.2/nurf-1/dpr-1/gcn-2/ces-2/sex-1/nhr-97/nhr-89/sma-9/wrm-1/cmk-1/nhr-1/ham-1/nhr-31/nhr-37/nhr-22/nhr-27/nhr-13/nhr-79/rde-8/lim-6/nhr-119/nhr-124/nhr-106/nhr-101/dop-3/nhr-198/nhr-185/nhr-184/nhr-189/hsr-9/nhr-159/zip-7/med-2/ceh-31/ceh-36/taf-1/ulp-1/tax-2/nhr-217/hsf-1/daf-12/nhr-230/rpt-3/rpt-6/hlh-34/hlh-30/nhr-272/unc-62/elt-1/elt-7/cdc-73/cbp-1/Y67D8B.2/mdt-29/elc-1	57
GO:0006888	ER to Golgi vesicle-mediated transport	7/1083	56/9799	0.425745	0.763632	0.693455	trpp-4/trpp-6/trpp-8/ile-2/sec-24.1/memb-1/Y73B6BL.36	7
GO:0060795	cell fate commitment involved in formation of primary germ layer	7/1083	56/9799	0.425745	0.763632	0.693455	tsp-12/sma-9/wrm-1/sma-4/med-2/unc-62/elt-7	7
GO:1902680	positive regulation of RNA biosynthetic process	54/1083	474/9799	0.426931	0.763632	0.693455	gei-8/nurf-1/dpr-1/gcn-2/ces-2/sex-1/nhr-97/nhr-89/sma-9/wrm-1/cmk-1/nhr-1/ham-1/nhr-31/nhr-37/nhr-22/nhr-27/nhr-13/nhr-79/rde-8/lim-6/nhr-119/nhr-124/nhr-106/nhr-101/dop-3/nhr-198/nhr-185/nhr-184/nhr-189/hsr-9/nhr-159/zip-7/med-2/ceh-31/ceh-36/taf-1/tax-2/nhr-217/hsf-1/daf-12/nhr-230/rpt-3/rpt-6/hlh-34/hlh-30/nhr-272/elt-1/elt-7/cdc-73/cbp-1/Y67D8B.2/mdt-29/elc-1	54
GO:1903508	positive regulation of nucleic acid-templated transcription	54/1083	474/9799	0.426931	0.763632	0.693455	gei-8/nurf-1/dpr-1/gcn-2/ces-2/sex-1/nhr-97/nhr-89/sma-9/wrm-1/cmk-1/nhr-1/ham-1/nhr-31/nhr-37/nhr-22/nhr-27/nhr-13/nhr-79/rde-8/lim-6/nhr-119/nhr-124/nhr-106/nhr-101/dop-3/nhr-198/nhr-185/nhr-184/nhr-189/hsr-9/nhr-159/zip-7/med-2/ceh-31/ceh-36/taf-1/tax-2/nhr-217/hsf-1/daf-12/nhr-230/rpt-3/rpt-6/hlh-34/hlh-30/nhr-272/elt-1/elt-7/cdc-73/cbp-1/Y67D8B.2/mdt-29/elc-1	54
GO:0009620	response to fungus	4/1083	30/9799	0.427154	0.763632	0.693455	abl-1/snf-12/cht-1/rga-6	4
GO:0043406	positive regulation of MAP kinase activity	4/1083	30/9799	0.427154	0.763632	0.693455	sek-3/sek-5/wrm-1/mes-1	4
GO:1903829	positive regulation of cellular protein localization	4/1083	30/9799	0.427154	0.763632	0.693455	wrm-1/cnt-1/rod-1/vhp-1	4
GO:0048193	Golgi vesicle transport	12/1083	100/9799	0.427159	0.763632	0.693455	F11A10.6/apd-3/vps-54/trpp-4/trpp-6/trpp-8/sec-15/ile-2/unc-26/sec-24.1/memb-1/Y73B6BL.36	12
GO:0051050	positive regulation of transport	12/1083	100/9799	0.427159	0.763632	0.693455	mec-15/dhc-1/toca-2/gar-3/piki-1/sel-2/cnt-1/ric-7/unc-26/ced-10/pbo-4/tag-138	12
GO:0031329	regulation of cellular catabolic process	13/1083	109/9799	0.42954	0.763632	0.693455	smg-6/ragc-1/T12E12.1/rbg-1/rsks-1/tag-349/zyg-11/rab-33/gld-1/tbc-12/rpt-3/rpt-6/hlh-30	13
GO:0000079	regulation of cyclin-dependent protein serine/threonine kinase activity	2/1083	13/9799	0.429543	0.763632	0.693455	F25B5.5/cdkr-3	2
GO:0000338	protein deneddylation	2/1083	13/9799	0.429543	0.763632	0.693455	cdr-2/elks-1	2
GO:0006379	mRNA cleavage	2/1083	13/9799	0.429543	0.763632	0.693455	csr-1/alg-2	2
GO:0006739	NADP metabolic process	2/1083	13/9799	0.429543	0.763632	0.693455	tpi-1/nnt-1	2
GO:0007549	dosage compensation	2/1083	13/9799	0.429543	0.763632	0.693455	sex-1/sea-2	2
GO:0008608	attachment of spindle microtubules to kinetochore	2/1083	13/9799	0.429543	0.763632	0.693455	rod-1/hcp-1	2
GO:0009220	pyrimidine ribonucleotide biosynthetic process	2/1083	13/9799	0.429543	0.763632	0.693455	ctps-1/F19B6.1	2
GO:0010455	positive regulation of cell fate commitment	2/1083	13/9799	0.429543	0.763632	0.693455	sma-9/wrm-1	2
GO:0010939	regulation of necrotic cell death	2/1083	13/9799	0.429543	0.763632	0.693455	pek-1/unc-26	2
GO:0031644	regulation of neurological system process	2/1083	13/9799	0.429543	0.763632	0.693455	mec-15/mec-5	2
GO:0032011	ARF protein signal transduction	2/1083	13/9799	0.429543	0.763632	0.693455	bris-1/cnt-1	2
GO:0032012	regulation of ARF protein signal transduction	2/1083	13/9799	0.429543	0.763632	0.693455	bris-1/cnt-1	2
GO:0033048	negative regulation of mitotic sister chromatid segregation	2/1083	13/9799	0.429543	0.763632	0.693455	rod-1/bmk-1	2
GO:0035088	establishment or maintenance of apical/basal cell polarity	2/1083	13/9799	0.429543	0.763632	0.693455	dlg-1/par-3	2
GO:0035545	determination of left/right asymmetry in nervous system	2/1083	13/9799	0.429543	0.763632	0.693455	egl-19/unc-2	2
GO:0042026	protein refolding	2/1083	13/9799	0.429543	0.763632	0.693455	T14G8.3/F11F1.1	2
GO:0043473	pigmentation	2/1083	13/9799	0.429543	0.763632	0.693455	wht-4/daf-14	2
GO:0045197	establishment or maintenance of epithelial cell apical/basal polarity	2/1083	13/9799	0.429543	0.763632	0.693455	dlg-1/par-3	2
GO:0045216	cell-cell junction organization	2/1083	13/9799	0.429543	0.763632	0.693455	vab-19/dlg-1	2
GO:0045747	positive regulation of Notch signaling pathway	2/1083	13/9799	0.429543	0.763632	0.693455	ego-2/mdt-29	2
GO:0048260	positive regulation of receptor-mediated endocytosis	2/1083	13/9799	0.429543	0.763632	0.693455	toca-2/tag-138	2
GO:0051054	positive regulation of DNA metabolic process	2/1083	13/9799	0.429543	0.763632	0.693455	syp-1/ulp-1	2
GO:0060485	mesenchyme development	2/1083	13/9799	0.429543	0.763632	0.693455	mep-1/par-3	2
GO:0061245	establishment or maintenance of bipolar cell polarity	2/1083	13/9799	0.429543	0.763632	0.693455	dlg-1/par-3	2
GO:0071027	nuclear RNA surveillance	2/1083	13/9799	0.429543	0.763632	0.693455	smg-1/smg-2	2
GO:0071028	nuclear mRNA surveillance	2/1083	13/9799	0.429543	0.763632	0.693455	smg-1/smg-2	2
GO:0090386	phagosome maturation involved in apoptotic cell clearance	2/1083	13/9799	0.429543	0.763632	0.693455	piki-1/ccz-1	2
GO:0097502	mannosylation	2/1083	13/9799	0.429543	0.763632	0.693455	algn-11/K09E4.2	2
GO:1902652	secondary alcohol metabolic process	2/1083	13/9799	0.429543	0.763632	0.693455	T02G5.7/mboa-1	2
GO:1904029	regulation of cyclin-dependent protein kinase activity	2/1083	13/9799	0.429543	0.763632	0.693455	F25B5.5/cdkr-3	2
GO:2000543	positive regulation of gastrulation	2/1083	13/9799	0.429543	0.763632	0.693455	sma-9/wrm-1	2
GO:2001023	regulation of response to drug	2/1083	13/9799	0.429543	0.763632	0.693455	gar-3/pkc-1	2
GO:0000281	mitotic cytokinesis	5/1083	39/9799	0.435047	0.769454	0.698743	ani-1/ani-3/nmy-2/lem-2/atx-2	5
GO:0001707	mesoderm formation	5/1083	39/9799	0.435047	0.769454	0.698743	tsp-12/sma-9/wrm-1/sma-4/unc-62	5
GO:0048332	mesoderm morphogenesis	5/1083	39/9799	0.435047	0.769454	0.698743	tsp-12/sma-9/wrm-1/sma-4/unc-62	5
GO:0048333	mesodermal cell differentiation	5/1083	39/9799	0.435047	0.769454	0.698743	tsp-12/sma-9/wrm-1/sma-4/unc-62	5
GO:0050650	chondroitin sulfate proteoglycan biosynthetic process	5/1083	39/9799	0.435047	0.769454	0.698743	F20C5.7/sqv-6/sqv-7/C54F6.3/Y87G2A.16	5
GO:0009967	positive regulation of signal transduction	16/1083	136/9799	0.43509	0.769454	0.698743	ego-2/mec-15/tsp-12/ragc-1/sek-3/sek-5/egl-4/wrm-1/vab-1/cam-1/egl-15/svh-2/ver-1/daf-11/mes-1/mdt-29	16
GO:0016072	rRNA metabolic process	17/1083	145/9799	0.436551	0.771366	0.700479	T07A9.14/C48B6.2/dao-5/Y48A6B.3/disl-2/ZK430.7/ZK686.2/T02H6.1/F54C9.9/tftc-1/D1086.9/K01G5.5/T07A9.8/rps-0/rps-24/Y61A9LA.10/rbd-1	17
GO:0015849	organic acid transport	11/1083	92/9799	0.439126	0.773663	0.702565	R07B7.10/snf-5/sqv-7/sulp-8/mct-3/aat-6/snf-11/Y59H11AR.4/unc-26/Y32F6A.4/Y18D10A.23	11
GO:0046942	carboxylic acid transport	11/1083	92/9799	0.439126	0.773663	0.702565	R07B7.10/snf-5/sqv-7/sulp-8/mct-3/aat-6/snf-11/Y59H11AR.4/unc-26/Y32F6A.4/Y18D10A.23	11
GO:0006575	cellular modified amino acid metabolic process	6/1083	48/9799	0.440499	0.773663	0.702565	Y38F2AR.12/gst-44/Y53G8B.1/T03D8.6/ahcy-1/pdi-2	6
GO:0050803	regulation of synapse structure or activity	6/1083	48/9799	0.440499	0.773663	0.702565	akt-2/ric-7/kpc-1/casy-1/lnp-1/ced-9	6
GO:0009607	response to biotic stimulus	21/1083	181/9799	0.441123	0.773663	0.702565	clec-264/sca-1/F54B11.11/rad-8/abl-1/clec-7/snf-12/hsf-1/cht-1/hlh-30/dkf-2/elt-7/daf-3/rga-6/ikb-1/unc-32/F17E9.3/vhp-1/spg-7/trf-1/spp-3	21
GO:0043207	response to external biotic stimulus	21/1083	181/9799	0.441123	0.773663	0.702565	clec-264/sca-1/F54B11.11/rad-8/abl-1/clec-7/snf-12/hsf-1/cht-1/hlh-30/dkf-2/elt-7/daf-3/rga-6/ikb-1/unc-32/F17E9.3/vhp-1/spg-7/trf-1/spp-3	21
GO:0051707	response to other organism	21/1083	181/9799	0.441123	0.773663	0.702565	clec-264/sca-1/F54B11.11/rad-8/abl-1/clec-7/snf-12/hsf-1/cht-1/hlh-30/dkf-2/elt-7/daf-3/rga-6/ikb-1/unc-32/F17E9.3/vhp-1/spg-7/trf-1/spp-3	21
GO:0051347	positive regulation of transferase activity	12/1083	101/9799	0.441213	0.773663	0.702565	sek-3/sek-5/wrm-1/vab-1/rde-8/cam-1/egl-15/svh-2/ver-1/mes-1/gck-1/gck-4	12
GO:0000226	microtubule cytoskeleton organization	22/1083	190/9799	0.442027	0.773663	0.702565	Y60A3A.16/mspn-1/sax-7/cul-1/dhc-1/wrm-1/lgl-1/txdc-9/cls-3/dnc-1/ppfr-1/him-3/tba-2/par-3/par-1/htp-1/mes-1/rod-1/ced-10/hcp-1/bmk-1/atx-2	22
GO:0015698	inorganic anion transport	13/1083	110/9799	0.443012	0.773663	0.702565	F10E7.9/sulp-8/T04B8.5/clh-1/abts-2/ggr-1/acc-1/acc-3/avr-14/best-2/kcc-2/lgc-53/dat-1	13
GO:0009201	ribonucleoside triphosphate biosynthetic process	7/1083	57/9799	0.444523	0.773663	0.702565	asb-2/ctps-1/tpi-1/unc-32/vha-13/ogdh-1/F19B6.1	7
GO:0030705	cytoskeleton-dependent intracellular transport	7/1083	57/9799	0.444523	0.773663	0.702565	jnk-1/dhc-1/apd-3/dyf-5/dnc-1/che-3/osm-3	7
GO:0042327	positive regulation of phosphorylation	14/1083	119/9799	0.444579	0.773663	0.702565	sek-3/sek-5/abcf-3/gcn-2/wrm-1/vab-1/cam-1/egl-15/svh-2/ver-1/pek-1/mes-1/gck-1/gck-4	14
GO:0060341	regulation of cellular localization	14/1083	119/9799	0.444579	0.773663	0.702565	mec-15/dhc-1/wrm-1/gar-3/cnt-1/nlg-1/wts-1/D1086.9/kpc-1/xpo-1/unc-26/rod-1/vhp-1/atx-2	14
GO:0043604	amide biosynthetic process	46/1083	405/9799	0.444894	0.773663	0.702565	T07A9.14/iars-1/C48B6.2/mrpl-39/ain-2/mrpl-49/laf-1/elpc-3/hyl-2/abcf-3/Y48A6B.3/gcn-2/iglr-2/eif-3.F/ears-2/B0393.4/asns-1/rpl-25.2/nos-1/ell-1/egl-45/gld-1/qars-1/asm-1/vbh-1/K11D2.5/puf-7/rpl-18/F44A2.5/ttm-5/rde-10/glh-2/eef-1A.1/pek-1/sars-2/gfm-1/unc-62/rha-1/rps-5/rps-4/rps-0/mrps-18B/rps-24/dars-1/dph-3/C03H5.5	46
GO:0015669	gas transport	3/1083	22/9799	0.445085	0.773663	0.702565	glb-5/glb-28/glb-12	3
GO:0015671	oxygen transport	3/1083	22/9799	0.445085	0.773663	0.702565	glb-5/glb-28/glb-12	3
GO:0033108	mitochondrial respiratory chain complex assembly	3/1083	22/9799	0.445085	0.773663	0.702565	immp-2/C14B9.10/B0334.5	3
GO:1902904	negative regulation of supramolecular fiber organization	3/1083	22/9799	0.445085	0.773663	0.702565	vab-19/unc-70/atx-2	3
GO:0000375	RNA splicing; via transesterification reactions	15/1083	128/9799	0.445956	0.774515	0.703339	mfap-1/T13H5.4/F43G9.12/asd-2/rnp-4/W06F12.2/ZK1010.8/F10B5.2/grld-1/rsp-5/Y54G2A.75/hrp-1/mog-5/ddx-23/mbl-1	15
GO:0046488	phosphatidylinositol metabolic process	8/1083	66/9799	0.44763	0.77527	0.704024	bus-18/pisy-1/piga-1/piki-1/cnt-1/hpo-3/unc-26/pifk-1	8
GO:0046903	secretion	17/1083	146/9799	0.448263	0.77527	0.704024	T07A9.10/mec-15/apt-9/gar-3/lgl-1/nlg-1/ehbp-1/DH11.5/sec-15/apg-1/ric-7/tom-1/unc-26/unc-13/unc-31/pkc-1/dnj-14	17
GO:0000070	mitotic sister chromatid segregation	10/1083	84/9799	0.452132	0.77527	0.704024	tim-1/npp-10/csr-1/mau-2/rod-1/top-2/hcp-1/bmk-1/smc-3/atx-2	10
GO:0010212	response to ionizing radiation	4/1083	31/9799	0.452839	0.77527	0.704024	wrn-1/abl-1/cku-70/lem-2	4
GO:0045814	negative regulation of gene expression; epigenetic	4/1083	31/9799	0.452839	0.77527	0.704024	T07A9.8/rha-1/wago-4/spat-3	4
GO:1905952	regulation of lipid localization	4/1083	31/9799	0.452839	0.77527	0.704024	mgl-1/dhs-28/sams-1/pbo-4	4
GO:2000147	positive regulation of cell motility	4/1083	31/9799	0.452839	0.77527	0.704024	pat-3/unc-53/ced-10/cwn-1	4
GO:0051321	meiotic cell cycle	23/1083	200/9799	0.45289	0.77527	0.704024	tim-1/cya-1/rec-1/cin-4/dhc-1/ani-1/mus-81/zyg-11/lem-2/R05D3.12/ppfr-1/gld-2/gld-4/gld-1/him-17/syp-1/him-3/spo-11/gck-1/top-2/hcp-1/atx-2/elc-1	23
GO:0033674	positive regulation of kinase activity	11/1083	93/9799	0.453818	0.77527	0.704024	sek-3/sek-5/wrm-1/vab-1/cam-1/egl-15/svh-2/ver-1/mes-1/gck-1/gck-4	11
GO:0070647	protein modification by small protein conjugation or removal	30/1083	263/9799	0.455954	0.77527	0.704024	arc-1/duo-3/T27A3.7/T12E12.1/cul-5/cul-3/ubc-6/cul-1/sli-1/C53A5.6/cdr-2/ddb-1/rfp-1/sel-1/tag-349/usp-33/zyg-11/plr-1/ulp-1/zer-1/uba-2/ubc-25/elks-1/cyk-3/gadr-3/Y9C9A.13/spat-3/ubh-2/H24K24.2/ivns-1	30
GO:0022613	ribonucleoprotein complex biogenesis	31/1083	272/9799	0.456271	0.77527	0.704024	T07A9.14/ego-1/ZK546.14/C48B6.2/nst-1/Y48A6B.3/gcn-2/meg-4/disl-2/ZK430.7/ZK686.2/T02H6.1/F10B5.2/F54C9.9/rpl-25.2/egl-45/D1086.9/Y54G2A.75/K11D2.5/csr-1/xpo-1/K01G5.5/alg-2/T07A9.8/rps-5/rps-0/cdc-73/rps-24/Y61A9LA.10/atx-2/rbd-1	31
GO:0008360	regulation of cell shape	13/1083	111/9799	0.456464	0.77527	0.704024	C09B9.4/F25F2.1/C08F8.6/T19D12.5/ZK354.2/nmy-2/K09C6.8/T11F8.4/F54H5.2/kin-20/C28A5.6/C44C10.7/pdi-3	13
GO:0018205	peptidyl-lysine modification	13/1083	111/9799	0.456464	0.77527	0.704024	epc-1/elpc-3/dohh-1/sumv-2/mys-2/taf-1/ulp-1/D1086.9/uba-2/mes-4/mes-2/cbp-1/lsy-12	13
GO:0009152	purine ribonucleotide biosynthetic process	14/1083	120/9799	0.457519	0.77527	0.704024	egl-4/Y65B4A.8/asb-2/daf-11/tpi-1/adsl-1/unc-32/gcy-27/gcy-21/gcy-34/gcy-8/cas-1/vha-13/ogdh-1	14
GO:0006023	aminoglycan biosynthetic process	5/1083	40/9799	0.457591	0.77527	0.704024	F20C5.7/sqv-6/sqv-7/C54F6.3/Y87G2A.16	5
GO:0009060	aerobic respiration	5/1083	40/9799	0.457591	0.77527	0.704024	idh-2/mppb-1/C14B9.10/ogdh-1/idhg-2	5
GO:0030204	chondroitin sulfate metabolic process	5/1083	40/9799	0.457591	0.77527	0.704024	F20C5.7/sqv-6/sqv-7/C54F6.3/Y87G2A.16	5
GO:0048546	digestive tract morphogenesis	5/1083	40/9799	0.457591	0.77527	0.704024	toca-2/wrm-1/wts-1/egl-15/mes-1	5
GO:0050654	chondroitin sulfate proteoglycan metabolic process	5/1083	40/9799	0.457591	0.77527	0.704024	F20C5.7/sqv-6/sqv-7/C54F6.3/Y87G2A.16	5
GO:1905515	non-motile cilium assembly	5/1083	40/9799	0.457591	0.77527	0.704024	nubp-1/dyf-5/che-3/osm-3/osm-1	5
GO:0006412	translation	42/1083	371/9799	0.458607	0.77527	0.704024	T07A9.14/iars-1/C48B6.2/mrpl-39/ain-2/mrpl-49/laf-1/elpc-3/abcf-3/Y48A6B.3/gcn-2/iglr-2/eif-3.F/ears-2/B0393.4/rpl-25.2/nos-1/ell-1/egl-45/gld-1/qars-1/vbh-1/K11D2.5/puf-7/rpl-18/F44A2.5/rde-10/glh-2/eef-1A.1/pek-1/sars-2/gfm-1/unc-62/rha-1/rps-5/rps-4/rps-0/mrps-18B/rps-24/dars-1/dph-3/C03H5.5	42
GO:0006400	tRNA modification	6/1083	49/9799	0.460832	0.77527	0.704024	F25B5.5/elpc-3/tgt-2/Y48G8AL.5/Y49A3A.3/alkb-8	6
GO:0010453	regulation of cell fate commitment	6/1083	49/9799	0.460832	0.77527	0.704024	tsp-12/lin-15A/sma-9/wrm-1/sma-4/mdt-29	6
GO:0032886	regulation of microtubule-based process	7/1083	58/9799	0.463192	0.77527	0.704024	cul-1/ppfr-1/him-3/htp-1/rod-1/bmk-1/atx-2	7
GO:0034470	ncRNA processing	25/1083	219/9799	0.463561	0.77527	0.704024	T07A9.14/C48B6.2/F25B5.5/elpc-3/Y48A6B.3/disl-2/ZK430.7/tgt-2/ZK686.2/T02H6.1/F54C9.9/Y48G8AL.5/B0024.11/D1086.9/H35B03.2/K01G5.5/F40F9.10/Y49A3A.3/T07A9.8/rps-0/alkb-8/rps-24/ddx-23/Y61A9LA.10/rbd-1	25
GO:0034404	nucleobase-containing small molecule biosynthetic process	8/1083	67/9799	0.464988	0.77527	0.704024	ndx-8/F26A1.14/tgt-2/txdc-9/ctps-1/tpi-1/ogdh-1/F19B6.1	8
GO:0043543	protein acylation	8/1083	67/9799	0.464988	0.77527	0.704024	epc-1/hpo-29/elpc-3/sumv-2/mys-2/taf-1/cbp-1/lsy-12	8
GO:0050808	synapse organization	9/1083	76/9799	0.466399	0.77527	0.704024	madd-4/akt-2/nlg-1/ric-7/kpc-1/unc-13/casy-1/lnp-1/ced-9	9
GO:0015980	energy derivation by oxidation of organic compounds	10/1083	85/9799	0.467533	0.77527	0.704024	H18N23.2/aagr-1/nuo-5/idh-2/agl-1/mppb-1/gyg-1/C14B9.10/ogdh-1/idhg-2	10
GO:0000022	mitotic spindle elongation	2/1083	14/9799	0.46852	0.77527	0.704024	bmk-1/atx-2	2
GO:0000737	DNA catabolic process; endonucleolytic	2/1083	14/9799	0.46852	0.77527	0.704024	spo-11/crn-2	2
GO:0006206	pyrimidine nucleobase metabolic process	2/1083	14/9799	0.46852	0.77527	0.704024	dhp-1/F19B6.1	2
GO:0006476	protein deacetylation	2/1083	14/9799	0.46852	0.77527	0.704024	sin-3/hda-11	2
GO:0006613	cotranslational protein targeting to membrane	2/1083	14/9799	0.46852	0.77527	0.704024	srpa-68/F25G6.9	2
GO:0006687	glycosphingolipid metabolic process	2/1083	14/9799	0.46852	0.77527	0.704024	R08F11.1/gba-3	2
GO:0006720	isoprenoid metabolic process	2/1083	14/9799	0.46852	0.77527	0.704024	coq-1/D1054.1	2
GO:0007368	determination of left/right symmetry	2/1083	14/9799	0.46852	0.77527	0.704024	egl-19/unc-2	2
GO:0007602	phototransduction	2/1083	14/9799	0.46852	0.77527	0.704024	tax-2/daf-11	2
GO:0009583	detection of light stimulus	2/1083	14/9799	0.46852	0.77527	0.704024	tax-2/daf-11	2
GO:0009799	specification of symmetry	2/1083	14/9799	0.46852	0.77527	0.704024	egl-19/unc-2	2
GO:0009855	determination of bilateral symmetry	2/1083	14/9799	0.46852	0.77527	0.704024	egl-19/unc-2	2
GO:0015837	amine transport	2/1083	14/9799	0.46852	0.77527	0.704024	gar-3/dat-1	2
GO:0019722	calcium-mediated signaling	2/1083	14/9799	0.46852	0.77527	0.704024	egl-4/C05D10.4	2
GO:0030837	negative regulation of actin filament polymerization	2/1083	14/9799	0.46852	0.77527	0.704024	vab-19/unc-70	2
GO:0032786	positive regulation of DNA-templated transcription; elongation	2/1083	14/9799	0.46852	0.77527	0.704024	cdc-73/elc-1	2
GO:0033046	negative regulation of sister chromatid segregation	2/1083	14/9799	0.46852	0.77527	0.704024	rod-1/bmk-1	2
GO:0034219	carbohydrate transmembrane transport	2/1083	14/9799	0.46852	0.77527	0.704024	hmit-1.1/hmit-1.2	2
GO:0035196	production of miRNAs involved in gene silencing by miRNA	2/1083	14/9799	0.46852	0.77527	0.704024	alg-2/ddx-23	2
GO:0043057	backward locomotion	2/1083	14/9799	0.46852	0.77527	0.704024	unc-53/unc-26	2
GO:0046854	phosphatidylinositol phosphorylation	2/1083	14/9799	0.46852	0.77527	0.704024	piki-1/pifk-1	2
GO:0051965	positive regulation of synapse assembly	2/1083	14/9799	0.46852	0.77527	0.704024	kpc-1/casy-1	2
GO:0060378	regulation of brood size	2/1083	14/9799	0.46852	0.77527	0.704024	gcn-2/ced-9	2
GO:0070988	demethylation	2/1083	14/9799	0.46852	0.77527	0.704024	B0464.9/jhdm-1	2
GO:0072659	protein localization to plasma membrane	2/1083	14/9799	0.46852	0.77527	0.704024	tsp-12/cnt-1	2
GO:0090382	phagosome maturation	2/1083	14/9799	0.46852	0.77527	0.704024	piki-1/ccz-1	2
GO:0097499	protein localization to non-motile cilium	2/1083	14/9799	0.46852	0.77527	0.704024	tub-1/K07C11.10	2
GO:1900542	regulation of purine nucleotide metabolic process	2/1083	14/9799	0.46852	0.77527	0.704024	egl-4/cas-1	2
GO:1901658	glycosyl compound catabolic process	2/1083	14/9799	0.46852	0.77527	0.704024	R08F11.1/ahcy-1	2
GO:0006164	purine nucleotide biosynthetic process	14/1083	121/9799	0.470429	0.777796	0.706318	egl-4/Y65B4A.8/asb-2/daf-11/tpi-1/adsl-1/unc-32/gcy-27/gcy-21/gcy-34/gcy-8/cas-1/vha-13/ogdh-1	14
GO:0042742	defense response to bacterium	18/1083	157/9799	0.471942	0.779456	0.707826	clec-264/sca-1/F54B11.11/rad-8/abl-1/clec-7/hsf-1/hlh-30/dkf-2/elt-7/daf-3/ikb-1/unc-32/F17E9.3/vhp-1/spg-7/trf-1/spp-3	18
GO:0098656	anion transmembrane transport	19/1083	166/9799	0.4722	0.779456	0.707826	F10E7.9/sqv-7/sulp-8/T04B8.5/clh-1/abts-2/ggr-1/acc-1/acc-3/aat-6/slc-25A42/avr-14/best-2/Y59H11AR.4/Y32F6A.4/Y18D10A.23/kcc-2/lgc-53/dat-1	19
GO:0006414	translational elongation	4/1083	32/9799	0.478135	0.785106	0.712956	ell-1/eef-1A.1/gfm-1/dph-3	4
GO:0048278	vesicle docking	4/1083	32/9799	0.478135	0.785106	0.712956	T07A9.10/syx-16/sec-15/unc-13	4
GO:0048562	embryonic organ morphogenesis	4/1083	32/9799	0.478135	0.785106	0.712956	smg-2/smg-6/toca-2/mes-1	4
GO:0097190	apoptotic signaling pathway	4/1083	32/9799	0.478135	0.785106	0.712956	T14G8.3/skr-7/pdi-2/ced-9	4
GO:0140056	organelle localization by membrane tethering	4/1083	32/9799	0.478135	0.785106	0.712956	T07A9.10/syx-16/sec-15/unc-13	4
GO:0045893	positive regulation of transcription; DNA-templated	53/1083	473/9799	0.479578	0.785106	0.712956	gei-8/nurf-1/dpr-1/gcn-2/ces-2/sex-1/nhr-97/nhr-89/sma-9/wrm-1/cmk-1/nhr-1/ham-1/nhr-31/nhr-37/nhr-22/nhr-27/nhr-13/nhr-79/lim-6/nhr-119/nhr-124/nhr-106/nhr-101/dop-3/nhr-198/nhr-185/nhr-184/nhr-189/hsr-9/nhr-159/zip-7/med-2/ceh-31/ceh-36/taf-1/tax-2/nhr-217/hsf-1/daf-12/nhr-230/rpt-3/rpt-6/hlh-34/hlh-30/nhr-272/elt-1/elt-7/cdc-73/cbp-1/Y67D8B.2/mdt-29/elc-1	53
GO:0030641	regulation of cellular pH	5/1083	41/9799	0.479873	0.785106	0.712956	sulp-8/abts-2/unc-32/pbo-4/nhx-3	5
GO:0032271	regulation of protein polymerization	5/1083	41/9799	0.479873	0.785106	0.712956	vab-19/F54C8.7/unc-70/unc-60/atx-2	5
GO:0050807	regulation of synapse organization	5/1083	41/9799	0.479873	0.785106	0.712956	akt-2/ric-7/kpc-1/casy-1/ced-9	5
GO:0051453	regulation of intracellular pH	5/1083	41/9799	0.479873	0.785106	0.712956	sulp-8/abts-2/unc-32/pbo-4/nhx-3	5
GO:0051495	positive regulation of cytoskeleton organization	5/1083	41/9799	0.479873	0.785106	0.712956	pat-3/F54C8.7/unc-60/rod-1/atx-2	5
GO:0030166	proteoglycan biosynthetic process	6/1083	50/9799	0.480974	0.78622	0.713968	F20C5.7/sqv-6/sqv-7/C54F6.3/Y87G2A.16/hst-2	6
GO:0001704	formation of primary germ layer	7/1083	59/9799	0.481714	0.78622	0.713968	tsp-12/sma-9/wrm-1/sma-4/med-2/unc-62/elt-7	7
GO:0007498	mesoderm development	7/1083	59/9799	0.481714	0.78622	0.713968	tsp-12/mep-1/sma-9/wrm-1/sma-4/unc-62/par-3	7
GO:0052547	regulation of peptidase activity	10/1083	86/9799	0.482855	0.78631	0.714049	K10D3.4/C14C10.5/npp-14/W05B2.2/epi-1/spon-1/mec-1/C34F6.1/C08G9.2/T28B8.3	10
GO:1902850	microtubule cytoskeleton organization involved in mitosis	10/1083	86/9799	0.482855	0.78631	0.714049	sax-7/wrm-1/cls-3/dnc-1/tba-2/par-3/mes-1/ced-10/bmk-1/atx-2	10
GO:0006511	ubiquitin-dependent protein catabolic process	23/1083	203/9799	0.48293	0.78631	0.714049	ego-2/T12E12.1/cul-5/cul-3/cul-1/pas-5/Y105C5B.11/C06G3.6/ddb-1/sel-1/tag-349/zyg-11/ubxn-2/skr-5/skr-7/sqst-1/rpt-3/rpt-6/ubh-2/rle-1/pbs-1/rpn-10/elc-1	23
GO:0043043	peptide biosynthetic process	42/1083	375/9799	0.488298	0.794413	0.721408	T07A9.14/iars-1/C48B6.2/mrpl-39/ain-2/mrpl-49/laf-1/elpc-3/abcf-3/Y48A6B.3/gcn-2/iglr-2/eif-3.F/ears-2/B0393.4/rpl-25.2/nos-1/ell-1/egl-45/gld-1/qars-1/vbh-1/K11D2.5/puf-7/rpl-18/F44A2.5/rde-10/glh-2/eef-1A.1/pek-1/sars-2/gfm-1/unc-62/rha-1/rps-5/rps-4/rps-0/mrps-18B/rps-24/dars-1/dph-3/C03H5.5	42
GO:0098542	defense response to other organism	20/1083	177/9799	0.493849	0.798681	0.725284	clec-264/sca-1/F54B11.11/rad-8/abl-1/clec-7/snf-12/hsf-1/hlh-30/dkf-2/elt-7/daf-3/rga-6/ikb-1/unc-32/F17E9.3/vhp-1/spg-7/trf-1/spp-3	20
GO:1905114	cell surface receptor signaling pathway involved in cell-cell signaling	11/1083	96/9799	0.497531	0.798681	0.725284	mec-15/acr-3/wrm-1/lgc-4/cam-1/plr-1/acr-16/avr-14/K09C6.8/kin-20/cwn-1	11
GO:0009142	nucleoside triphosphate biosynthetic process	7/1083	60/9799	0.500056	0.798681	0.725284	asb-2/ctps-1/tpi-1/unc-32/vha-13/ogdh-1/F19B6.1	7
GO:0006029	proteoglycan metabolic process	6/1083	51/9799	0.500882	0.798681	0.725284	F20C5.7/sqv-6/sqv-7/C54F6.3/Y87G2A.16/hst-2	6
GO:0006885	regulation of pH	5/1083	42/9799	0.501836	0.798681	0.725284	sulp-8/abts-2/unc-32/pbo-4/nhx-3	5
GO:1903510	mucopolysaccharide metabolic process	5/1083	42/9799	0.501836	0.798681	0.725284	F20C5.7/sqv-6/sqv-7/C54F6.3/Y87G2A.16	5
GO:0022406	membrane docking	4/1083	33/9799	0.502964	0.798681	0.725284	T07A9.10/syx-16/sec-15/unc-13	4
GO:2000027	regulation of organ morphogenesis	4/1083	33/9799	0.502964	0.798681	0.725284	tsp-12/sma-9/wrm-1/sma-4	4
GO:0006694	steroid biosynthetic process	3/1083	24/9799	0.504323	0.798681	0.725284	T02G5.7/hsd-3/hsd-1	3
GO:0015985	energy coupled proton transport; down electrochemical gradient	3/1083	24/9799	0.504323	0.798681	0.725284	asb-2/unc-32/vha-13	3
GO:0015986	ATP synthesis coupled proton transport	3/1083	24/9799	0.504323	0.798681	0.725284	asb-2/unc-32/vha-13	3
GO:0030866	cortical actin cytoskeleton organization	3/1083	24/9799	0.504323	0.798681	0.725284	lgl-1/ani-1/ani-3	3
GO:0032222	regulation of synaptic transmission; cholinergic	3/1083	24/9799	0.504323	0.798681	0.725284	gar-3/ric-3/dys-1	3
GO:0040010	positive regulation of growth rate	3/1083	24/9799	0.504323	0.798681	0.725284	rad-8/swsn-1/rbd-1	3
GO:0042073	intraciliary transport	3/1083	24/9799	0.504323	0.798681	0.725284	dyf-5/che-3/osm-3	3
GO:0044784	metaphase/anaphase transition of cell cycle	3/1083	24/9799	0.504323	0.798681	0.725284	zyg-11/rod-1/elc-1	3
GO:0009617	response to bacterium	18/1083	160/9799	0.50577	0.798681	0.725284	clec-264/sca-1/F54B11.11/rad-8/abl-1/clec-7/hsf-1/hlh-30/dkf-2/elt-7/daf-3/ikb-1/unc-32/F17E9.3/vhp-1/spg-7/trf-1/spp-3	18
GO:0000028	ribosomal small subunit assembly	2/1083	15/9799	0.505857	0.798681	0.725284	rps-5/rps-0	2
GO:0000466	maturation of 5.8S rRNA from tricistronic rRNA transcript (SSU-rRNA; 5.8S rRNA; LSU-rRNA)	2/1083	15/9799	0.505857	0.798681	0.725284	F54C9.9/rps-0	2
GO:0001956	positive regulation of neurotransmitter secretion	2/1083	15/9799	0.505857	0.798681	0.725284	gar-3/unc-26	2
GO:0006140	regulation of nucleotide metabolic process	2/1083	15/9799	0.505857	0.798681	0.725284	egl-4/cas-1	2
GO:0006541	glutamine metabolic process	2/1083	15/9799	0.505857	0.798681	0.725284	asns-1/ctps-1	2
GO:0034243	regulation of transcription elongation from RNA polymerase II promoter	2/1083	15/9799	0.505857	0.798681	0.725284	cdc-73/elc-1	2
GO:0044773	mitotic DNA damage checkpoint	2/1083	15/9799	0.505857	0.798681	0.725284	mus-81/fnci-1	2
GO:0045026	plasma membrane fusion	2/1083	15/9799	0.505857	0.798681	0.725284	egl-13/C26D10.7	2
GO:0045839	negative regulation of mitotic nuclear division	2/1083	15/9799	0.505857	0.798681	0.725284	rod-1/bmk-1	2
GO:0045840	positive regulation of mitotic nuclear division	2/1083	15/9799	0.505857	0.798681	0.725284	rod-1/atx-2	2
GO:0046132	pyrimidine ribonucleoside biosynthetic process	2/1083	15/9799	0.505857	0.798681	0.725284	ctps-1/F19B6.1	2
GO:0046134	pyrimidine nucleoside biosynthetic process	2/1083	15/9799	0.505857	0.798681	0.725284	ctps-1/F19B6.1	2
GO:0048511	rhythmic process	2/1083	15/9799	0.505857	0.798681	0.725284	egl-10/kin-20	2
GO:0051085	chaperone cofactor-dependent protein refolding	2/1083	15/9799	0.505857	0.798681	0.725284	T14G8.3/F11F1.1	2
GO:0051590	positive regulation of neurotransmitter transport	2/1083	15/9799	0.505857	0.798681	0.725284	gar-3/unc-26	2
GO:0070265	necrotic cell death	2/1083	15/9799	0.505857	0.798681	0.725284	pek-1/unc-26	2
GO:0071025	RNA surveillance	2/1083	15/9799	0.505857	0.798681	0.725284	smg-1/smg-2	2
GO:0072384	organelle transport along microtubule	2/1083	15/9799	0.505857	0.798681	0.725284	dhc-1/apd-3	2
GO:0097120	receptor localization to synapse	2/1083	15/9799	0.505857	0.798681	0.725284	dlg-1/osm-3	2
GO:1903356	positive regulation of distal tip cell migration	2/1083	15/9799	0.505857	0.798681	0.725284	pat-3/ced-10	2
GO:1990834	response to odorant	2/1083	15/9799	0.505857	0.798681	0.725284	egl-4/dop-3	2
GO:0010562	positive regulation of phosphorus metabolic process	14/1083	124/9799	0.508845	0.802151	0.728435	sek-3/sek-5/abcf-3/gcn-2/wrm-1/vab-1/cam-1/egl-15/svh-2/ver-1/pek-1/mes-1/gck-1/gck-4	14
GO:0045937	positive regulation of phosphate metabolic process	14/1083	124/9799	0.508845	0.802151	0.728435	sek-3/sek-5/abcf-3/gcn-2/wrm-1/vab-1/cam-1/egl-15/svh-2/ver-1/pek-1/mes-1/gck-1/gck-4	14
GO:0051493	regulation of cytoskeleton organization	13/1083	115/9799	0.509775	0.802994	0.7292	cul-1/toca-2/vab-19/pat-3/ppfr-1/F54C8.7/him-3/unc-70/unc-60/htp-1/rod-1/bmk-1/atx-2	13
GO:1902533	positive regulation of intracellular signal transduction	11/1083	97/9799	0.511921	0.80575	0.731703	ragc-1/sek-3/sek-5/egl-4/wrm-1/vab-1/cam-1/egl-15/svh-2/ver-1/mes-1	11
GO:0001708	cell fate specification	16/1083	143/9799	0.519048	0.816116	0.741117	tsp-12/lin-15A/sma-9/wrm-1/sma-4/pat-3/med-2/Y41D4B.6/ceh-36/egl-13/unc-62/elt-1/mes-1/cwn-1/mdt-29/sin-3	16
GO:0008340	determination of adult lifespan	26/1083	234/9799	0.520037	0.816116	0.741117	wrn-1/dao-5/sca-1/ragc-1/gcn-2/cul-1/egl-4/jnk-1/akt-2/sma-4/sea-2/rsks-1/wts-1/cnnm-1/cnnm-2/hsf-1/daf-12/daf-11/daf-14/tpi-1/hlh-30/dkf-2/daf-3/vhp-1/rle-1/dnj-14	26
GO:0010259	multicellular organism aging	26/1083	234/9799	0.520037	0.816116	0.741117	wrn-1/dao-5/sca-1/ragc-1/gcn-2/cul-1/egl-4/jnk-1/akt-2/sma-4/sea-2/rsks-1/wts-1/cnnm-1/cnnm-2/hsf-1/daf-12/daf-11/daf-14/tpi-1/hlh-30/dkf-2/daf-3/vhp-1/rle-1/dnj-14	26
GO:0010970	transport along microtubule	6/1083	52/9799	0.520515	0.816116	0.741117	dhc-1/apd-3/dyf-5/dnc-1/che-3/osm-3	6
GO:0099111	microtubule-based transport	6/1083	52/9799	0.520515	0.816116	0.741117	dhc-1/apd-3/dyf-5/dnc-1/che-3/osm-3	6
GO:0031023	microtubule organizing center organization	5/1083	43/9799	0.523429	0.818789	0.743544	cul-1/him-3/htp-1/rod-1/atx-2	5
GO:0042594	response to starvation	5/1083	43/9799	0.523429	0.818789	0.743544	ragc-1/gcn-2/cul-1/unc-2/T07A9.8	5
GO:0043624	cellular protein complex disassembly	5/1083	43/9799	0.523429	0.818789	0.743544	ric-7/unc-70/unc-60/unc-26/ced-9	5
GO:1901137	carbohydrate derivative biosynthetic process	41/1083	371/9799	0.525816	0.821892	0.746361	H43I07.3/F20C5.7/algn-11/Y38C1AB.5/Y38C1AB.1/C47F8.3/sqv-6/sqv-7/egl-4/piga-1/tgt-2/B0205.4/Y65B4A.8/txdc-9/dhs-28/hpo-3/asb-2/ctps-1/daf-11/C54F6.3/C55B6.1/tpi-1/adsl-1/R11F4.1/nstp-9/C15C7.7/gly-13/unc-32/gcy-27/gcy-21/gcy-34/gcy-8/Y87G2A.16/cas-1/gly-8/gly-7/gly-3/vha-13/ogdh-1/hst-2/F19B6.1	41
GO:0006911	phagocytosis; engulfment	4/1083	34/9799	0.527259	0.82288	0.747259	swan-1/abl-1/piki-1/ced-10	4
GO:0009416	response to light stimulus	4/1083	34/9799	0.527259	0.82288	0.747259	gcn-2/rad-8/tax-2/daf-11	4
GO:0006904	vesicle docking involved in exocytosis	3/1083	25/9799	0.53269	0.827544	0.751494	T07A9.10/sec-15/unc-13	3
GO:0016125	sterol metabolic process	3/1083	25/9799	0.53269	0.827544	0.751494	T02G5.7/hsd-1/mboa-1	3
GO:0031987	locomotion involved in locomotory behavior	3/1083	25/9799	0.53269	0.827544	0.751494	avr-14/unc-31/cccp-1	3
GO:0046928	regulation of neurotransmitter secretion	3/1083	25/9799	0.53269	0.827544	0.751494	gar-3/nlg-1/unc-26	3
GO:0051588	regulation of neurotransmitter transport	3/1083	25/9799	0.53269	0.827544	0.751494	gar-3/nlg-1/unc-26	3
GO:1901264	carbohydrate derivative transport	3/1083	25/9799	0.53269	0.827544	0.751494	sqv-7/slc-25A42/nstp-9	3
GO:0000377	RNA splicing; via transesterification reactions with bulged adenosine as nucleophile	14/1083	126/9799	0.534074	0.827794	0.751721	mfap-1/T13H5.4/F43G9.12/asd-2/rnp-4/W06F12.2/ZK1010.8/F10B5.2/grld-1/rsp-5/Y54G2A.75/hrp-1/mog-5/mbl-1	14
GO:0000398	mRNA splicing; via spliceosome	14/1083	126/9799	0.534074	0.827794	0.751721	mfap-1/T13H5.4/F43G9.12/asd-2/rnp-4/W06F12.2/ZK1010.8/F10B5.2/grld-1/rsp-5/Y54G2A.75/hrp-1/mog-5/mbl-1	14
GO:0072522	purine-containing compound biosynthetic process	14/1083	126/9799	0.534074	0.827794	0.751721	egl-4/Y65B4A.8/asb-2/daf-11/tpi-1/adsl-1/unc-32/gcy-27/gcy-21/gcy-34/gcy-8/cas-1/vha-13/ogdh-1	14
GO:0098657	import into cell	21/1083	190/9799	0.534868	0.827848	0.751771	eea-1/acr-3/swan-1/toca-2/abl-1/piki-1/sel-2/cnt-1/nlg-1/F26E4.3/K09C6.8/kin-20/unc-26/ccz-1/unc-41/ced-10/crn-2/pbo-4/nhx-3/tag-138/dat-1	21
GO:0006457	protein folding	13/1083	117/9799	0.53594	0.827848	0.751771	T14G8.3/pfd-5/cct-7/cnx-1/C14B9.2/C05G5.3/F11F1.1/T10H10.2/crt-1/cyn-6/fkb-6/pdi-3/pdi-2	13
GO:0042737	drug catabolic process	12/1083	108/9799	0.538011	0.827848	0.751771	cyp-33A1/cyp-33C4/cyp-33C6/cyp-33C7/cyp-33E1/cyp-33E2/chil-5/lmd-4/Y53G8B.1/cyp-35B1/cyp-35C1/cht-1	12
GO:0009101	glycoprotein biosynthetic process	18/1083	163/9799	0.53912	0.827848	0.751771	H43I07.3/F20C5.7/algn-11/Y38C1AB.5/Y38C1AB.1/C47F8.3/sqv-6/sqv-7/B0205.4/C54F6.3/nstp-9/C15C7.7/gly-13/Y87G2A.16/gly-8/gly-7/gly-3/hst-2	18
GO:0019915	lipid storage	6/1083	53/9799	0.539837	0.827848	0.751771	mac-1/mgl-1/dhs-28/mrp-4/sams-1/pbo-4	6
GO:0000305	response to oxygen radical	2/1083	16/9799	0.541442	0.827848	0.751771	trxr-2/rad-8	2
GO:0006271	DNA strand elongation involved in DNA replication	2/1083	16/9799	0.541442	0.827848	0.751771	parp-2/lig-4	2
GO:0007129	synapsis	2/1083	16/9799	0.541442	0.827848	0.751771	syp-1/him-3	2
GO:0022616	DNA strand elongation	2/1083	16/9799	0.541442	0.827848	0.751771	parp-2/lig-4	2
GO:0035601	protein deacylation	2/1083	16/9799	0.541442	0.827848	0.751771	sin-3/hda-11	2
GO:0042542	response to hydrogen peroxide	2/1083	16/9799	0.541442	0.827848	0.751771	egl-4/daf-11	2
GO:0042770	signal transduction in response to DNA damage	2/1083	16/9799	0.541442	0.827848	0.751771	cul-1/abl-1	2
GO:0048841	regulation of axon extension involved in axon guidance	2/1083	16/9799	0.541442	0.827848	0.751771	slt-1/unc-53	2
GO:0072523	purine-containing compound catabolic process	2/1083	16/9799	0.541442	0.827848	0.751771	ndx-8/ahcy-1	2
GO:0090100	positive regulation of transmembrane receptor protein serine/threonine kinase signaling pathway	2/1083	16/9799	0.541442	0.827848	0.751771	tsp-12/daf-11	2
GO:0097402	neuroblast migration	2/1083	16/9799	0.541442	0.827848	0.751771	cam-1/cwn-1	2
GO:0098732	macromolecule deacylation	2/1083	16/9799	0.541442	0.827848	0.751771	sin-3/hda-11	2
GO:2001252	positive regulation of chromosome organization	2/1083	16/9799	0.541442	0.827848	0.751771	rod-1/atx-2	2
GO:0032446	protein modification by small protein conjugation	23/1083	209/9799	0.542223	0.828419	0.752289	arc-1/T27A3.7/T12E12.1/cul-5/cul-3/ubc-6/cul-1/sli-1/C53A5.6/ddb-1/rfp-1/sel-1/tag-349/zyg-11/plr-1/zer-1/uba-2/ubc-25/gadr-3/Y9C9A.13/spat-3/H24K24.2/ivns-1	23
GO:0016192	vesicle-mediated transport	48/1083	438/9799	0.549123	0.83833	0.761289	T07A9.10/mec-15/bris-1/blos-2/eea-1/dhc-1/swan-1/toca-2/abl-1/F11A10.6/lgl-1/apd-3/vps-54/piki-1/sel-2/cnt-1/syx-16/nlg-1/trpp-4/trpp-6/trpp-8/ehbp-1/DH11.5/F26E4.3/sec-15/apg-1/ric-7/vps-15/num-1/ile-2/tbc-12/K09C6.8/tom-1/kin-20/unc-26/unc-13/sec-24.1/ccz-1/memb-1/unc-41/ced-10/unc-31/crn-2/lnp-1/Y73B6BL.36/pkc-1/rfip-1/tag-138	48
GO:0003333	amino acid transmembrane transport	4/1083	35/9799	0.55096	0.839244	0.762119	aat-6/Y59H11AR.4/Y32F6A.4/Y18D10A.23	4
GO:0060079	excitatory postsynaptic potential	4/1083	35/9799	0.55096	0.839244	0.762119	acr-3/lgc-4/acr-16/avr-14	4
GO:0061077	chaperone-mediated protein folding	4/1083	35/9799	0.55096	0.839244	0.762119	T14G8.3/cct-7/F11F1.1/fkb-6	4
GO:0046486	glycerolipid metabolic process	12/1083	109/9799	0.55143	0.83933	0.762197	bus-18/pisy-1/cka-2/piga-1/piki-1/cnt-1/hpo-3/C55B6.1/R11F4.1/unc-26/D1054.1/pifk-1	12
GO:0000910	cytokinesis	7/1083	63/9799	0.553681	0.842125	0.764736	ani-1/ani-3/nmy-2/lem-2/tba-2/rfip-1/atx-2	7
GO:0009451	RNA modification	10/1083	91/9799	0.557591	0.844958	0.767308	F25B5.5/elpc-3/Y48A6B.3/C37C3.1/tgt-2/Y48G8AL.5/B0024.11/K01G5.5/Y49A3A.3/alkb-8	10
GO:0010256	endomembrane system organization	10/1083	91/9799	0.557591	0.844958	0.767308	npp-6/npp-10/apd-3/lem-2/ubxn-2/ile-2/unc-26/cccp-1/lnp-1/Y73B6BL.36	10
GO:0061025	membrane fusion	10/1083	91/9799	0.557591	0.844958	0.767308	fzo-1/syx-16/DH11.5/egl-13/ubxn-2/tbc-12/memb-1/spg-7/ced-9/C26D10.7	10
GO:0006665	sphingolipid metabolic process	6/1083	54/9799	0.558813	0.844958	0.767308	R08F11.1/hyl-2/gba-3/asm-1/asah-1/ttm-5	6
GO:1902903	regulation of supramolecular fiber organization	6/1083	54/9799	0.558813	0.844958	0.767308	vab-19/pat-3/F54C8.7/unc-70/unc-60/atx-2	6
GO:0006099	tricarboxylic acid cycle	3/1083	26/9799	0.560117	0.844958	0.767308	idh-2/ogdh-1/idhg-2	3
GO:0007492	endoderm development	3/1083	26/9799	0.560117	0.844958	0.767308	wrm-1/med-2/elt-7	3
GO:0007528	neuromuscular junction development	3/1083	26/9799	0.560117	0.844958	0.767308	akt-2/kpc-1/unc-13	3
GO:0042338	cuticle development involved in collagen and cuticulin-based cuticle molting cycle	3/1083	26/9799	0.560117	0.844958	0.767308	mlt-10/sqt-2/sqt-3	3
GO:0070972	protein localization to endoplasmic reticulum	3/1083	26/9799	0.560117	0.844958	0.767308	T14G8.3/srpa-68/F25G6.9	3
GO:1905818	regulation of chromosome separation	3/1083	26/9799	0.560117	0.844958	0.767308	zyg-11/rod-1/elc-1	3
GO:0009725	response to hormone	35/1083	321/9799	0.561757	0.846802	0.768983	dao-5/dpr-1/egl-4/paqr-2/paqr-1/sex-1/akt-2/nhr-97/nhr-89/ist-1/gar-3/nhr-1/nhr-31/nhr-37/nhr-22/nhr-27/nhr-13/nhr-79/nhr-41/nhr-119/nhr-124/nhr-106/nhr-101/nhr-198/nhr-185/nhr-184/nhr-189/nhr-159/nhr-217/daf-12/nhr-230/emb-8/nhr-272/osm-3/Y67D8B.2	35
GO:0032269	negative regulation of cellular protein metabolic process	21/1083	193/9799	0.565266	0.848266	0.770312	ain-2/F25B5.5/K10D3.4/sli-1/F37A4.2/B0393.4/npp-14/cnt-1/W05B2.2/gld-1/rde-10/alg-2/rei-2/spon-1/pek-1/mec-1/C34F6.1/C08G9.2/gck-1/vhp-1/ddx-23	21
GO:0007568	aging	26/1083	239/9799	0.565867	0.848266	0.770312	wrn-1/dao-5/sca-1/ragc-1/gcn-2/cul-1/egl-4/jnk-1/akt-2/sma-4/sea-2/rsks-1/wts-1/cnnm-1/cnnm-2/hsf-1/daf-12/daf-11/daf-14/tpi-1/hlh-30/dkf-2/daf-3/vhp-1/rle-1/dnj-14	26
GO:0033044	regulation of chromosome organization	7/1083	64/9799	0.570996	0.848266	0.770312	tim-1/zyg-11/D1086.9/rod-1/bmk-1/atx-2/elc-1	7
GO:0046474	glycerophospholipid biosynthetic process	7/1083	64/9799	0.570996	0.848266	0.770312	pisy-1/cka-2/piga-1/piki-1/cnt-1/hpo-3/unc-26	7
GO:0006367	transcription initiation from RNA polymerase II promoter	4/1083	36/9799	0.574019	0.848266	0.770312	taf-11.1/taf-1/rpt-3/rpt-6	4
GO:0007517	muscle organ development	4/1083	36/9799	0.574019	0.848266	0.770312	wrm-1/egl-15/spon-1/unc-53	4
GO:0010324	membrane invagination	4/1083	36/9799	0.574019	0.848266	0.770312	swan-1/abl-1/piki-1/ced-10	4
GO:0030833	regulation of actin filament polymerization	4/1083	36/9799	0.574019	0.848266	0.770312	vab-19/F54C8.7/unc-70/unc-60	4
GO:0043065	positive regulation of apoptotic process	4/1083	36/9799	0.574019	0.848266	0.770312	cul-1/wts-1/tra-1/cbp-1	4
GO:0099024	plasma membrane invagination	4/1083	36/9799	0.574019	0.848266	0.770312	swan-1/abl-1/piki-1/ced-10	4
GO:0060627	regulation of vesicle-mediated transport	13/1083	120/9799	0.574295	0.848266	0.770312	mec-15/swan-1/toca-2/abl-1/lgl-1/piki-1/sel-2/cnt-1/DH11.5/tbc-12/tom-1/ced-10/tag-138	13
GO:0000212	meiotic spindle organization	2/1083	17/9799	0.575205	0.848266	0.770312	ppfr-1/hcp-1	2
GO:0007029	endoplasmic reticulum organization	2/1083	17/9799	0.575205	0.848266	0.770312	ile-2/lnp-1	2
GO:0007031	peroxisome organization	2/1083	17/9799	0.575205	0.848266	0.770312	prx-1/F19B2.7	2
GO:0009218	pyrimidine ribonucleotide metabolic process	2/1083	17/9799	0.575205	0.848266	0.770312	ctps-1/F19B6.1	2
GO:0019674	NAD metabolic process	2/1083	17/9799	0.575205	0.848266	0.770312	sodh-2/kmo-2	2
GO:0032465	regulation of cytokinesis	2/1083	17/9799	0.575205	0.848266	0.770312	tba-2/atx-2	2
GO:0040038	polar body extrusion after meiotic divisions	2/1083	17/9799	0.575205	0.848266	0.770312	ani-1/atx-2	2
GO:0046834	lipid phosphorylation	2/1083	17/9799	0.575205	0.848266	0.770312	piki-1/pifk-1	2
GO:0050766	positive regulation of phagocytosis	2/1083	17/9799	0.575205	0.848266	0.770312	piki-1/ced-10	2
GO:0050776	regulation of immune response	2/1083	17/9799	0.575205	0.848266	0.770312	snf-12/hlh-30	2
GO:0051084	'de novo' posttranslational protein folding	2/1083	17/9799	0.575205	0.848266	0.770312	T14G8.3/F11F1.1	2
GO:0051480	regulation of cytosolic calcium ion concentration	2/1083	17/9799	0.575205	0.848266	0.770312	mca-1/acr-3	2
GO:0060100	positive regulation of phagocytosis; engulfment	2/1083	17/9799	0.575205	0.848266	0.770312	piki-1/ced-10	2
GO:0072331	signal transduction by p53 class mediator	2/1083	17/9799	0.575205	0.848266	0.770312	cul-1/abl-1	2
GO:0072488	ammonium transmembrane transport	2/1083	17/9799	0.575205	0.848266	0.770312	dys-1/dat-1	2
GO:1901989	positive regulation of cell cycle phase transition	2/1083	17/9799	0.575205	0.848266	0.770312	zyg-11/elc-1	2
GO:1905155	positive regulation of membrane invagination	2/1083	17/9799	0.575205	0.848266	0.770312	piki-1/ced-10	2
GO:0051248	negative regulation of protein metabolic process	21/1083	194/9799	0.575251	0.848266	0.770312	ain-2/F25B5.5/K10D3.4/sli-1/F37A4.2/B0393.4/npp-14/cnt-1/W05B2.2/gld-1/rde-10/alg-2/rei-2/spon-1/pek-1/mec-1/C34F6.1/C08G9.2/gck-1/vhp-1/ddx-23	21
GO:1901361	organic cyclic compound catabolic process	21/1083	194/9799	0.575251	0.848266	0.770312	ain-2/ndx-8/smg-1/smg-2/smg-3/smg-6/tdo-2/F26A1.14/rnp-4/disl-2/Y53G8B.1/smgl-1/dhp-1/B0513.5/gld-1/alh-6/spo-11/tpi-1/ahcy-1/crn-2/ogdh-1	21
GO:0009108	coenzyme biosynthetic process	9/1083	83/9799	0.576518	0.849518	0.771449	Y65B4A.8/coq-8/coq-1/coq-6/coq-4/tpi-1/sams-1/sams-5/ogdh-1	9
GO:0008652	cellular amino acid biosynthetic process	6/1083	55/9799	0.577415	0.850223	0.772089	T04G9.4/lim-6/asns-1/bcat-1/alh-13/R02D3.1	6
GO:0042391	regulation of membrane potential	21/1083	195/9799	0.585153	0.85869	0.779778	mec-15/sulp-8/acr-3/ggr-1/lgc-4/lgc-9/gar-3/acc-1/acc-3/twk-11/des-2/acr-16/twk-22/twk-23/avr-14/twk-36/egl-19/tax-2/unc-2/lgc-53/C27F2.6	21
GO:0006352	DNA-templated transcription; initiation	5/1083	46/9799	0.585555	0.85869	0.779778	taf-11.1/tftc-1/taf-1/rpt-3/rpt-6	5
GO:0006458	'de novo' protein folding	3/1083	27/9799	0.586546	0.85869	0.779778	T14G8.3/cct-7/F11F1.1	3
GO:0016073	snRNA metabolic process	3/1083	27/9799	0.586546	0.85869	0.779778	Y48A6B.3/K01G5.5/snpc-1.3	3
GO:0031050	dsRNA fragmentation	3/1083	27/9799	0.586546	0.85869	0.779778	rde-8/alg-2/ddx-23	3
GO:0043331	response to dsRNA	3/1083	27/9799	0.586546	0.85869	0.779778	rde-8/alg-2/ddx-23	3
GO:0070918	production of small RNA involved in gene silencing by RNA	3/1083	27/9799	0.586546	0.85869	0.779778	rde-8/alg-2/ddx-23	3
GO:0071359	cellular response to dsRNA	3/1083	27/9799	0.586546	0.85869	0.779778	rde-8/alg-2/ddx-23	3
GO:0015031	protein transport	44/1083	407/9799	0.58747	0.858947	0.780011	T14G8.3/smg-6/tomm-22/atg-4.1/srpa-68/apt-9/lgl-1/npp-10/apd-3/vps-54/npp-19/npp-15/npp-14/cnt-1/syx-16/wts-1/ehbp-1/rab-33/prx-1/nxt-1/sec-15/F53B2.5/immp-2/D1086.9/apg-1/F54C8.7/thoc-2/thoc-3/atg-3/vps-15/xpo-1/num-1/tbc-12/F25G6.9/tom-1/sec-24.1/rps-0/memb-1/ZC116.3/unc-31/imb-2/Y73B6BL.36/ddx-19/F19B2.7	44
GO:0009259	ribonucleotide metabolic process	20/1083	186/9799	0.587613	0.858947	0.780011	ndx-8/egl-4/Y65B4A.8/mppb-1/asb-2/C14B9.10/dlg-1/ctps-1/daf-11/tpi-1/adsl-1/unc-32/gcy-27/gcy-21/gcy-34/gcy-8/cas-1/vha-13/ogdh-1/F19B6.1	20
GO:0010951	negative regulation of endopeptidase activity	7/1083	65/9799	0.58799	0.858947	0.780011	K10D3.4/npp-14/W05B2.2/spon-1/mec-1/C34F6.1/C08G9.2	7
GO:0007005	mitochondrion organization	12/1083	112/9799	0.590779	0.861782	0.782586	fzo-1/atg-10/tomm-22/atg-4.1/nuo-5/immt-1/immp-2/C14B9.10/atg-3/B0334.5/spg-7/ced-9	12
GO:0071103	DNA conformation change	12/1083	112/9799	0.590779	0.861782	0.782586	wrn-1/cin-4/npp-10/chd-3/cku-70/R05D3.12/rha-1/top-2/Y73B6A.1/mcm-5/mcm-6/mcm-7	12
GO:0006364	rRNA processing	15/1083	140/9799	0.59157	0.862317	0.783071	T07A9.14/C48B6.2/Y48A6B.3/disl-2/ZK430.7/ZK686.2/T02H6.1/F54C9.9/D1086.9/K01G5.5/T07A9.8/rps-0/rps-24/Y61A9LA.10/rbd-1	15
GO:0006470	protein dephosphorylation	21/1083	196/9799	0.594966	0.865005	0.785513	C48B6.4/Y39B6A.30/sdf-9/ZK809.1/K07F5.8/C33H5.16/C46A5.1/ppm-1/pph-4.2/Y41D4A.5/Y54F10BM.1/hpo-7/ppfr-1/F52H3.6/C34D4.2/F20B6.1/Y113G7C.1/T22C1.8/vhp-1/Y39A3A.4/F40G12.10	21
GO:0008064	regulation of actin polymerization or depolymerization	4/1083	37/9799	0.596394	0.865005	0.785513	vab-19/F54C8.7/unc-70/unc-60	4
GO:0016579	protein deubiquitination	4/1083	37/9799	0.596394	0.865005	0.785513	duo-3/usp-33/cyk-3/ubh-2	4
GO:0030041	actin filament polymerization	4/1083	37/9799	0.596394	0.865005	0.785513	vab-19/F54C8.7/unc-70/unc-60	4
GO:0030832	regulation of actin filament length	4/1083	37/9799	0.596394	0.865005	0.785513	vab-19/F54C8.7/unc-70/unc-60	4
GO:0051272	positive regulation of cellular component movement	4/1083	37/9799	0.596394	0.865005	0.785513	pat-3/unc-53/ced-10/cwn-1	4
GO:1902882	regulation of response to oxidative stress	4/1083	37/9799	0.596394	0.865005	0.785513	F20C5.7/C54F6.3/Y87G2A.16/pdi-2	4
GO:0046700	heterocycle catabolic process	20/1083	187/9799	0.597635	0.866187	0.786587	ain-2/ndx-8/smg-1/smg-2/smg-3/smg-6/tdo-2/F26A1.14/rnp-4/disl-2/smgl-1/dhp-1/B0513.5/gld-1/alh-6/spo-11/tpi-1/ahcy-1/crn-2/ogdh-1	20
GO:0009100	glycoprotein metabolic process	21/1083	197/9799	0.604685	0.866331	0.786717	H43I07.3/F20C5.7/algn-11/Y47H9A.1/C33G3.4/Y38C1AB.5/Y38C1AB.1/C47F8.3/sqv-6/sqv-7/C17D12.3/B0205.4/C54F6.3/nstp-9/C15C7.7/gly-13/Y87G2A.16/gly-8/gly-7/gly-3/hst-2	21
GO:0030203	glycosaminoglycan metabolic process	5/1083	47/9799	0.605261	0.866331	0.786717	F20C5.7/sqv-6/sqv-7/C54F6.3/Y87G2A.16	5
GO:0042255	ribosome assembly	5/1083	47/9799	0.605261	0.866331	0.786717	rpl-25.2/D1086.9/K11D2.5/rps-5/rps-0	5
GO:1903825	organic acid transmembrane transport	5/1083	47/9799	0.605261	0.866331	0.786717	sqv-7/aat-6/Y59H11AR.4/Y32F6A.4/Y18D10A.23	5
GO:1905039	carboxylic acid transmembrane transport	5/1083	47/9799	0.605261	0.866331	0.786717	sqv-7/aat-6/Y59H11AR.4/Y32F6A.4/Y18D10A.23	5
GO:0015833	peptide transport	45/1083	419/9799	0.6066	0.866331	0.786717	T14G8.3/smg-6/tomm-22/atg-4.1/srpa-68/apt-9/lgl-1/npp-10/apd-3/vps-54/npp-19/npp-15/npp-14/cnt-1/syx-16/wts-1/ehbp-1/rab-33/prx-1/nxt-1/sec-15/F53B2.5/immp-2/D1086.9/apg-1/F54C8.7/ric-7/thoc-2/thoc-3/atg-3/vps-15/xpo-1/num-1/tbc-12/F25G6.9/tom-1/sec-24.1/rps-0/memb-1/ZC116.3/unc-31/imb-2/Y73B6BL.36/ddx-19/F19B2.7	45
GO:0001714	endodermal cell fate specification	2/1083	18/9799	0.607114	0.866331	0.786717	wrm-1/med-2	2
GO:0002682	regulation of immune system process	2/1083	18/9799	0.607114	0.866331	0.786717	snf-12/hlh-30	2
GO:0006081	cellular aldehyde metabolic process	2/1083	18/9799	0.607114	0.866331	0.786717	alh-9/tpi-1	2
GO:0007173	epidermal growth factor receptor signaling pathway	2/1083	18/9799	0.607114	0.866331	0.786717	sli-1/pat-3	2
GO:0008582	regulation of synaptic growth at neuromuscular junction	2/1083	18/9799	0.607114	0.866331	0.786717	akt-2/kpc-1	2
GO:0008630	intrinsic apoptotic signaling pathway in response to DNA damage	2/1083	18/9799	0.607114	0.866331	0.786717	skr-7/ced-9	2
GO:0009267	cellular response to starvation	2/1083	18/9799	0.607114	0.866331	0.786717	ragc-1/T07A9.8	2
GO:0031669	cellular response to nutrient levels	2/1083	18/9799	0.607114	0.866331	0.786717	ragc-1/T07A9.8	2
GO:0035690	cellular response to drug	2/1083	18/9799	0.607114	0.866331	0.786717	gar-3/unc-31	2
GO:0038127	ERBB signaling pathway	2/1083	18/9799	0.607114	0.866331	0.786717	sli-1/pat-3	2
GO:0048259	regulation of receptor-mediated endocytosis	2/1083	18/9799	0.607114	0.866331	0.786717	toca-2/tag-138	2
GO:0051124	synaptic growth at neuromuscular junction	2/1083	18/9799	0.607114	0.866331	0.786717	akt-2/kpc-1	2
GO:0051382	kinetochore assembly	2/1083	18/9799	0.607114	0.866331	0.786717	rod-1/hcp-1	2
GO:0098876	vesicle-mediated transport to the plasma membrane	2/1083	18/9799	0.607114	0.866331	0.786717	cnt-1/sec-15	2
GO:1904396	regulation of neuromuscular junction development	2/1083	18/9799	0.607114	0.866331	0.786717	akt-2/kpc-1	2
GO:1905954	positive regulation of lipid localization	2/1083	18/9799	0.607114	0.866331	0.786717	mgl-1/pbo-4	2
GO:0006101	citrate metabolic process	3/1083	28/9799	0.611934	0.869546	0.789636	idh-2/ogdh-1/idhg-2	3
GO:0007638	mechanosensory behavior	3/1083	28/9799	0.611934	0.869546	0.789636	mec-15/mec-1/mec-5	3
GO:0030865	cortical cytoskeleton organization	3/1083	28/9799	0.611934	0.869546	0.789636	lgl-1/ani-1/ani-3	3
GO:0051047	positive regulation of secretion	3/1083	28/9799	0.611934	0.869546	0.789636	gar-3/ric-7/unc-26	3
GO:0051090	regulation of DNA binding transcription factor activity	3/1083	28/9799	0.611934	0.869546	0.789636	wrm-1/cmk-1/ufl-1	3
GO:0072350	tricarboxylic acid metabolic process	3/1083	28/9799	0.611934	0.869546	0.789636	idh-2/ogdh-1/idhg-2	3
GO:0052548	regulation of endopeptidase activity	8/1083	76/9799	0.612891	0.870271	0.790295	K10D3.4/npp-14/W05B2.2/epi-1/spon-1/mec-1/C34F6.1/C08G9.2	8
GO:0042886	amide transport	45/1083	420/9799	0.613301	0.870271	0.790295	T14G8.3/smg-6/tomm-22/atg-4.1/srpa-68/apt-9/lgl-1/npp-10/apd-3/vps-54/npp-19/npp-15/npp-14/cnt-1/syx-16/wts-1/ehbp-1/rab-33/prx-1/nxt-1/sec-15/F53B2.5/immp-2/D1086.9/apg-1/F54C8.7/ric-7/thoc-2/thoc-3/atg-3/vps-15/xpo-1/num-1/tbc-12/F25G6.9/tom-1/sec-24.1/rps-0/memb-1/ZC116.3/unc-31/imb-2/Y73B6BL.36/ddx-19/F19B2.7	45
GO:0019941	modification-dependent protein catabolic process	23/1083	217/9799	0.617898	0.875178	0.794751	ego-2/T12E12.1/cul-5/cul-3/cul-1/pas-5/Y105C5B.11/C06G3.6/ddb-1/sel-1/tag-349/zyg-11/ubxn-2/skr-5/skr-7/sqst-1/rpt-3/rpt-6/ubh-2/rle-1/pbs-1/rpn-10/elc-1	23
GO:0007098	centrosome cycle	4/1083	38/9799	0.618051	0.875178	0.794751	cul-1/him-3/htp-1/atx-2	4
GO:0110053	regulation of actin filament organization	4/1083	38/9799	0.618051	0.875178	0.794751	vab-19/F54C8.7/unc-70/unc-60	4
GO:0043933	protein-containing complex subunit organization	53/1083	495/9799	0.62146	0.878902	0.798133	ego-1/F43G9.12/gcn-2/cul-3/meg-4/meg-2/meg-1/wrm-1/taf-11.1/npp-10/npp-19/F10B5.2/vab-19/kvs-5/pat-3/shw-3/rpl-25.2/ZC239.3/immp-2/egl-45/C14B9.10/taf-1/D1086.9/F54C8.7/ttn-1/Y54G2A.75/ric-7/K11D2.5/csr-1/alg-2/rpt-3/rpt-6/D2045.8/tom-1/unc-70/unc-60/unc-54/B0334.5/unc-26/unc-13/rps-5/rps-0/rod-1/unc-32/cdc-73/spp-3/hcp-1/ced-9/Y73B6A.1/rpn-10/atx-2/tag-138/mcm-7	53
GO:0140014	mitotic nuclear division	11/1083	105/9799	0.621547	0.878902	0.798133	tim-1/npp-10/npp-19/csr-1/mau-2/rod-1/top-2/hcp-1/bmk-1/smc-3/atx-2	11
GO:0007416	synapse assembly	5/1083	48/9799	0.624419	0.880514	0.799596	akt-2/nlg-1/kpc-1/casy-1/lnp-1	5
GO:0019362	pyridine nucleotide metabolic process	5/1083	48/9799	0.624419	0.880514	0.799596	sodh-2/kmo-2/tpi-1/ogdh-1/nnt-1	5
GO:0038083	peptidyl-tyrosine autophosphorylation	5/1083	48/9799	0.624419	0.880514	0.799596	abl-1/kin-6/svh-2/R11E3.1/W01B6.5	5
GO:0046496	nicotinamide nucleotide metabolic process	5/1083	48/9799	0.624419	0.880514	0.799596	sodh-2/kmo-2/tpi-1/ogdh-1/nnt-1	5
GO:0032870	cellular response to hormone stimulus	34/1083	320/9799	0.625002	0.880724	0.799787	dao-5/dpr-1/egl-4/paqr-2/paqr-1/sex-1/akt-2/nhr-97/nhr-89/ist-1/gar-3/nhr-1/nhr-31/nhr-37/nhr-22/nhr-27/nhr-13/nhr-79/nhr-41/nhr-119/nhr-124/nhr-106/nhr-101/nhr-198/nhr-185/nhr-184/nhr-189/nhr-159/nhr-217/daf-12/nhr-230/nhr-272/osm-3/Y67D8B.2	34
GO:0005975	carbohydrate metabolic process	31/1083	293/9799	0.631444	0.886188	0.804749	H18N23.2/T25G3.4/aagr-1/C33G3.4/oac-56/oac-57/C47F8.3/sqv-7/oac-25/oac-15/oac-19/oac-35/B0205.4/chil-5/Y105E8B.9/lmd-4/agl-1/hex-5/tps-2/gyg-1/cht-4/cht-1/C55B6.1/tpi-1/R11F4.1/C15C7.7/gly-8/gly-7/gly-3/ogdh-1/hst-2	31
GO:0042254	ribosome biogenesis	21/1083	200/9799	0.633237	0.886188	0.804749	T07A9.14/ZK546.14/C48B6.2/nst-1/Y48A6B.3/disl-2/ZK430.7/ZK686.2/T02H6.1/F54C9.9/rpl-25.2/D1086.9/K11D2.5/xpo-1/K01G5.5/T07A9.8/rps-5/rps-0/rps-24/Y61A9LA.10/rbd-1	21
GO:0000724	double-strand break repair via homologous recombination	3/1083	29/9799	0.636254	0.886188	0.804749	wrn-1/T27A3.7/mus-81	3
GO:0000725	recombinational repair	3/1083	29/9799	0.636254	0.886188	0.804749	wrn-1/T27A3.7/mus-81	3
GO:0006090	pyruvate metabolic process	3/1083	29/9799	0.636254	0.886188	0.804749	men-1/tpi-1/ogdh-1	3
GO:0007030	Golgi organization	3/1083	29/9799	0.636254	0.886188	0.804749	ubxn-2/ile-2/Y73B6BL.36	3
GO:0015718	monocarboxylic acid transport	3/1083	29/9799	0.636254	0.886188	0.804749	mct-3/snf-11/unc-26	3
GO:0030433	ubiquitin-dependent ERAD pathway	3/1083	29/9799	0.636254	0.886188	0.804749	sel-1/rpt-3/rpt-6	3
GO:0032388	positive regulation of intracellular transport	3/1083	29/9799	0.636254	0.886188	0.804749	mec-15/dhc-1/cnt-1	3
GO:0033047	regulation of mitotic sister chromatid segregation	3/1083	29/9799	0.636254	0.886188	0.804749	rod-1/bmk-1/atx-2	3
GO:0050832	defense response to fungus	3/1083	29/9799	0.636254	0.886188	0.804749	abl-1/snf-12/rga-6	3
GO:0051963	regulation of synapse assembly	3/1083	29/9799	0.636254	0.886188	0.804749	akt-2/kpc-1/casy-1	3
GO:0006308	DNA catabolic process	2/1083	19/9799	0.637166	0.886188	0.804749	spo-11/crn-2	2
GO:0007143	female meiotic nuclear division	2/1083	19/9799	0.637166	0.886188	0.804749	ani-1/atx-2	2
GO:0015850	organic hydroxy compound transport	2/1083	19/9799	0.637166	0.886188	0.804749	unc-31/dat-1	2
GO:0031647	regulation of protein stability	2/1083	19/9799	0.637166	0.886188	0.804749	lin-15A/cul-1	2
GO:0033206	meiotic cytokinesis	2/1083	19/9799	0.637166	0.886188	0.804749	ani-1/atx-2	2
GO:0046131	pyrimidine ribonucleoside metabolic process	2/1083	19/9799	0.637166	0.886188	0.804749	ctps-1/F19B6.1	2
GO:0048488	synaptic vesicle endocytosis	2/1083	19/9799	0.637166	0.886188	0.804749	nlg-1/unc-26	2
GO:0008202	steroid metabolic process	4/1083	39/9799	0.638966	0.887342	0.805797	T02G5.7/hsd-3/hsd-1/mboa-1	4
GO:1901136	carbohydrate derivative catabolic process	10/1083	97/9799	0.640961	0.887342	0.805797	ndx-8/R08F11.1/Y47H9A.1/C33G3.4/C17D12.3/gba-3/chil-5/lmd-4/cht-1/ahcy-1	10
GO:0031401	positive regulation of protein modification process	14/1083	135/9799	0.641406	0.887342	0.805797	sek-3/sek-5/abcf-3/gcn-2/wrm-1/vab-1/cam-1/egl-15/svh-2/ver-1/pek-1/mes-1/gck-1/gck-4	14
GO:0030322	stabilization of membrane potential	5/1083	49/9799	0.643009	0.887342	0.805797	twk-11/twk-22/twk-23/twk-36/C27F2.6	5
GO:0051302	regulation of cell division	5/1083	49/9799	0.643009	0.887342	0.805797	wrm-1/gld-2/tba-2/gon-4/atx-2	5
GO:0006281	DNA repair	18/1083	173/9799	0.644279	0.887342	0.805797	wrn-1/tim-1/T27A3.7/smg-1/polk-1/ddb-1/mus-81/cku-70/F52C12.1/hsr-9/ulp-1/rfc-4/spo-11/parp-2/lig-4/agt-1/hpr-17/smc-3	18
GO:0019693	ribose phosphate metabolic process	20/1083	192/9799	0.646145	0.887342	0.805797	ndx-8/egl-4/Y65B4A.8/mppb-1/asb-2/C14B9.10/dlg-1/ctps-1/daf-11/tpi-1/adsl-1/unc-32/gcy-27/gcy-21/gcy-34/gcy-8/cas-1/vha-13/ogdh-1/F19B6.1	20
GO:0045860	positive regulation of protein kinase activity	6/1083	59/9799	0.647591	0.887342	0.805797	sek-3/sek-5/wrm-1/mes-1/gck-1/gck-4	6
GO:0006325	chromatin organization	23/1083	221/9799	0.653614	0.887342	0.805797	epc-1/elpc-3/sumv-2/nurf-1/ssl-1/rfp-1/chd-3/npp-15/mys-2/taf-1/D1086.9/jhdm-1/T07A9.8/mes-4/mes-2/wago-4/cdc-73/cbp-1/spat-3/prmt-7/lsy-12/Y73B6A.1/sin-3	23
GO:0009150	purine ribonucleotide metabolic process	18/1083	174/9799	0.654128	0.887342	0.805797	ndx-8/egl-4/Y65B4A.8/mppb-1/asb-2/C14B9.10/dlg-1/daf-11/tpi-1/adsl-1/unc-32/gcy-27/gcy-21/gcy-34/gcy-8/cas-1/vha-13/ogdh-1	18
GO:0051253	negative regulation of RNA metabolic process	18/1083	174/9799	0.654128	0.887342	0.805797	F43G9.12/T26A8.4/eif-3.F/sex-1/sma-9/nhr-1/nhr-101/lin-42/gld-1/tra-1/ctbp-1/elt-1/T07A9.8/daf-3/wago-4/zfp-3/flh-1/sin-3	18
GO:0031327	negative regulation of cellular biosynthetic process	27/1083	259/9799	0.657711	0.887342	0.805797	ain-2/tim-1/F43G9.12/egl-4/T26A8.4/eif-3.F/sex-1/sma-9/nhr-1/B0393.4/cnt-1/nhr-101/lin-42/gld-1/tra-1/rde-10/alg-2/ctbp-1/pek-1/elt-1/T07A9.8/daf-3/wago-4/zfp-3/flh-1/ddx-23/sin-3	27
GO:0006970	response to osmotic stress	4/1083	40/9799	0.659119	0.887342	0.805797	gcn-2/jnk-1/swan-1/nhr-31	4
GO:0009166	nucleotide catabolic process	4/1083	40/9799	0.659119	0.887342	0.805797	ndx-8/F26A1.14/tpi-1/ogdh-1	4
GO:0048568	embryonic organ development	4/1083	40/9799	0.659119	0.887342	0.805797	smg-2/smg-6/toca-2/mes-1	4
GO:0000723	telomere maintenance	3/1083	30/9799	0.659487	0.887342	0.805797	smg-6/cku-70/trt-1	3
GO:0006368	transcription elongation from RNA polymerase II promoter	3/1083	30/9799	0.659487	0.887342	0.805797	ell-1/cdc-73/elc-1	3
GO:0007338	single fertilization	3/1083	30/9799	0.659487	0.887342	0.805797	egg-1/dnc-1/par-3	3
GO:0017157	regulation of exocytosis	3/1083	30/9799	0.659487	0.887342	0.805797	lgl-1/DH11.5/tom-1	3
GO:0032200	telomere organization	3/1083	30/9799	0.659487	0.887342	0.805797	smg-6/cku-70/trt-1	3
GO:0051225	spindle assembly	3/1083	30/9799	0.659487	0.887342	0.805797	hcp-1/bmk-1/atx-2	3
GO:1902884	positive regulation of response to oxidative stress	3/1083	30/9799	0.659487	0.887342	0.805797	F20C5.7/C54F6.3/Y87G2A.16	3
GO:0051172	negative regulation of nitrogen compound metabolic process	40/1083	381/9799	0.662155	0.887342	0.805797	ain-2/F25B5.5/tim-1/F43G9.12/K10D3.4/egl-4/sli-1/F37A4.2/T26A8.4/eif-3.F/sex-1/sma-9/nhr-1/B0393.4/npp-14/cnt-1/nhr-101/W05B2.2/lin-42/gld-1/tra-1/rde-10/alg-2/rei-2/ctbp-1/spon-1/pek-1/mec-1/C34F6.1/elt-1/T07A9.8/daf-3/wago-4/C08G9.2/zfp-3/gck-1/vhp-1/flh-1/ddx-23/sin-3	40
GO:0043632	modification-dependent macromolecule catabolic process	23/1083	222/9799	0.66228	0.887342	0.805797	ego-2/T12E12.1/cul-5/cul-3/cul-1/pas-5/Y105C5B.11/C06G3.6/ddb-1/sel-1/tag-349/zyg-11/ubxn-2/skr-5/skr-7/sqst-1/rpt-3/rpt-6/ubh-2/rle-1/pbs-1/rpn-10/elc-1	23
GO:0016055	Wnt signaling pathway	6/1083	60/9799	0.663984	0.887342	0.805797	wrm-1/cam-1/plr-1/K09C6.8/kin-20/cwn-1	6
GO:0050830	defense response to Gram-positive bacterium	6/1083	60/9799	0.663984	0.887342	0.805797	clec-264/clec-7/hlh-30/dkf-2/unc-32/spp-3	6
GO:0051260	protein homooligomerization	6/1083	60/9799	0.663984	0.887342	0.805797	wrm-1/kvs-5/shw-3/ZC239.3/D2045.8/spp-3	6
GO:1903530	regulation of secretion by cell	6/1083	60/9799	0.663984	0.887342	0.805797	gar-3/lgl-1/nlg-1/DH11.5/tom-1/unc-26	6
GO:0006221	pyrimidine nucleotide biosynthetic process	2/1083	20/9799	0.665381	0.887342	0.805797	ctps-1/F19B6.1	2
GO:0009072	aromatic amino acid family metabolic process	2/1083	20/9799	0.665381	0.887342	0.805797	tdo-2/Y53G8B.1	2
GO:0015748	organophosphate ester transport	2/1083	20/9799	0.665381	0.887342	0.805797	slc-25A42/num-1	2
GO:0032784	regulation of DNA-templated transcription; elongation	2/1083	20/9799	0.665381	0.887342	0.805797	cdc-73/elc-1	2
GO:0034250	positive regulation of cellular amide metabolic process	2/1083	20/9799	0.665381	0.887342	0.805797	C48B6.2/unc-62	2
GO:0034508	centromere complex assembly	2/1083	20/9799	0.665381	0.887342	0.805797	rod-1/hcp-1	2
GO:0035249	synaptic transmission; glutamatergic	2/1083	20/9799	0.665381	0.887342	0.805797	mgl-1/unc-13	2
GO:0045727	positive regulation of translation	2/1083	20/9799	0.665381	0.887342	0.805797	C48B6.2/unc-62	2
GO:0051298	centrosome duplication	2/1083	20/9799	0.665381	0.887342	0.805797	cul-1/atx-2	2
GO:0090325	regulation of locomotion involved in locomotory behavior	2/1083	20/9799	0.665381	0.887342	0.805797	unc-31/cccp-1	2
GO:0045787	positive regulation of cell cycle	7/1083	70/9799	0.667505	0.887342	0.805797	zyg-11/gld-2/him-17/syp-1/rod-1/atx-2/elc-1	7
GO:1902679	negative regulation of RNA biosynthetic process	17/1083	166/9799	0.66847	0.887342	0.805797	F43G9.12/T26A8.4/eif-3.F/sex-1/sma-9/nhr-1/nhr-101/lin-42/tra-1/ctbp-1/elt-1/T07A9.8/daf-3/wago-4/zfp-3/flh-1/sin-3	17
GO:1903507	negative regulation of nucleic acid-templated transcription	17/1083	166/9799	0.66847	0.887342	0.805797	F43G9.12/T26A8.4/eif-3.F/sex-1/sma-9/nhr-1/nhr-101/lin-42/tra-1/ctbp-1/elt-1/T07A9.8/daf-3/wago-4/zfp-3/flh-1/sin-3	17
GO:0009896	positive regulation of catabolic process	8/1083	80/9799	0.671313	0.887342	0.805797	T12E12.1/sma-4/rbg-1/rsks-1/tag-349/zyg-11/rpt-3/rpt-6	8
GO:0006163	purine nucleotide metabolic process	18/1083	176/9799	0.673398	0.887342	0.805797	ndx-8/egl-4/Y65B4A.8/mppb-1/asb-2/C14B9.10/dlg-1/daf-11/tpi-1/adsl-1/unc-32/gcy-27/gcy-21/gcy-34/gcy-8/cas-1/vha-13/ogdh-1	18
GO:0045934	negative regulation of nucleobase-containing compound metabolic process	20/1083	195/9799	0.673812	0.887342	0.805797	tim-1/F43G9.12/egl-4/T26A8.4/eif-3.F/sex-1/sma-9/nhr-1/nhr-101/lin-42/gld-1/tra-1/ctbp-1/elt-1/T07A9.8/daf-3/wago-4/zfp-3/flh-1/sin-3	20
GO:0006402	mRNA catabolic process	9/1083	90/9799	0.675263	0.887342	0.805797	ain-2/smg-1/smg-2/smg-3/smg-6/rnp-4/disl-2/smgl-1/gld-1	9
GO:0006091	generation of precursor metabolites and energy	12/1083	119/9799	0.675985	0.887342	0.805797	H18N23.2/aagr-1/nuo-5/C09B8.3/idh-2/agl-1/mppb-1/gyg-1/C14B9.10/tpi-1/ogdh-1/idhg-2	12
GO:0006664	glycolipid metabolic process	5/1083	51/9799	0.678418	0.887342	0.805797	R08F11.1/gba-3/piga-1/rfp-1/hpo-3	5
GO:0006754	ATP biosynthetic process	5/1083	51/9799	0.678418	0.887342	0.805797	asb-2/tpi-1/unc-32/vha-13/ogdh-1	5
GO:0061640	cytoskeleton-dependent cytokinesis	5/1083	51/9799	0.678418	0.887342	0.805797	ani-1/ani-3/nmy-2/lem-2/atx-2	5
GO:1901607	alpha-amino acid biosynthetic process	5/1083	51/9799	0.678418	0.887342	0.805797	T04G9.4/asns-1/bcat-1/alh-13/R02D3.1	5
GO:1903509	liposaccharide metabolic process	5/1083	51/9799	0.678418	0.887342	0.805797	R08F11.1/gba-3/piga-1/rfp-1/hpo-3	5
GO:0032543	mitochondrial translation	4/1083	41/9799	0.678497	0.887342	0.805797	iglr-2/K11D2.5/gfm-1/mrps-18B	4
GO:1901292	nucleoside phosphate catabolic process	4/1083	41/9799	0.678497	0.887342	0.805797	ndx-8/F26A1.14/tpi-1/ogdh-1	4
GO:0034622	cellular protein-containing complex assembly	38/1083	365/9799	0.679866	0.887342	0.805797	ego-1/gcn-2/cul-3/meg-4/taf-11.1/F10B5.2/vab-19/rpl-25.2/immp-2/egl-45/C14B9.10/taf-1/D1086.9/F54C8.7/ttn-1/Y54G2A.75/K11D2.5/csr-1/alg-2/rpt-3/rpt-6/tom-1/unc-70/unc-60/unc-54/B0334.5/unc-13/rps-5/rps-0/rod-1/unc-32/cdc-73/hcp-1/Y73B6A.1/rpn-10/atx-2/tag-138/mcm-7	38
GO:0198738	cell-cell signaling by wnt	6/1083	61/9799	0.679889	0.887342	0.805797	wrm-1/cam-1/plr-1/K09C6.8/kin-20/cwn-1	6
GO:0010558	negative regulation of macromolecule biosynthetic process	25/1083	243/9799	0.680247	0.887342	0.805797	ain-2/tim-1/F43G9.12/T26A8.4/eif-3.F/sex-1/sma-9/nhr-1/B0393.4/nhr-101/lin-42/gld-1/tra-1/rde-10/alg-2/ctbp-1/pek-1/elt-1/T07A9.8/daf-3/wago-4/zfp-3/flh-1/ddx-23/sin-3	25
GO:0009890	negative regulation of biosynthetic process	27/1083	262/9799	0.68141	0.887342	0.805797	ain-2/tim-1/F43G9.12/egl-4/T26A8.4/eif-3.F/sex-1/sma-9/nhr-1/B0393.4/cnt-1/nhr-101/lin-42/gld-1/tra-1/rde-10/alg-2/ctbp-1/pek-1/elt-1/T07A9.8/daf-3/wago-4/zfp-3/flh-1/ddx-23/sin-3	27
GO:0044272	sulfur compound biosynthetic process	7/1083	71/9799	0.682219	0.887342	0.805797	F20C5.7/sqv-6/sqv-7/C54F6.3/Y87G2A.16/sams-1/sams-5	7
GO:0044283	small molecule biosynthetic process	22/1083	215/9799	0.683144	0.887342	0.805797	ndx-8/T04G9.4/T02G5.7/F26A1.14/tgt-2/coq-8/coq-1/coq-6/coq-4/txdc-9/lim-6/asns-1/bcat-1/abhd-3.2/abhd-3.1/ctps-1/tpi-1/dbt-1/alh-13/R02D3.1/ogdh-1/F19B6.1	22
GO:0006486	protein glycosylation	12/1083	120/9799	0.687284	0.887342	0.805797	H43I07.3/algn-11/Y38C1AB.5/Y38C1AB.1/C47F8.3/B0205.4/nstp-9/C15C7.7/gly-13/gly-8/gly-7/gly-3	12
GO:0042127	regulation of cell proliferation	9/1083	91/9799	0.688178	0.887342	0.805797	nst-1/cul-1/abl-1/gld-1/epi-1/kin-6/R11E3.1/W01B6.5/atx-2	9
GO:0000186	activation of MAPKK activity	1/1083	10/9799	0.690182	0.887342	0.805797	mes-1	1
GO:0006171	cAMP biosynthetic process	1/1083	10/9799	0.690182	0.887342	0.805797	cas-1	1
GO:0006656	phosphatidylcholine biosynthetic process	1/1083	10/9799	0.690182	0.887342	0.805797	cka-2	1
GO:0006684	sphingomyelin metabolic process	1/1083	10/9799	0.690182	0.887342	0.805797	asm-1	1
GO:0007032	endosome organization	1/1083	10/9799	0.690182	0.887342	0.805797	unc-26	1
GO:0007158	neuron cell-cell adhesion	1/1083	10/9799	0.690182	0.887342	0.805797	nlg-1	1
GO:0008333	endosome to lysosome transport	1/1083	10/9799	0.690182	0.887342	0.805797	apd-3	1
GO:0009081	branched-chain amino acid metabolic process	1/1083	10/9799	0.690182	0.887342	0.805797	bcat-1	1
GO:0010286	heat acclimation	1/1083	10/9799	0.690182	0.887342	0.805797	daf-12	1
GO:0015701	bicarbonate transport	1/1083	10/9799	0.690182	0.887342	0.805797	sulp-8	1
GO:0016074	snoRNA metabolic process	1/1083	10/9799	0.690182	0.887342	0.805797	K01G5.5	1
GO:0018023	peptidyl-lysine trimethylation	1/1083	10/9799	0.690182	0.887342	0.805797	D1086.9	1
GO:0030703	eggshell formation	1/1083	10/9799	0.690182	0.887342	0.805797	emb-8	1
GO:0030835	negative regulation of actin filament depolymerization	1/1083	10/9799	0.690182	0.887342	0.805797	unc-70	1
GO:0031145	anaphase-promoting complex-dependent catabolic process	1/1083	10/9799	0.690182	0.887342	0.805797	zyg-11	1
GO:0032387	negative regulation of intracellular transport	1/1083	10/9799	0.690182	0.887342	0.805797	wts-1	1
GO:0032781	positive regulation of ATPase activity	1/1083	10/9799	0.690182	0.887342	0.805797	rha-1	1
GO:0032954	regulation of cytokinetic process	1/1083	10/9799	0.690182	0.887342	0.805797	atx-2	1
GO:0034606	response to hermaphrodite contact	1/1083	10/9799	0.690182	0.887342	0.805797	cwp-5	1
GO:0042430	indole-containing compound metabolic process	1/1083	10/9799	0.690182	0.887342	0.805797	tdo-2	1
GO:0043173	nucleotide salvage	1/1083	10/9799	0.690182	0.887342	0.805797	F19B6.1	1
GO:0044058	regulation of digestive system process	1/1083	10/9799	0.690182	0.887342	0.805797	pbo-4	1
GO:0046058	cAMP metabolic process	1/1083	10/9799	0.690182	0.887342	0.805797	cas-1	1
GO:0048337	positive regulation of mesodermal cell fate specification	1/1083	10/9799	0.690182	0.887342	0.805797	sma-9	1
GO:0048677	axon extension involved in regeneration	1/1083	10/9799	0.690182	0.887342	0.805797	vhp-1	1
GO:0048682	sprouting of injured axon	1/1083	10/9799	0.690182	0.887342	0.805797	vhp-1	1
GO:0048686	regulation of sprouting of injured axon	1/1083	10/9799	0.690182	0.887342	0.805797	vhp-1	1
GO:0048690	regulation of axon extension involved in regeneration	1/1083	10/9799	0.690182	0.887342	0.805797	vhp-1	1
GO:0051156	glucose 6-phosphate metabolic process	1/1083	10/9799	0.690182	0.887342	0.805797	tpi-1	1
GO:0051447	negative regulation of meiotic cell cycle	1/1083	10/9799	0.690182	0.887342	0.805797	ppfr-1	1
GO:0051782	negative regulation of cell division	1/1083	10/9799	0.690182	0.887342	0.805797	wrm-1	1
GO:0072325	vulval cell fate commitment	1/1083	10/9799	0.690182	0.887342	0.805797	pat-3	1
GO:0097090	presynaptic membrane organization	1/1083	10/9799	0.690182	0.887342	0.805797	nlg-1	1
GO:0097104	postsynaptic membrane assembly	1/1083	10/9799	0.690182	0.887342	0.805797	nlg-1	1
GO:0097105	presynaptic membrane assembly	1/1083	10/9799	0.690182	0.887342	0.805797	nlg-1	1
GO:0099068	postsynapse assembly	1/1083	10/9799	0.690182	0.887342	0.805797	nlg-1	1
GO:1901048	transforming growth factor beta receptor signaling pathway involved in regulation of multicellular organism growth	1/1083	10/9799	0.690182	0.887342	0.805797	tsp-12	1
GO:1903361	protein localization to basolateral plasma membrane	1/1083	10/9799	0.690182	0.887342	0.805797	ego-2	1
GO:1904811	positive regulation of dense core granule transport	1/1083	10/9799	0.690182	0.887342	0.805797	dhc-1	1
GO:1905485	positive regulation of motor neuron migration	1/1083	10/9799	0.690182	0.887342	0.805797	cwn-1	1
GO:1905772	positive regulation of mesodermal cell differentiation	1/1083	10/9799	0.690182	0.887342	0.805797	sma-9	1
GO:1905904	positive regulation of mesoderm formation	1/1083	10/9799	0.690182	0.887342	0.805797	sma-9	1
GO:2000382	positive regulation of mesoderm development	1/1083	10/9799	0.690182	0.887342	0.805797	sma-9	1
GO:2001224	positive regulation of neuron migration	1/1083	10/9799	0.690182	0.887342	0.805797	cwn-1	1
GO:0006213	pyrimidine nucleoside metabolic process	2/1083	21/9799	0.691798	0.887342	0.805797	ctps-1/F19B6.1	2
GO:0006517	protein deglycosylation	2/1083	21/9799	0.691798	0.887342	0.805797	Y47H9A.1/C17D12.3	2
GO:0009411	response to UV	2/1083	21/9799	0.691798	0.887342	0.805797	gcn-2/rad-8	2
GO:0030838	positive regulation of actin filament polymerization	2/1083	21/9799	0.691798	0.887342	0.805797	F54C8.7/unc-60	2
GO:0031668	cellular response to extracellular stimulus	2/1083	21/9799	0.691798	0.887342	0.805797	ragc-1/T07A9.8	2
GO:0051383	kinetochore organization	2/1083	21/9799	0.691798	0.887342	0.805797	rod-1/hcp-1	2
GO:0097194	execution phase of apoptosis	2/1083	21/9799	0.691798	0.887342	0.805797	npp-14/crn-2	2
GO:0045184	establishment of protein localization	44/1083	423/9799	0.691921	0.887342	0.805797	T14G8.3/smg-6/tomm-22/atg-4.1/srpa-68/apt-9/lgl-1/npp-10/apd-3/vps-54/npp-19/npp-15/npp-14/cnt-1/syx-16/wts-1/ehbp-1/rab-33/prx-1/nxt-1/sec-15/F53B2.5/immp-2/D1086.9/apg-1/F54C8.7/thoc-2/thoc-3/atg-3/vps-15/xpo-1/num-1/tbc-12/F25G6.9/tom-1/sec-24.1/rps-0/memb-1/ZC116.3/unc-31/imb-2/Y73B6BL.36/ddx-19/F19B2.7	44
GO:0051259	protein complex oligomerization	6/1083	62/9799	0.695298	0.887342	0.805797	wrm-1/kvs-5/shw-3/ZC239.3/D2045.8/spp-3	6
GO:0009156	ribonucleoside monophosphate biosynthetic process	7/1083	72/9799	0.696513	0.887342	0.805797	asb-2/tpi-1/adsl-1/unc-32/vha-13/ogdh-1/F19B6.1	7
GO:0010466	negative regulation of peptidase activity	7/1083	72/9799	0.696513	0.887342	0.805797	K10D3.4/npp-14/W05B2.2/spon-1/mec-1/C34F6.1/C08G9.2	7
GO:0031331	positive regulation of cellular catabolic process	7/1083	72/9799	0.696513	0.887342	0.805797	T12E12.1/rbg-1/rsks-1/tag-349/zyg-11/rpt-3/rpt-6	7
GO:0045017	glycerolipid biosynthetic process	7/1083	72/9799	0.696513	0.887342	0.805797	pisy-1/cka-2/piga-1/piki-1/cnt-1/hpo-3/unc-26	7
GO:0045861	negative regulation of proteolysis	7/1083	72/9799	0.696513	0.887342	0.805797	K10D3.4/npp-14/W05B2.2/spon-1/mec-1/C34F6.1/C08G9.2	7
GO:0007088	regulation of mitotic nuclear division	4/1083	42/9799	0.697093	0.887342	0.805797	npp-19/rod-1/bmk-1/atx-2	4
GO:0007271	synaptic transmission; cholinergic	4/1083	42/9799	0.697093	0.887342	0.805797	gar-3/ric-3/unc-32/dys-1	4
GO:0015711	organic anion transport	15/1083	150/9799	0.698985	0.887342	0.805797	R07B7.10/snf-5/sqv-7/sulp-8/mct-3/aat-6/slc-25A42/Y32F6B.1/B0361.11/snf-11/Y59H11AR.4/num-1/unc-26/Y32F6A.4/Y18D10A.23	15
GO:0006643	membrane lipid metabolic process	9/1083	92/9799	0.700771	0.887342	0.805797	R08F11.1/hyl-2/gba-3/piga-1/rfp-1/hpo-3/asm-1/asah-1/ttm-5	9
GO:0051188	cofactor biosynthetic process	9/1083	92/9799	0.700771	0.887342	0.805797	Y65B4A.8/coq-8/coq-1/coq-6/coq-4/tpi-1/sams-1/sams-5/ogdh-1	9
GO:0009135	purine nucleoside diphosphate metabolic process	3/1083	32/9799	0.702679	0.887342	0.805797	dlg-1/tpi-1/ogdh-1	3
GO:0009179	purine ribonucleoside diphosphate metabolic process	3/1083	32/9799	0.702679	0.887342	0.805797	dlg-1/tpi-1/ogdh-1	3
GO:0030148	sphingolipid biosynthetic process	3/1083	32/9799	0.702679	0.887342	0.805797	hyl-2/asm-1/ttm-5	3
GO:1902905	positive regulation of supramolecular fiber organization	3/1083	32/9799	0.702679	0.887342	0.805797	pat-3/F54C8.7/unc-60	3
GO:0006897	endocytosis	17/1083	170/9799	0.706478	0.887342	0.805797	eea-1/swan-1/toca-2/abl-1/piki-1/sel-2/cnt-1/nlg-1/F26E4.3/K09C6.8/kin-20/unc-26/ccz-1/unc-41/ced-10/crn-2/tag-138	17
GO:0055086	nucleobase-containing small molecule metabolic process	30/1083	294/9799	0.708619	0.887342	0.805797	ndx-8/sodh-2/F26A1.14/K02D7.1/sqv-6/egl-4/tgt-2/Y65B4A.8/dhp-1/mppb-1/txdc-9/asb-2/C14B9.10/dlg-1/ctps-1/kmo-2/daf-11/tpi-1/adsl-1/ahcy-1/unc-32/gcy-27/gcy-21/gcy-34/gcy-8/cas-1/vha-13/ogdh-1/nnt-1/F19B6.1	30
GO:0009127	purine nucleoside monophosphate biosynthetic process	6/1083	63/9799	0.710205	0.887342	0.805797	asb-2/tpi-1/adsl-1/unc-32/vha-13/ogdh-1	6
GO:0009168	purine ribonucleoside monophosphate biosynthetic process	6/1083	63/9799	0.710205	0.887342	0.805797	asb-2/tpi-1/adsl-1/unc-32/vha-13/ogdh-1	6
GO:0032956	regulation of actin cytoskeleton organization	6/1083	63/9799	0.710205	0.887342	0.805797	toca-2/vab-19/pat-3/F54C8.7/unc-70/unc-60	6
GO:0046777	protein autophosphorylation	6/1083	63/9799	0.710205	0.887342	0.805797	abl-1/cmk-1/kin-6/svh-2/R11E3.1/W01B6.5	6
GO:0017148	negative regulation of translation	7/1083	73/9799	0.710381	0.887342	0.805797	ain-2/B0393.4/gld-1/rde-10/alg-2/pek-1/ddx-23	7
GO:0034249	negative regulation of cellular amide metabolic process	7/1083	73/9799	0.710381	0.887342	0.805797	ain-2/B0393.4/gld-1/rde-10/alg-2/pek-1/ddx-23	7
GO:0072330	monocarboxylic acid biosynthetic process	7/1083	73/9799	0.710381	0.887342	0.805797	lim-6/asns-1/abhd-3.2/abhd-3.1/tpi-1/dbt-1/ogdh-1	7
GO:0051258	protein polymerization	5/1083	53/9799	0.711402	0.887342	0.805797	vab-19/F54C8.7/unc-70/unc-60/atx-2	5
GO:0072524	pyridine-containing compound metabolic process	5/1083	53/9799	0.711402	0.887342	0.805797	sodh-2/kmo-2/tpi-1/ogdh-1/nnt-1	5
GO:0009165	nucleotide biosynthetic process	16/1083	161/9799	0.712175	0.887342	0.805797	egl-4/Y65B4A.8/asb-2/ctps-1/daf-11/tpi-1/adsl-1/unc-32/gcy-27/gcy-21/gcy-34/gcy-8/cas-1/vha-13/ogdh-1/F19B6.1	16
GO:0006650	glycerophospholipid metabolic process	9/1083	93/9799	0.713038	0.887342	0.805797	bus-18/pisy-1/cka-2/piga-1/piki-1/cnt-1/hpo-3/unc-26/pifk-1	9
GO:0072521	purine-containing compound metabolic process	19/1083	190/9799	0.713706	0.887342	0.805797	ndx-8/egl-4/Y65B4A.8/mppb-1/asb-2/C14B9.10/dlg-1/daf-11/tpi-1/adsl-1/ahcy-1/unc-32/gcy-27/gcy-21/gcy-34/gcy-8/cas-1/vha-13/ogdh-1	19
GO:0032273	positive regulation of protein polymerization	2/1083	22/9799	0.716469	0.887342	0.805797	F54C8.7/unc-60	2
GO:0043628	ncRNA 3'-end processing	2/1083	22/9799	0.716469	0.887342	0.805797	K01G5.5/rps-0	2
GO:0055088	lipid homeostasis	2/1083	22/9799	0.716469	0.887342	0.805797	D1054.1/mboa-1	2
GO:0071496	cellular response to external stimulus	2/1083	22/9799	0.716469	0.887342	0.805797	ragc-1/T07A9.8	2
GO:1901074	regulation of engulfment of apoptotic cell	2/1083	22/9799	0.716469	0.887342	0.805797	abl-1/ced-10	2
GO:1903532	positive regulation of secretion by cell	2/1083	22/9799	0.716469	0.887342	0.805797	gar-3/unc-26	2
GO:2000425	regulation of apoptotic cell clearance	2/1083	22/9799	0.716469	0.887342	0.805797	abl-1/ced-10	2
GO:0007264	small GTPase mediated signal transduction	15/1083	152/9799	0.718321	0.887342	0.805797	tag-52/tag-77/epac-1/bris-1/chd-3/cnt-1/rab-33/osg-1/cgef-1/pac-1/Y105E8A.25/ced-10/vav-1/chin-1/rrc-1	15
GO:0045892	negative regulation of transcription; DNA-templated	16/1083	162/9799	0.721403	0.887342	0.805797	F43G9.12/T26A8.4/eif-3.F/sex-1/sma-9/nhr-1/nhr-101/lin-42/tra-1/elt-1/T07A9.8/daf-3/wago-4/zfp-3/flh-1/sin-3	16
GO:0006635	fatty acid beta-oxidation	3/1083	33/9799	0.72265	0.887342	0.805797	acdh-7/T02G5.7/ech-9	3
GO:0007617	mating behavior	3/1083	33/9799	0.72265	0.887342	0.805797	cwp-5/daf-12/unc-53	3
GO:2000113	negative regulation of cellular macromolecule biosynthetic process	24/1083	239/9799	0.723145	0.887342	0.805797	ain-2/tim-1/F43G9.12/T26A8.4/eif-3.F/sex-1/sma-9/nhr-1/B0393.4/nhr-101/lin-42/gld-1/tra-1/rde-10/alg-2/pek-1/elt-1/T07A9.8/daf-3/wago-4/zfp-3/flh-1/ddx-23/sin-3	24
GO:0000018	regulation of DNA recombination	1/1083	11/9799	0.724459	0.887342	0.805797	syp-1	1
GO:0006534	cysteine metabolic process	1/1083	11/9799	0.724459	0.887342	0.805797	ahcy-1	1
GO:0006882	cellular zinc ion homeostasis	1/1083	11/9799	0.724459	0.887342	0.805797	ttm-1	1
GO:0007035	vacuolar acidification	1/1083	11/9799	0.724459	0.887342	0.805797	unc-32	1
GO:0007076	mitotic chromosome condensation	1/1083	11/9799	0.724459	0.887342	0.805797	npp-10	1
GO:0007080	mitotic metaphase plate congression	1/1083	11/9799	0.724459	0.887342	0.805797	rod-1	1
GO:0007094	mitotic spindle assembly checkpoint	1/1083	11/9799	0.724459	0.887342	0.805797	rod-1	1
GO:0007204	positive regulation of cytosolic calcium ion concentration	1/1083	11/9799	0.724459	0.887342	0.805797	acr-3	1
GO:0008203	cholesterol metabolic process	1/1083	11/9799	0.724459	0.887342	0.805797	mboa-1	1
GO:0008299	isoprenoid biosynthetic process	1/1083	11/9799	0.724459	0.887342	0.805797	coq-1	1
GO:0009164	nucleoside catabolic process	1/1083	11/9799	0.724459	0.887342	0.805797	ahcy-1	1
GO:0010950	positive regulation of endopeptidase activity	1/1083	11/9799	0.724459	0.887342	0.805797	epi-1	1
GO:0014057	positive regulation of acetylcholine secretion; neurotransmission	1/1083	11/9799	0.724459	0.887342	0.805797	gar-3	1
GO:0031365	N-terminal protein amino acid modification	1/1083	11/9799	0.724459	0.887342	0.805797	hpo-29	1
GO:0031577	spindle checkpoint	1/1083	11/9799	0.724459	0.887342	0.805797	rod-1	1
GO:0034656	nucleobase-containing small molecule catabolic process	1/1083	11/9799	0.724459	0.887342	0.805797	ahcy-1	1
GO:0035150	regulation of tube size	1/1083	11/9799	0.724459	0.887342	0.805797	let-4	1
GO:0035721	intraciliary retrograde transport	1/1083	11/9799	0.724459	0.887342	0.805797	che-3	1
GO:0040015	negative regulation of multicellular organism growth	1/1083	11/9799	0.724459	0.887342	0.805797	egl-4	1
GO:0042464	dosage compensation by hypoactivation of X chromosome	1/1083	11/9799	0.724459	0.887342	0.805797	sex-1	1
GO:0042660	positive regulation of cell fate specification	1/1083	11/9799	0.724459	0.887342	0.805797	sma-9	1
GO:0043058	regulation of backward locomotion	1/1083	11/9799	0.724459	0.887342	0.805797	unc-26	1
GO:0043248	proteasome assembly	1/1083	11/9799	0.724459	0.887342	0.805797	rpn-10	1
GO:0043271	negative regulation of ion transport	1/1083	11/9799	0.724459	0.887342	0.805797	egl-4	1
GO:0043282	pharyngeal muscle development	1/1083	11/9799	0.724459	0.887342	0.805797	wrm-1	1
GO:0045841	negative regulation of mitotic metaphase/anaphase transition	1/1083	11/9799	0.724459	0.887342	0.805797	rod-1	1
GO:0046470	phosphatidylcholine metabolic process	1/1083	11/9799	0.724459	0.887342	0.805797	cka-2	1
GO:0048665	neuron fate specification	1/1083	11/9799	0.724459	0.887342	0.805797	ceh-36	1
GO:0051017	actin filament bundle assembly	1/1083	11/9799	0.724459	0.887342	0.805797	ani-1	1
GO:0051147	regulation of muscle cell differentiation	1/1083	11/9799	0.724459	0.887342	0.805797	pat-3	1
GO:0051255	spindle midzone assembly	1/1083	11/9799	0.724459	0.887342	0.805797	hcp-1	1
GO:0051954	positive regulation of amine transport	1/1083	11/9799	0.724459	0.887342	0.805797	gar-3	1
GO:0060401	cytosolic calcium ion transport	1/1083	11/9799	0.724459	0.887342	0.805797	acr-3	1
GO:0061572	actin filament bundle organization	1/1083	11/9799	0.724459	0.887342	0.805797	ani-1	1
GO:0071173	spindle assembly checkpoint	1/1083	11/9799	0.724459	0.887342	0.805797	rod-1	1
GO:0071174	mitotic spindle checkpoint	1/1083	11/9799	0.724459	0.887342	0.805797	rod-1	1
GO:0093002	response to nematicide	1/1083	11/9799	0.724459	0.887342	0.805797	ttm-1	1
GO:0110020	regulation of actomyosin structure organization	1/1083	11/9799	0.724459	0.887342	0.805797	pat-3	1
GO:1902100	negative regulation of metaphase/anaphase transition of cell cycle	1/1083	11/9799	0.724459	0.887342	0.805797	rod-1	1
GO:1905819	negative regulation of chromosome separation	1/1083	11/9799	0.724459	0.887342	0.805797	rod-1	1
GO:1990169	stress response to copper ion	1/1083	11/9799	0.724459	0.887342	0.805797	vhp-1	1
GO:2000294	positive regulation of defecation	1/1083	11/9799	0.724459	0.887342	0.805797	ric-7	1
GO:2000816	negative regulation of mitotic sister chromatid separation	1/1083	11/9799	0.724459	0.887342	0.805797	rod-1	1
GO:2001025	positive regulation of response to drug	1/1083	11/9799	0.724459	0.887342	0.805797	gar-3	1
GO:0009145	purine nucleoside triphosphate biosynthetic process	5/1083	54/9799	0.726972	0.889348	0.807619	asb-2/tpi-1/unc-32/vha-13/ogdh-1	5
GO:0009206	purine ribonucleoside triphosphate biosynthetic process	5/1083	54/9799	0.726972	0.889348	0.807619	asb-2/tpi-1/unc-32/vha-13/ogdh-1	5
GO:0008610	lipid biosynthetic process	18/1083	182/9799	0.727535	0.889501	0.807757	T02G5.7/hyl-2/hsd-3/hsd-1/pisy-1/cka-2/piga-1/piki-1/coq-1/cnt-1/hpo-3/abhd-3.2/abhd-3.1/asm-1/ttm-5/emb-8/unc-26/dbt-1	18
GO:0000122	negative regulation of transcription by RNA polymerase II	11/1083	114/9799	0.728104	0.889662	0.807903	F43G9.12/eif-3.F/sex-1/sma-9/nhr-1/nhr-101/lin-42/tra-1/elt-1/daf-3/sin-3	11
GO:0016571	histone methylation	4/1083	44/9799	0.731935	0.890854	0.808986	D1086.9/mes-4/mes-2/prmt-7	4
GO:0051046	regulation of secretion	7/1083	75/9799	0.736827	0.890854	0.808986	gar-3/lgl-1/nlg-1/DH11.5/ric-7/tom-1/unc-26	7
GO:0035295	tube development	10/1083	105/9799	0.737405	0.890854	0.808986	toca-2/wrm-1/F31C3.6/ten-1/wts-1/med-2/egl-15/elt-1/elt-7/mes-1	10
GO:0045333	cellular respiration	6/1083	65/9799	0.7385	0.890854	0.808986	nuo-5/idh-2/mppb-1/C14B9.10/ogdh-1/idhg-2	6
GO:1901293	nucleoside phosphate biosynthetic process	16/1083	164/9799	0.739304	0.890854	0.808986	egl-4/Y65B4A.8/asb-2/ctps-1/daf-11/tpi-1/adsl-1/unc-32/gcy-27/gcy-21/gcy-34/gcy-8/cas-1/vha-13/ogdh-1/F19B6.1	16
GO:0042147	retrograde transport; endosome to Golgi	2/1083	23/9799	0.739458	0.890854	0.808986	vps-54/memb-1	2
GO:0043252	sodium-independent organic anion transport	2/1083	23/9799	0.739458	0.890854	0.808986	Y32F6B.1/B0361.11	2
GO:0046128	purine ribonucleoside metabolic process	2/1083	23/9799	0.739458	0.890854	0.808986	dlg-1/ahcy-1	2
GO:0071214	cellular response to abiotic stimulus	2/1083	23/9799	0.739458	0.890854	0.808986	gcn-2/cku-70	2
GO:0072528	pyrimidine-containing compound biosynthetic process	2/1083	23/9799	0.739458	0.890854	0.808986	ctps-1/F19B6.1	2
GO:0104004	cellular response to environmental stimulus	2/1083	23/9799	0.739458	0.890854	0.808986	gcn-2/cku-70	2
GO:2001251	negative regulation of chromosome organization	2/1083	23/9799	0.739458	0.890854	0.808986	rod-1/bmk-1	2
GO:0006354	DNA-templated transcription; elongation	3/1083	34/9799	0.741559	0.890854	0.808986	ell-1/cdc-73/elc-1	3
GO:0009185	ribonucleoside diphosphate metabolic process	3/1083	34/9799	0.741559	0.890854	0.808986	dlg-1/tpi-1/ogdh-1	3
GO:0072527	pyrimidine-containing compound metabolic process	3/1083	34/9799	0.741559	0.890854	0.808986	dhp-1/ctps-1/F19B6.1	3
GO:0043277	apoptotic cell clearance	5/1083	55/9799	0.741928	0.890854	0.808986	abl-1/piki-1/ccz-1/ced-10/crn-2	5
GO:0016050	vesicle organization	9/1083	96/9799	0.747845	0.890854	0.808986	apd-3/syx-16/DH11.5/tbc-12/unc-26/unc-13/ccz-1/memb-1/cccp-1	9
GO:0120031	plasma membrane bounded cell projection assembly	8/1083	86/9799	0.748182	0.890854	0.808986	nubp-1/dyf-5/K07C11.10/che-3/daf-11/osm-3/osm-1/mig-10	8
GO:0060465	pharynx development	4/1083	45/9799	0.748189	0.890854	0.808986	wrm-1/ten-1/wts-1/med-2	4
GO:0031324	negative regulation of cellular metabolic process	40/1083	395/9799	0.748633	0.890854	0.808986	ain-2/F25B5.5/tim-1/F43G9.12/K10D3.4/egl-4/sli-1/F37A4.2/T26A8.4/eif-3.F/sex-1/sma-9/nhr-1/B0393.4/npp-14/cnt-1/nhr-101/W05B2.2/lin-42/gld-1/tra-1/rde-10/alg-2/rei-2/ctbp-1/spon-1/pek-1/mec-1/C34F6.1/elt-1/T07A9.8/daf-3/wago-4/C08G9.2/zfp-3/gck-1/vhp-1/flh-1/ddx-23/sin-3	40
GO:0006909	phagocytosis	6/1083	66/9799	0.751885	0.890854	0.808986	swan-1/abl-1/piki-1/ccz-1/ced-10/crn-2	6
GO:0044270	cellular nitrogen compound catabolic process	18/1083	185/9799	0.752409	0.890854	0.808986	ain-2/ndx-8/smg-1/smg-2/smg-3/smg-6/tdo-2/F26A1.14/rnp-4/disl-2/smgl-1/dhp-1/gld-1/spo-11/tpi-1/ahcy-1/crn-2/ogdh-1	18
GO:0000082	G1/S transition of mitotic cell cycle	1/1083	12/9799	0.754946	0.890854	0.808986	wts-1	1
GO:0006084	acetyl-CoA metabolic process	1/1083	12/9799	0.754946	0.890854	0.808986	tdo-2	1
GO:0006284	base-excision repair	1/1083	12/9799	0.754946	0.890854	0.808986	wrn-1	1
GO:0006309	apoptotic DNA fragmentation	1/1083	12/9799	0.754946	0.890854	0.808986	crn-2	1
GO:0006490	oligosaccharide-lipid intermediate biosynthetic process	1/1083	12/9799	0.754946	0.890854	0.808986	algn-11	1
GO:0006903	vesicle targeting	1/1083	12/9799	0.754946	0.890854	0.808986	mec-15	1
GO:0006921	cellular component disassembly involved in execution phase of apoptosis	1/1083	12/9799	0.754946	0.890854	0.808986	crn-2	1
GO:0009129	pyrimidine nucleoside monophosphate metabolic process	1/1083	12/9799	0.754946	0.890854	0.808986	F19B6.1	1
GO:0009130	pyrimidine nucleoside monophosphate biosynthetic process	1/1083	12/9799	0.754946	0.890854	0.808986	F19B6.1	1
GO:0010940	positive regulation of necrotic cell death	1/1083	12/9799	0.754946	0.890854	0.808986	unc-26	1
GO:0014056	regulation of acetylcholine secretion; neurotransmission	1/1083	12/9799	0.754946	0.890854	0.808986	gar-3	1
GO:0016575	histone deacetylation	1/1083	12/9799	0.754946	0.890854	0.808986	sin-3	1
GO:0022600	digestive system process	1/1083	12/9799	0.754946	0.890854	0.808986	pbo-4	1
GO:0030262	apoptotic nuclear changes	1/1083	12/9799	0.754946	0.890854	0.808986	crn-2	1
GO:0030834	regulation of actin filament depolymerization	1/1083	12/9799	0.754946	0.890854	0.808986	unc-70	1
GO:0031125	rRNA 3'-end processing	1/1083	12/9799	0.754946	0.890854	0.808986	rps-0	1
GO:0032006	regulation of TOR signaling	1/1083	12/9799	0.754946	0.890854	0.808986	ragc-1	1
GO:0032252	secretory granule localization	1/1083	12/9799	0.754946	0.890854	0.808986	dhc-1	1
GO:0032253	dense core granule localization	1/1083	12/9799	0.754946	0.890854	0.808986	dhc-1	1
GO:0032370	positive regulation of lipid transport	1/1083	12/9799	0.754946	0.890854	0.808986	pbo-4	1
GO:0034661	ncRNA catabolic process	1/1083	12/9799	0.754946	0.890854	0.808986	disl-2	1
GO:0035046	pronuclear migration	1/1083	12/9799	0.754946	0.890854	0.808986	dnc-1	1
GO:0043112	receptor metabolic process	1/1083	12/9799	0.754946	0.890854	0.808986	ehbp-1	1
GO:0044036	cell wall macromolecule metabolic process	1/1083	12/9799	0.754946	0.890854	0.808986	C33G3.4	1
GO:0044091	membrane biogenesis	1/1083	12/9799	0.754946	0.890854	0.808986	nlg-1	1
GO:0046887	positive regulation of hormone secretion	1/1083	12/9799	0.754946	0.890854	0.808986	gar-3	1
GO:0051952	regulation of amine transport	1/1083	12/9799	0.754946	0.890854	0.808986	gar-3	1
GO:0055069	zinc ion homeostasis	1/1083	12/9799	0.754946	0.890854	0.808986	ttm-1	1
GO:0071478	cellular response to radiation	1/1083	12/9799	0.754946	0.890854	0.808986	cku-70	1
GO:0071554	cell wall organization or biogenesis	1/1083	12/9799	0.754946	0.890854	0.808986	C33G3.4	1
GO:0071709	membrane assembly	1/1083	12/9799	0.754946	0.890854	0.808986	nlg-1	1
GO:0072529	pyrimidine-containing compound catabolic process	1/1083	12/9799	0.754946	0.890854	0.808986	dhp-1	1
GO:1901950	dense core granule transport	1/1083	12/9799	0.754946	0.890854	0.808986	dhc-1	1
GO:1904809	regulation of dense core granule transport	1/1083	12/9799	0.754946	0.890854	0.808986	dhc-1	1
GO:1905909	regulation of dauer entry	1/1083	12/9799	0.754946	0.890854	0.808986	kpc-1	1
GO:2000117	negative regulation of cysteine-type endopeptidase activity	1/1083	12/9799	0.754946	0.890854	0.808986	npp-14	1
GO:2000369	regulation of clathrin-dependent endocytosis	1/1083	12/9799	0.754946	0.890854	0.808986	toca-2	1
GO:0006820	anion transport	30/1083	301/9799	0.755457	0.89094	0.809064	R07B7.10/F10E7.9/snf-5/sqv-7/sulp-8/mct-3/T04B8.5/clh-1/abts-2/ggr-1/acc-1/acc-3/aat-6/slc-25A42/M162.5/T22F3.8/Y32F6B.1/B0361.11/avr-14/snf-11/best-2/Y59H11AR.4/num-1/T22F3.10/unc-26/Y32F6A.4/Y18D10A.23/kcc-2/lgc-53/dat-1	30
GO:0046434	organophosphate catabolic process	5/1083	56/9799	0.756272	0.891169	0.809272	ndx-8/F26A1.14/asm-1/tpi-1/ogdh-1	5
GO:0048565	digestive tract development	9/1083	97/9799	0.758776	0.891169	0.809272	toca-2/wrm-1/ten-1/wts-1/med-2/egl-15/elt-1/elt-7/mes-1	9
GO:0055123	digestive system development	9/1083	97/9799	0.758776	0.891169	0.809272	toca-2/wrm-1/ten-1/wts-1/med-2/egl-15/elt-1/elt-7/mes-1	9
GO:0009117	nucleotide metabolic process	24/1083	244/9799	0.759406	0.891169	0.809272	ndx-8/sodh-2/F26A1.14/egl-4/Y65B4A.8/mppb-1/asb-2/C14B9.10/dlg-1/ctps-1/kmo-2/daf-11/tpi-1/adsl-1/unc-32/gcy-27/gcy-21/gcy-34/gcy-8/cas-1/vha-13/ogdh-1/nnt-1/F19B6.1	24
GO:0065003	protein-containing complex assembly	44/1083	435/9799	0.760179	0.891169	0.809272	ego-1/gcn-2/cul-3/meg-4/wrm-1/taf-11.1/F10B5.2/vab-19/kvs-5/shw-3/rpl-25.2/ZC239.3/immp-2/egl-45/C14B9.10/taf-1/D1086.9/F54C8.7/ttn-1/Y54G2A.75/K11D2.5/csr-1/alg-2/rpt-3/rpt-6/D2045.8/tom-1/unc-70/unc-60/unc-54/B0334.5/unc-13/rps-5/rps-0/rod-1/unc-32/cdc-73/spp-3/hcp-1/Y73B6A.1/rpn-10/atx-2/tag-138/mcm-7	44
GO:0000154	rRNA modification	2/1083	24/9799	0.760833	0.891169	0.809272	Y48A6B.3/K01G5.5	2
GO:0006096	glycolytic process	2/1083	24/9799	0.760833	0.891169	0.809272	tpi-1/ogdh-1	2
GO:0006757	ATP generation from ADP	2/1083	24/9799	0.760833	0.891169	0.809272	tpi-1/ogdh-1	2
GO:0019935	cyclic-nucleotide-mediated signaling	2/1083	24/9799	0.760833	0.891169	0.809272	egl-4/tax-2	2
GO:0042866	pyruvate biosynthetic process	2/1083	24/9799	0.760833	0.891169	0.809272	tpi-1/ogdh-1	2
GO:0009124	nucleoside monophosphate biosynthetic process	7/1083	77/9799	0.76154	0.891169	0.809272	asb-2/tpi-1/adsl-1/unc-32/vha-13/ogdh-1/F19B6.1	7
GO:0048284	organelle fusion	7/1083	77/9799	0.76154	0.891169	0.809272	fzo-1/syx-16/DH11.5/tbc-12/memb-1/spg-7/ced-9	7
GO:0060271	cilium assembly	7/1083	77/9799	0.76154	0.891169	0.809272	nubp-1/dyf-5/K07C11.10/che-3/daf-11/osm-3/osm-1	7
GO:0010498	proteasomal protein catabolic process	14/1083	147/9799	0.761791	0.891169	0.809272	T12E12.1/pas-5/C14C10.5/ddb-1/sel-1/tag-349/zyg-11/ubxn-2/rpt-3/rpt-6/T28B8.3/rle-1/pbs-1/rpn-10	14
GO:0035262	gonad morphogenesis	4/1083	46/9799	0.763678	0.891836	0.809878	sqv-7/swsn-1/cnnm-1/unc-5	4
GO:0071902	positive regulation of protein serine/threonine kinase activity	4/1083	46/9799	0.763678	0.891836	0.809878	sek-3/sek-5/wrm-1/mes-1	4
GO:0140053	mitochondrial gene expression	4/1083	46/9799	0.763678	0.891836	0.809878	iglr-2/K11D2.5/gfm-1/mrps-18B	4
GO:0071407	cellular response to organic cyclic compound	31/1083	312/9799	0.764361	0.89212	0.810136	dpr-1/sex-1/nhr-97/nhr-89/nhr-1/nhr-31/nhr-37/nhr-22/nhr-27/nhr-13/nhr-79/nhr-41/rde-8/nhr-119/nhr-124/nhr-106/nhr-101/nhr-198/nhr-185/nhr-184/nhr-189/nhr-159/nhr-217/daf-12/daf-11/nhr-230/alg-2/nhr-272/ddx-23/Y67D8B.2/dat-1	31
GO:0061024	membrane organization	22/1083	226/9799	0.768728	0.895297	0.813021	fzo-1/npp-6/tomm-22/swan-1/abl-1/npp-10/apd-3/piki-1/syx-16/nlg-1/DH11.5/lem-2/immt-1/egl-13/ubxn-2/tbc-12/unc-26/memb-1/ced-10/spg-7/ced-9/C26D10.7	22
GO:0009755	hormone-mediated signaling pathway	28/1083	285/9799	0.775474	0.895297	0.813021	dpr-1/paqr-2/paqr-1/sex-1/nhr-97/nhr-89/nhr-1/nhr-31/nhr-37/nhr-22/nhr-27/nhr-13/nhr-79/nhr-41/nhr-119/nhr-124/nhr-106/nhr-101/nhr-198/nhr-185/nhr-184/nhr-189/nhr-159/nhr-217/daf-12/nhr-230/nhr-272/Y67D8B.2	28
GO:0007618	mating	3/1083	36/9799	0.776283	0.895297	0.813021	cwp-5/daf-12/unc-53	3
GO:0016999	antibiotic metabolic process	4/1083	47/9799	0.778415	0.895297	0.813021	sodh-2/idh-2/ogdh-1/idhg-2	4
GO:0051235	maintenance of location	9/1083	99/9799	0.77963	0.895297	0.813021	mac-1/mgl-1/dhc-1/dhs-28/mrp-4/ttm-1/sams-1/pbo-4/atx-2	9
GO:0006753	nucleoside phosphate metabolic process	24/1083	247/9799	0.779634	0.895297	0.813021	ndx-8/sodh-2/F26A1.14/egl-4/Y65B4A.8/mppb-1/asb-2/C14B9.10/dlg-1/ctps-1/kmo-2/daf-11/tpi-1/adsl-1/unc-32/gcy-27/gcy-21/gcy-34/gcy-8/cas-1/vha-13/ogdh-1/nnt-1/F19B6.1	24
GO:0000027	ribosomal large subunit assembly	2/1083	25/9799	0.780672	0.895297	0.813021	rpl-25.2/D1086.9	2
GO:0006220	pyrimidine nucleotide metabolic process	2/1083	25/9799	0.780672	0.895297	0.813021	ctps-1/F19B6.1	2
GO:0042278	purine nucleoside metabolic process	2/1083	25/9799	0.780672	0.895297	0.813021	dlg-1/ahcy-1	2
GO:0034655	nucleobase-containing compound catabolic process	16/1083	169/9799	0.780752	0.895297	0.813021	ain-2/ndx-8/smg-1/smg-2/smg-3/smg-6/F26A1.14/rnp-4/disl-2/smgl-1/gld-1/spo-11/tpi-1/ahcy-1/crn-2/ogdh-1	16
GO:0000060	protein import into nucleus; translocation	1/1083	13/9799	0.782063	0.895297	0.813021	imb-2	1
GO:0002684	positive regulation of immune system process	1/1083	13/9799	0.782063	0.895297	0.813021	snf-12	1
GO:0006893	Golgi to plasma membrane transport	1/1083	13/9799	0.782063	0.895297	0.813021	sec-15	1
GO:0007210	serotonin receptor signaling pathway	1/1083	13/9799	0.782063	0.895297	0.813021	unc-36	1
GO:0014055	acetylcholine secretion; neurotransmission	1/1083	13/9799	0.782063	0.895297	0.813021	gar-3	1
GO:0017004	cytochrome complex assembly	1/1083	13/9799	0.782063	0.895297	0.813021	C14B9.10	1
GO:0030155	regulation of cell adhesion	1/1083	13/9799	0.782063	0.895297	0.813021	efn-4	1
GO:0030509	BMP signaling pathway	1/1083	13/9799	0.782063	0.895297	0.813021	lem-2	1
GO:0033619	membrane protein proteolysis	1/1083	13/9799	0.782063	0.895297	0.813021	imp-3	1
GO:0034314	Arp2/3 complex-mediated actin nucleation	1/1083	13/9799	0.782063	0.895297	0.813021	F54C8.7	1
GO:0043462	regulation of ATPase activity	1/1083	13/9799	0.782063	0.895297	0.813021	rha-1	1
GO:0046785	microtubule polymerization	1/1083	13/9799	0.782063	0.895297	0.813021	atx-2	1
GO:0048863	stem cell differentiation	1/1083	13/9799	0.782063	0.895297	0.813021	teg-1	1
GO:0050778	positive regulation of immune response	1/1083	13/9799	0.782063	0.895297	0.813021	snf-12	1
GO:0051053	negative regulation of DNA metabolic process	1/1083	13/9799	0.782063	0.895297	0.813021	tim-1	1
GO:0051222	positive regulation of protein transport	1/1083	13/9799	0.782063	0.895297	0.813021	cnt-1	1
GO:0051310	metaphase plate congression	1/1083	13/9799	0.782063	0.895297	0.813021	rod-1	1
GO:0051788	response to misfolded protein	1/1083	13/9799	0.782063	0.895297	0.813021	epi-1	1
GO:0060278	regulation of ovulation	1/1083	13/9799	0.782063	0.895297	0.813021	pat-3	1
GO:0061526	acetylcholine secretion	1/1083	13/9799	0.782063	0.895297	0.813021	gar-3	1
GO:0062014	negative regulation of small molecule metabolic process	1/1083	13/9799	0.782063	0.895297	0.813021	egl-4	1
GO:0071772	response to BMP	1/1083	13/9799	0.782063	0.895297	0.813021	lem-2	1
GO:0071773	cellular response to BMP stimulus	1/1083	13/9799	0.782063	0.895297	0.813021	lem-2	1
GO:0090329	regulation of DNA-dependent DNA replication	1/1083	13/9799	0.782063	0.895297	0.813021	tim-1	1
GO:0044782	cilium organization	7/1083	79/9799	0.78453	0.897615	0.815126	nubp-1/dyf-5/K07C11.10/che-3/daf-11/osm-3/osm-1	7
GO:0014070	response to organic cyclic compound	31/1083	316/9799	0.787961	0.901034	0.818231	dpr-1/sex-1/nhr-97/nhr-89/nhr-1/nhr-31/nhr-37/nhr-22/nhr-27/nhr-13/nhr-79/nhr-41/rde-8/nhr-119/nhr-124/nhr-106/nhr-101/nhr-198/nhr-185/nhr-184/nhr-189/nhr-159/nhr-217/daf-12/daf-11/nhr-230/alg-2/nhr-272/ddx-23/Y67D8B.2/dat-1	31
GO:0009199	ribonucleoside triphosphate metabolic process	9/1083	100/9799	0.789556	0.90235	0.819425	mppb-1/asb-2/C14B9.10/ctps-1/tpi-1/unc-32/vha-13/ogdh-1/F19B6.1	9
GO:0019439	aromatic compound catabolic process	18/1083	190/9799	0.790483	0.902578	0.819633	ain-2/ndx-8/smg-1/smg-2/smg-3/smg-6/tdo-2/F26A1.14/rnp-4/disl-2/Y53G8B.1/smgl-1/gld-1/spo-11/tpi-1/ahcy-1/crn-2/ogdh-1	18
GO:0001510	RNA methylation	3/1083	37/9799	0.792156	0.902578	0.819633	Y48G8AL.5/Y49A3A.3/alkb-8	3
GO:0006032	chitin catabolic process	3/1083	37/9799	0.792156	0.902578	0.819633	chil-5/lmd-4/cht-1	3
GO:0036503	ERAD pathway	3/1083	37/9799	0.792156	0.902578	0.819633	sel-1/rpt-3/rpt-6	3
GO:0007034	vacuolar transport	4/1083	48/9799	0.792414	0.902578	0.819633	apd-3/vps-54/vps-15/memb-1	4
GO:0016311	dephosphorylation	25/1083	259/9799	0.794164	0.902578	0.819633	C48B6.4/Y39B6A.30/sdf-9/ZK809.1/K07F5.8/C33H5.16/C46A5.1/ppm-1/pph-4.2/Y41D4A.5/Y54F10BM.1/tps-2/hpo-7/ppfr-1/acp-1/F52H3.6/C34D4.2/F20B6.1/Y113G7C.1/T22C1.8/unc-26/F26C11.1/vhp-1/Y39A3A.4/F40G12.10	25
GO:0007051	spindle organization	5/1083	59/9799	0.795703	0.902578	0.819633	cls-3/ppfr-1/hcp-1/bmk-1/atx-2	5
GO:0000460	maturation of 5.8S rRNA	2/1083	26/9799	0.799051	0.902578	0.819633	F54C9.9/rps-0	2
GO:0007040	lysosome organization	2/1083	26/9799	0.799051	0.902578	0.819633	mrp-4/ccz-1	2
GO:0046031	ADP metabolic process	2/1083	26/9799	0.799051	0.902578	0.819633	tpi-1/ogdh-1	2
GO:0060179	male mating behavior	2/1083	26/9799	0.799051	0.902578	0.819633	cwp-5/daf-12	2
GO:0080171	lytic vacuole organization	2/1083	26/9799	0.799051	0.902578	0.819633	mrp-4/ccz-1	2
GO:0007265	Ras protein signal transduction	12/1083	132/9799	0.803676	0.902578	0.819633	tag-52/tag-77/bris-1/chd-3/cnt-1/rab-33/osg-1/cgef-1/pac-1/Y105E8A.25/ced-10/vav-1	12
GO:0000303	response to superoxide	1/1083	14/9799	0.806182	0.902578	0.819633	rad-8	1
GO:0001941	postsynaptic membrane organization	1/1083	14/9799	0.806182	0.902578	0.819633	nlg-1	1
GO:0006282	regulation of DNA repair	1/1083	14/9799	0.806182	0.902578	0.819633	ulp-1	1
GO:0007586	digestion	1/1083	14/9799	0.806182	0.902578	0.819633	pbo-4	1
GO:0009084	glutamine family amino acid biosynthetic process	1/1083	14/9799	0.806182	0.902578	0.819633	alh-13	1
GO:0009794	regulation of mitotic cell cycle; embryonic	1/1083	14/9799	0.806182	0.902578	0.819633	atx-2	1
GO:0010332	response to gamma radiation	1/1083	14/9799	0.806182	0.902578	0.819633	cku-70	1
GO:0015914	phospholipid transport	1/1083	14/9799	0.806182	0.902578	0.819633	num-1	1
GO:0016226	iron-sulfur cluster assembly	1/1083	14/9799	0.806182	0.902578	0.819633	nubp-1	1
GO:0022404	molting cycle process	1/1083	14/9799	0.806182	0.902578	0.819633	nas-37	1
GO:0030111	regulation of Wnt signaling pathway	1/1083	14/9799	0.806182	0.902578	0.819633	plr-1	1
GO:0030422	production of siRNA involved in RNA interference	1/1083	14/9799	0.806182	0.902578	0.819633	rde-8	1
GO:0031163	metallo-sulfur cluster assembly	1/1083	14/9799	0.806182	0.902578	0.819633	nubp-1	1
GO:0042395	ecdysis; collagen and cuticulin-based cuticle	1/1083	14/9799	0.806182	0.902578	0.819633	nas-37	1
GO:0043242	negative regulation of protein complex disassembly	1/1083	14/9799	0.806182	0.902578	0.819633	unc-70	1
GO:0043281	regulation of cysteine-type endopeptidase activity involved in apoptotic process	1/1083	14/9799	0.806182	0.902578	0.819633	npp-14	1
GO:0044070	regulation of anion transport	1/1083	14/9799	0.806182	0.902578	0.819633	clh-1	1
GO:0045088	regulation of innate immune response	1/1083	14/9799	0.806182	0.902578	0.819633	hlh-30	1
GO:0046839	phospholipid dephosphorylation	1/1083	14/9799	0.806182	0.902578	0.819633	unc-26	1
GO:0046883	regulation of hormone secretion	1/1083	14/9799	0.806182	0.902578	0.819633	gar-3	1
GO:0048791	calcium ion-regulated exocytosis of neurotransmitter	1/1083	14/9799	0.806182	0.902578	0.819633	DH11.5	1
GO:0072348	sulfur compound transport	1/1083	14/9799	0.806182	0.902578	0.819633	sulp-8	1
GO:1901880	negative regulation of protein depolymerization	1/1083	14/9799	0.806182	0.902578	0.819633	unc-70	1
GO:0009132	nucleoside diphosphate metabolic process	3/1083	38/9799	0.807079	0.902578	0.819633	dlg-1/tpi-1/ogdh-1	3
GO:0009612	response to mechanical stimulus	3/1083	38/9799	0.807079	0.902578	0.819633	mec-15/mec-1/mec-5	3
GO:0034968	histone lysine methylation	3/1083	38/9799	0.807079	0.902578	0.819633	D1086.9/mes-4/mes-2	3
GO:0006165	nucleoside diphosphate phosphorylation	2/1083	27/9799	0.816052	0.908073	0.824623	tpi-1/ogdh-1	2
GO:0006515	protein quality control for misfolded or incompletely synthesized proteins	2/1083	27/9799	0.816052	0.908073	0.824623	Y47H9A.1/C17D12.3	2
GO:0006626	protein targeting to mitochondrion	2/1083	27/9799	0.816052	0.908073	0.824623	tomm-22/immp-2	2
GO:0006972	hyperosmotic response	2/1083	27/9799	0.816052	0.908073	0.824623	gcn-2/jnk-1	2
GO:0009112	nucleobase metabolic process	2/1083	27/9799	0.816052	0.908073	0.824623	dhp-1/F19B6.1	2
GO:0043171	peptide catabolic process	2/1083	27/9799	0.816052	0.908073	0.824623	T03D8.6/R03G8.6	2
GO:0045931	positive regulation of mitotic cell cycle	2/1083	27/9799	0.816052	0.908073	0.824623	rod-1/atx-2	2
GO:0018208	peptidyl-proline modification	3/1083	39/9799	0.821088	0.908073	0.824623	cyn-6/fkb-6/pdi-2	3
GO:0046348	amino sugar catabolic process	3/1083	39/9799	0.821088	0.908073	0.824623	chil-5/lmd-4/cht-1	3
GO:1901072	glucosamine-containing compound catabolic process	3/1083	39/9799	0.821088	0.908073	0.824623	chil-5/lmd-4/cht-1	3
GO:0051346	negative regulation of hydrolase activity	7/1083	83/9799	0.825465	0.908073	0.824623	K10D3.4/npp-14/W05B2.2/spon-1/mec-1/C34F6.1/C08G9.2	7
GO:0006979	response to oxidative stress	12/1083	135/9799	0.827141	0.908073	0.824623	trxr-2/F20C5.7/gst-44/nuo-3/egl-4/rad-8/osg-1/immt-1/daf-11/C54F6.3/Y87G2A.16/pdi-2	12
GO:0043161	proteasome-mediated ubiquitin-dependent protein catabolic process	12/1083	135/9799	0.827141	0.908073	0.824623	T12E12.1/pas-5/ddb-1/sel-1/tag-349/zyg-11/ubxn-2/rpt-3/rpt-6/rle-1/pbs-1/rpn-10	12
GO:0000038	very long-chain fatty acid metabolic process	1/1083	15/9799	0.827633	0.908073	0.824623	dhs-28	1
GO:0000387	spliceosomal snRNP assembly	1/1083	15/9799	0.827633	0.908073	0.824623	F10B5.2	1
GO:0006275	regulation of DNA replication	1/1083	15/9799	0.827633	0.908073	0.824623	tim-1	1
GO:0006360	transcription by RNA polymerase I	1/1083	15/9799	0.827633	0.908073	0.824623	rpb-8	1
GO:0006555	methionine metabolic process	1/1083	15/9799	0.827633	0.908073	0.824623	ahcy-1	1
GO:0016925	protein sumoylation	1/1083	15/9799	0.827633	0.908073	0.824623	uba-2	1
GO:0017158	regulation of calcium ion-dependent exocytosis	1/1083	15/9799	0.827633	0.908073	0.824623	DH11.5	1
GO:0030150	protein import into mitochondrial matrix	1/1083	15/9799	0.827633	0.908073	0.824623	tomm-22	1
GO:0032368	regulation of lipid transport	1/1083	15/9799	0.827633	0.908073	0.824623	pbo-4	1
GO:0043270	positive regulation of ion transport	1/1083	15/9799	0.827633	0.908073	0.824623	gar-3	1
GO:0044843	cell cycle G1/S phase transition	1/1083	15/9799	0.827633	0.908073	0.824623	wts-1	1
GO:0045448	mitotic cell cycle; embryonic	1/1083	15/9799	0.827633	0.908073	0.824623	atx-2	1
GO:0045851	pH reduction	1/1083	15/9799	0.827633	0.908073	0.824623	unc-32	1
GO:0046688	response to copper ion	1/1083	15/9799	0.827633	0.908073	0.824623	vhp-1	1
GO:0046879	hormone secretion	1/1083	15/9799	0.827633	0.908073	0.824623	gar-3	1
GO:0051452	intracellular pH reduction	1/1083	15/9799	0.827633	0.908073	0.824623	unc-32	1
GO:0090503	RNA phosphodiester bond hydrolysis; exonucleolytic	1/1083	15/9799	0.827633	0.908073	0.824623	disl-2	1
GO:0099173	postsynapse organization	1/1083	15/9799	0.827633	0.908073	0.824623	nlg-1	1
GO:1901068	guanosine-containing compound metabolic process	1/1083	15/9799	0.827633	0.908073	0.824623	dlg-1	1
GO:1901076	positive regulation of engulfment of apoptotic cell	1/1083	15/9799	0.827633	0.908073	0.824623	ced-10	1
GO:1903305	regulation of regulated secretory pathway	1/1083	15/9799	0.827633	0.908073	0.824623	DH11.5	1
GO:2000427	positive regulation of apoptotic cell clearance	1/1083	15/9799	0.827633	0.908073	0.824623	ced-10	1
GO:0006289	nucleotide-excision repair	2/1083	28/9799	0.831753	0.910136	0.826496	ddb-1/lig-4	2
GO:0048557	embryonic digestive tract morphogenesis	2/1083	28/9799	0.831753	0.910136	0.826496	toca-2/mes-1	2
GO:0051306	mitotic sister chromatid separation	2/1083	28/9799	0.831753	0.910136	0.826496	rod-1/top-2	2
GO:0070585	protein localization to mitochondrion	2/1083	28/9799	0.831753	0.910136	0.826496	tomm-22/immp-2	2
GO:0072655	establishment of protein localization to mitochondrion	2/1083	28/9799	0.831753	0.910136	0.826496	tomm-22/immp-2	2
GO:0070085	glycosylation	13/1083	146/9799	0.833014	0.911025	0.827304	H43I07.3/algn-11/Y38C1AB.5/Y38C1AB.1/C47F8.3/B0205.4/nstp-9/C15C7.7/gly-13/K09E4.2/gly-8/gly-7/gly-3	13
GO:0018022	peptidyl-lysine methylation	3/1083	40/9799	0.834221	0.911364	0.827611	D1086.9/mes-4/mes-2	3
GO:0019932	second-messenger-mediated signaling	3/1083	40/9799	0.834221	0.911364	0.827611	egl-4/C05D10.4/tax-2	3
GO:0030031	cell projection assembly	8/1083	95/9799	0.838288	0.915315	0.8312	nubp-1/dyf-5/K07C11.10/che-3/daf-11/osm-3/osm-1/mig-10	8
GO:0090407	organophosphate biosynthetic process	25/1083	267/9799	0.839339	0.91597	0.831795	pisy-1/egl-4/cka-2/piga-1/Y65B4A.8/piki-1/cnt-1/hpo-3/asb-2/ctps-1/daf-11/C55B6.1/tpi-1/adsl-1/R11F4.1/unc-26/unc-32/gcy-27/gcy-21/gcy-34/gcy-8/cas-1/vha-13/ogdh-1/F19B6.1	25
GO:0009141	nucleoside triphosphate metabolic process	9/1083	106/9799	0.842272	0.916145	0.831953	mppb-1/asb-2/C14B9.10/ctps-1/tpi-1/unc-32/vha-13/ogdh-1/F19B6.1	9
GO:0006342	chromatin silencing	2/1083	29/9799	0.846235	0.916145	0.831953	T07A9.8/wago-4	2
GO:0006506	GPI anchor biosynthetic process	2/1083	29/9799	0.846235	0.916145	0.831953	piga-1/hpo-3	2
GO:0009161	ribonucleoside monophosphate metabolic process	10/1083	117/9799	0.846461	0.916145	0.831953	mppb-1/asb-2/C14B9.10/dlg-1/tpi-1/adsl-1/unc-32/vha-13/ogdh-1/F19B6.1	10
GO:0036065	fucosylation	3/1083	41/9799	0.846515	0.916145	0.831953	B0205.4/nstp-9/C15C7.7	3
GO:0051052	regulation of DNA metabolic process	3/1083	41/9799	0.846515	0.916145	0.831953	tim-1/syp-1/ulp-1	3
GO:0006890	retrograde vesicle-mediated transport; Golgi to ER	1/1083	16/9799	0.846713	0.916145	0.831953	F11A10.6	1
GO:0030071	regulation of mitotic metaphase/anaphase transition	1/1083	16/9799	0.846713	0.916145	0.831953	rod-1	1
GO:0040039	inductive cell migration	1/1083	16/9799	0.846713	0.916145	0.831953	ten-1	1
GO:0042136	neurotransmitter biosynthetic process	1/1083	16/9799	0.846713	0.916145	0.831953	lim-6	1
GO:0046580	negative regulation of Ras protein signal transduction	1/1083	16/9799	0.846713	0.916145	0.831953	chd-3	1
GO:0048521	negative regulation of behavior	1/1083	16/9799	0.846713	0.916145	0.831953	unc-31	1
GO:0051058	negative regulation of small GTPase mediated signal transduction	1/1083	16/9799	0.846713	0.916145	0.831953	chd-3	1
GO:1902475	L-alpha-amino acid transmembrane transport	1/1083	16/9799	0.846713	0.916145	0.831953	aat-6	1
GO:1903651	positive regulation of cytoplasmic transport	1/1083	16/9799	0.846713	0.916145	0.831953	dhc-1	1
GO:1904951	positive regulation of establishment of protein localization	1/1083	16/9799	0.846713	0.916145	0.831953	cnt-1	1
GO:0032259	methylation	12/1083	138/9799	0.848431	0.917515	0.833197	anmt-3/comt-1/Y48G8AL.5/D1086.9/agt-1/jhdm-1/Y49A3A.3/T07A9.8/mes-4/mes-2/alkb-8/prmt-7	12
GO:0006952	defense response	43/1083	445/9799	0.849872	0.91819	0.83381	Y43F8B.2/clec-264/sca-1/F54B11.11/K02D7.1/Y41D4B.17/cpr-3/rad-8/akt-2/clec-143/abl-1/clec-186/piki-1/sox-4/clec-7/M04C3.2/F26F2.1/F56F10.1/snf-12/kin-6/C25D7.5/hsf-1/hlh-30/clec-63/clec-80/R11E3.1/dkf-2/elt-7/daf-3/rga-6/ikb-1/W01B6.5/unc-32/crn-2/F17E9.3/vhp-1/spg-7/trf-1/spp-3/D2007.1/F49H6.13/F18H3.4/F31F7.1	43
GO:0006401	RNA catabolic process	9/1083	107/9799	0.849959	0.91819	0.83381	ain-2/smg-1/smg-2/smg-3/smg-6/rnp-4/disl-2/smgl-1/gld-1	9
GO:0008654	phospholipid biosynthetic process	7/1083	86/9799	0.85196	0.919812	0.835283	pisy-1/cka-2/piga-1/piki-1/cnt-1/hpo-3/unc-26	7
GO:0010876	lipid localization	10/1083	118/9799	0.853672	0.919812	0.835283	mac-1/mgl-1/abt-1/vit-1/vit-5/dhs-28/mrp-4/num-1/sams-1/pbo-4	10
GO:0043401	steroid hormone mediated signaling pathway	26/1083	280/9799	0.854714	0.919812	0.835283	dpr-1/sex-1/nhr-97/nhr-89/nhr-1/nhr-31/nhr-37/nhr-22/nhr-27/nhr-13/nhr-79/nhr-41/nhr-119/nhr-124/nhr-106/nhr-101/nhr-198/nhr-185/nhr-184/nhr-189/nhr-159/nhr-217/daf-12/nhr-230/nhr-272/Y67D8B.2	26
GO:0048545	response to steroid hormone	26/1083	280/9799	0.854714	0.919812	0.835283	dpr-1/sex-1/nhr-97/nhr-89/nhr-1/nhr-31/nhr-37/nhr-22/nhr-27/nhr-13/nhr-79/nhr-41/nhr-119/nhr-124/nhr-106/nhr-101/nhr-198/nhr-185/nhr-184/nhr-189/nhr-159/nhr-217/daf-12/nhr-230/nhr-272/Y67D8B.2	26
GO:0071383	cellular response to steroid hormone stimulus	26/1083	280/9799	0.854714	0.919812	0.835283	dpr-1/sex-1/nhr-97/nhr-89/nhr-1/nhr-31/nhr-37/nhr-22/nhr-27/nhr-13/nhr-79/nhr-41/nhr-119/nhr-124/nhr-106/nhr-101/nhr-198/nhr-185/nhr-184/nhr-189/nhr-159/nhr-217/daf-12/nhr-230/nhr-272/Y67D8B.2	26
GO:0009126	purine nucleoside monophosphate metabolic process	9/1083	108/9799	0.857346	0.919812	0.835283	mppb-1/asb-2/C14B9.10/dlg-1/tpi-1/adsl-1/unc-32/vha-13/ogdh-1	9
GO:0009167	purine ribonucleoside monophosphate metabolic process	9/1083	108/9799	0.857346	0.919812	0.835283	mppb-1/asb-2/C14B9.10/dlg-1/tpi-1/adsl-1/unc-32/vha-13/ogdh-1	9
GO:0006026	aminoglycan catabolic process	3/1083	42/9799	0.858009	0.919812	0.835283	chil-5/lmd-4/cht-1	3
GO:0006633	fatty acid biosynthetic process	3/1083	42/9799	0.858009	0.919812	0.835283	abhd-3.2/abhd-3.1/dbt-1	3
GO:0016482	cytosolic transport	3/1083	42/9799	0.858009	0.919812	0.835283	dhc-1/vps-54/memb-1	3
GO:0022900	electron transport chain	3/1083	42/9799	0.858009	0.919812	0.835283	C09B8.3/mppb-1/C14B9.10	3
GO:0071396	cellular response to lipid	26/1083	281/9799	0.859364	0.919812	0.835283	dpr-1/sex-1/nhr-97/nhr-89/nhr-1/nhr-31/nhr-37/nhr-22/nhr-27/nhr-13/nhr-79/nhr-41/nhr-119/nhr-124/nhr-106/nhr-101/nhr-198/nhr-185/nhr-184/nhr-189/nhr-159/nhr-217/daf-12/nhr-230/nhr-272/Y67D8B.2	26
GO:0006505	GPI anchor metabolic process	2/1083	30/9799	0.859574	0.919812	0.835283	piga-1/hpo-3	2
GO:0043652	engulfment of apoptotic cell	2/1083	30/9799	0.859574	0.919812	0.835283	abl-1/ced-10	2
GO:0061512	protein localization to cilium	2/1083	30/9799	0.859574	0.919812	0.835283	tub-1/K07C11.10	2
GO:0043413	macromolecule glycosylation	12/1083	140/9799	0.861457	0.919812	0.835283	H43I07.3/algn-11/Y38C1AB.5/Y38C1AB.1/C47F8.3/B0205.4/nstp-9/C15C7.7/gly-13/gly-8/gly-7/gly-3	12
GO:0006479	protein methylation	4/1083	54/9799	0.862045	0.919812	0.835283	D1086.9/mes-4/mes-2/prmt-7	4
GO:0008213	protein alkylation	4/1083	54/9799	0.862045	0.919812	0.835283	D1086.9/mes-4/mes-2/prmt-7	4
GO:0006576	cellular biogenic amine metabolic process	1/1083	17/9799	0.863682	0.919812	0.835283	tdo-2	1
GO:0006855	drug transmembrane transport	1/1083	17/9799	0.863682	0.919812	0.835283	abts-2	1
GO:0007041	lysosomal transport	1/1083	17/9799	0.863682	0.919812	0.835283	apd-3	1
GO:0009895	negative regulation of catabolic process	1/1083	17/9799	0.863682	0.919812	0.835283	gld-1	1
GO:0031330	negative regulation of cellular catabolic process	1/1083	17/9799	0.863682	0.919812	0.835283	gld-1	1
GO:0040032	post-embryonic body morphogenesis	1/1083	17/9799	0.863682	0.919812	0.835283	ten-1	1
GO:0044106	cellular amine metabolic process	1/1083	17/9799	0.863682	0.919812	0.835283	tdo-2	1
GO:0090307	mitotic spindle assembly	1/1083	17/9799	0.863682	0.919812	0.835283	bmk-1	1
GO:0099054	presynapse assembly	1/1083	17/9799	0.863682	0.919812	0.835283	nlg-1	1
GO:0032970	regulation of actin filament-based process	6/1083	77/9799	0.867236	0.923113	0.838281	toca-2/vab-19/pat-3/F54C8.7/unc-70/unc-60	6
GO:0000413	protein peptidyl-prolyl isomerization	2/1083	31/9799	0.871846	0.925217	0.840192	cyn-6/fkb-6	2
GO:0007052	mitotic spindle organization	2/1083	31/9799	0.871846	0.925217	0.840192	bmk-1/atx-2	2
GO:0051651	maintenance of location in cell	2/1083	31/9799	0.871846	0.925217	0.840192	dhc-1/atx-2	2
GO:0006869	lipid transport	6/1083	78/9799	0.875068	0.925217	0.840192	abt-1/vit-1/vit-5/mrp-4/num-1/pbo-4	6
GO:0006022	aminoglycan metabolic process	8/1083	100/9799	0.876117	0.925217	0.840192	F20C5.7/sqv-6/sqv-7/chil-5/lmd-4/cht-1/C54F6.3/Y87G2A.16	8
GO:0046394	carboxylic acid biosynthetic process	11/1083	132/9799	0.876433	0.925217	0.840192	T04G9.4/lim-6/asns-1/bcat-1/abhd-3.2/abhd-3.1/tpi-1/dbt-1/alh-13/R02D3.1/ogdh-1	11
GO:0046467	membrane lipid biosynthetic process	5/1083	67/9799	0.876518	0.925217	0.840192	hyl-2/piga-1/hpo-3/asm-1/ttm-5	5
GO:0006487	protein N-linked glycosylation	3/1083	44/9799	0.878752	0.925217	0.840192	H43I07.3/C47F8.3/gly-13	3
GO:0006898	receptor-mediated endocytosis	3/1083	44/9799	0.878752	0.925217	0.840192	toca-2/F26E4.3/tag-138	3
GO:0006829	zinc ion transport	1/1083	18/9799	0.878774	0.925217	0.840192	ttm-1	1
GO:0006835	dicarboxylic acid transport	1/1083	18/9799	0.878774	0.925217	0.840192	sulp-8	1
GO:0007091	metaphase/anaphase transition of mitotic cell cycle	1/1083	18/9799	0.878774	0.925217	0.840192	rod-1	1
GO:0009308	amine metabolic process	1/1083	18/9799	0.878774	0.925217	0.840192	tdo-2	1
GO:0015807	L-amino acid transport	1/1083	18/9799	0.878774	0.925217	0.840192	aat-6	1
GO:0022898	regulation of transmembrane transporter activity	1/1083	18/9799	0.878774	0.925217	0.840192	egl-4	1
GO:0032412	regulation of ion transmembrane transporter activity	1/1083	18/9799	0.878774	0.925217	0.840192	egl-4	1
GO:0045010	actin nucleation	1/1083	18/9799	0.878774	0.925217	0.840192	F54C8.7	1
GO:0071577	zinc ion transmembrane transport	1/1083	18/9799	0.878774	0.925217	0.840192	ttm-1	1
GO:1901879	regulation of protein depolymerization	1/1083	18/9799	0.878774	0.925217	0.840192	unc-70	1
GO:1902742	apoptotic process involved in development	1/1083	18/9799	0.878774	0.925217	0.840192	ced-9	1
GO:1903649	regulation of cytoplasmic transport	1/1083	18/9799	0.878774	0.925217	0.840192	dhc-1	1
GO:0009123	nucleoside monophosphate metabolic process	10/1083	122/9799	0.879873	0.925895	0.840807	mppb-1/asb-2/C14B9.10/dlg-1/tpi-1/adsl-1/unc-32/vha-13/ogdh-1/F19B6.1	10
GO:0033993	response to lipid	26/1083	286/9799	0.880945	0.926543	0.841396	dpr-1/sex-1/nhr-97/nhr-89/nhr-1/nhr-31/nhr-37/nhr-22/nhr-27/nhr-13/nhr-79/nhr-41/nhr-119/nhr-124/nhr-106/nhr-101/nhr-198/nhr-185/nhr-184/nhr-189/nhr-159/nhr-217/daf-12/nhr-230/nhr-272/Y67D8B.2	26
GO:0043414	macromolecule methylation	7/1083	90/9799	0.882123	0.926915	0.841733	Y48G8AL.5/D1086.9/Y49A3A.3/mes-4/mes-2/alkb-8/prmt-7	7
GO:0016053	organic acid biosynthetic process	11/1083	133/9799	0.882265	0.926915	0.841733	T04G9.4/lim-6/asns-1/bcat-1/abhd-3.2/abhd-3.1/tpi-1/dbt-1/alh-13/R02D3.1/ogdh-1	11
GO:0042773	ATP synthesis coupled electron transport	2/1083	32/9799	0.883124	0.926915	0.841733	mppb-1/C14B9.10	2
GO:0042775	mitochondrial ATP synthesis coupled electron transport	2/1083	32/9799	0.883124	0.926915	0.841733	mppb-1/C14B9.10	2
GO:0009636	response to toxic substance	9/1083	112/9799	0.884031	0.927389	0.842163	trxr-2/F17B5.1/gst-44/gcn-2/egl-4/crt-1/ttm-1/daf-11/dat-1	9
GO:0042273	ribosomal large subunit biogenesis	4/1083	57/9799	0.888652	0.931437	0.84584	ZK546.14/Y48A6B.3/rpl-25.2/D1086.9	4
GO:0046034	ATP metabolic process	7/1083	91/9799	0.888808	0.931437	0.84584	mppb-1/asb-2/C14B9.10/tpi-1/unc-32/vha-13/ogdh-1	7
GO:0007097	nuclear migration	1/1083	19/9799	0.892197	0.931448	0.84585	dnc-1	1
GO:0031929	TOR signaling	1/1083	19/9799	0.892197	0.931448	0.84585	ragc-1	1
GO:0032409	regulation of transporter activity	1/1083	19/9799	0.892197	0.931448	0.84585	egl-4	1
GO:0044062	regulation of excretion	1/1083	19/9799	0.892197	0.931448	0.84585	ric-7	1
GO:0072583	clathrin-dependent endocytosis	1/1083	19/9799	0.892197	0.931448	0.84585	toca-2	1
GO:0099172	presynapse organization	1/1083	19/9799	0.892197	0.931448	0.84585	nlg-1	1
GO:2000292	regulation of defecation	1/1083	19/9799	0.892197	0.931448	0.84585	ric-7	1
GO:0017144	drug metabolic process	27/1083	299/9799	0.892485	0.931448	0.84585	cyp-33A1/sodh-2/cyp-33C4/cyp-33C6/cyp-33C7/cyp-33E1/cyp-33E2/idh-2/chil-5/lmd-4/Y53G8B.1/mppb-1/asb-2/cyp-35B1/cyp-35C1/C14B9.10/cht-1/tpi-1/adsl-1/ahcy-1/unc-32/alh-13/sams-1/sams-5/vha-13/ogdh-1/idhg-2	27
GO:0040026	positive regulation of vulval development	2/1083	33/9799	0.893477	0.931526	0.845921	tsp-12/cnnm-1	2
GO:0048566	embryonic digestive tract development	2/1083	33/9799	0.893477	0.931526	0.845921	toca-2/mes-1	2
GO:0065004	protein-DNA complex assembly	7/1083	92/9799	0.895171	0.932814	0.84709	taf-11.1/taf-1/rpt-3/rpt-6/rod-1/hcp-1/Y73B6A.1	7
GO:0000041	transition metal ion transport	3/1083	46/9799	0.896757	0.933988	0.848156	smf-2/F21D5.3/ttm-1	3
GO:0019318	hexose metabolic process	2/1083	34/9799	0.902972	0.937826	0.851642	tpi-1/C15C7.7	2
GO:0019359	nicotinamide nucleotide biosynthetic process	2/1083	34/9799	0.902972	0.937826	0.851642	tpi-1/ogdh-1	2
GO:0019363	pyridine nucleotide biosynthetic process	2/1083	34/9799	0.902972	0.937826	0.851642	tpi-1/ogdh-1	2
GO:0071695	anatomical structure maturation	2/1083	34/9799	0.902972	0.937826	0.851642	dhc-1/vab-1	2
GO:0031056	regulation of histone modification	1/1083	20/9799	0.904135	0.937826	0.851642	D1086.9	1
GO:0031338	regulation of vesicle fusion	1/1083	20/9799	0.904135	0.937826	0.851642	tbc-12	1
GO:0051091	positive regulation of DNA binding transcription factor activity	1/1083	20/9799	0.904135	0.937826	0.851642	cmk-1	1
GO:2000116	regulation of cysteine-type endopeptidase activity	1/1083	20/9799	0.904135	0.937826	0.851642	npp-14	1
GO:0006119	oxidative phosphorylation	2/1083	35/9799	0.911671	0.944679	0.857865	mppb-1/C14B9.10	2
GO:0065002	intracellular protein transmembrane transport	2/1083	35/9799	0.911671	0.944679	0.857865	T14G8.3/tomm-22	2
GO:0000096	sulfur amino acid metabolic process	1/1083	21/9799	0.914752	0.94546	0.858574	ahcy-1	1
GO:0006006	glucose metabolic process	1/1083	21/9799	0.914752	0.94546	0.858574	tpi-1	1
GO:0008284	positive regulation of cell proliferation	1/1083	21/9799	0.914752	0.94546	0.858574	atx-2	1
GO:0010965	regulation of mitotic sister chromatid separation	1/1083	21/9799	0.914752	0.94546	0.858574	rod-1	1
GO:0030261	chromosome condensation	1/1083	21/9799	0.914752	0.94546	0.858574	npp-10	1
GO:0006955	immune response	32/1083	357/9799	0.917575	0.947501	0.860427	Y43F8B.2/F54B11.11/K02D7.1/Y41D4B.17/cpr-3/rad-8/akt-2/clec-143/abl-1/clec-186/piki-1/sox-4/M04C3.2/F26F2.1/F56F10.1/snf-12/kin-6/C25D7.5/hsf-1/hlh-30/clec-63/clec-80/R11E3.1/dkf-2/W01B6.5/crn-2/trf-1/spp-3/D2007.1/F49H6.13/F18H3.4/F31F7.1	32
GO:0006839	mitochondrial transport	5/1083	73/9799	0.917658	0.947501	0.860427	R07B7.10/tomm-22/slc-25A42/immp-2/F55A11.4	5
GO:0046939	nucleotide phosphorylation	2/1083	36/9799	0.919635	0.948578	0.861406	tpi-1/ogdh-1	2
GO:0071806	protein transmembrane transport	2/1083	36/9799	0.919635	0.948578	0.861406	T14G8.3/tomm-22	2
GO:0009205	purine ribonucleoside triphosphate metabolic process	7/1083	97/9799	0.922544	0.950866	0.863484	mppb-1/asb-2/C14B9.10/tpi-1/unc-32/vha-13/ogdh-1	7
GO:0000470	maturation of LSU-rRNA	1/1083	22/9799	0.924194	0.950866	0.863484	Y48A6B.3	1
GO:0007215	glutamate receptor signaling pathway	1/1083	22/9799	0.924194	0.950866	0.863484	mgl-1	1
GO:0051647	nucleus localization	1/1083	22/9799	0.924194	0.950866	0.863484	dnc-1	1
GO:0090630	activation of GTPase activity	1/1083	22/9799	0.924194	0.950866	0.863484	tbc-12	1
GO:0022904	respiratory electron transport chain	2/1083	37/9799	0.92692	0.952518	0.864983	mppb-1/C14B9.10	2
GO:0072525	pyridine-containing compound biosynthetic process	2/1083	37/9799	0.92692	0.952518	0.864983	tpi-1/ogdh-1	2
GO:0009144	purine nucleoside triphosphate metabolic process	7/1083	98/9799	0.927205	0.952518	0.864983	mppb-1/asb-2/C14B9.10/tpi-1/unc-32/vha-13/ogdh-1	7
GO:0002376	immune system process	32/1083	362/9799	0.930523	0.954672	0.86694	Y43F8B.2/F54B11.11/K02D7.1/Y41D4B.17/cpr-3/rad-8/akt-2/clec-143/abl-1/clec-186/piki-1/sox-4/M04C3.2/F26F2.1/F56F10.1/snf-12/kin-6/C25D7.5/hsf-1/hlh-30/clec-63/clec-80/R11E3.1/dkf-2/W01B6.5/crn-2/trf-1/spp-3/D2007.1/F49H6.13/F18H3.4/F31F7.1	32
GO:0045087	innate immune response	31/1083	352/9799	0.9308	0.954672	0.86694	Y43F8B.2/F54B11.11/K02D7.1/Y41D4B.17/cpr-3/rad-8/akt-2/clec-143/abl-1/clec-186/piki-1/sox-4/M04C3.2/F26F2.1/F56F10.1/kin-6/C25D7.5/hsf-1/hlh-30/clec-63/clec-80/R11E3.1/dkf-2/W01B6.5/crn-2/trf-1/spp-3/D2007.1/F49H6.13/F18H3.4/F31F7.1	31
GO:0006030	chitin metabolic process	3/1083	51/9799	0.931691	0.954672	0.86694	chil-5/lmd-4/cht-1	3
GO:0031109	microtubule polymerization or depolymerization	1/1083	23/9799	0.932591	0.954672	0.86694	atx-2	1
GO:0043094	cellular metabolic compound salvage	1/1083	23/9799	0.932591	0.954672	0.86694	F19B6.1	1
GO:0046165	alcohol biosynthetic process	1/1083	23/9799	0.932591	0.954672	0.86694	T02G5.7	1
GO:1902275	regulation of chromatin organization	1/1083	23/9799	0.932591	0.954672	0.86694	D1086.9	1
GO:0005996	monosaccharide metabolic process	2/1083	38/9799	0.933578	0.954721	0.866984	tpi-1/C15C7.7	2
GO:1901617	organic hydroxy compound biosynthetic process	2/1083	38/9799	0.933578	0.954721	0.866984	T02G5.7/hsd-1	2
GO:0071824	protein-DNA complex subunit organization	7/1083	100/9799	0.935796	0.956508	0.868607	taf-11.1/taf-1/rpt-3/rpt-6/rod-1/hcp-1/Y73B6A.1	7
GO:0006497	protein lipidation	3/1083	52/9799	0.937218	0.956518	0.868616	atg-4.1/piga-1/hpo-3	3
GO:0007187	G-protein coupled receptor signaling pathway; coupled to cyclic nucleotide second messenger	3/1083	52/9799	0.937218	0.956518	0.868616	gar-3/dop-3/tax-2	3
GO:0042158	lipoprotein biosynthetic process	3/1083	52/9799	0.937218	0.956518	0.868616	atg-4.1/piga-1/hpo-3	3
GO:0000245	spliceosomal complex assembly	1/1083	24/9799	0.940058	0.957493	0.869501	Y54G2A.75	1
GO:0042440	pigment metabolic process	1/1083	24/9799	0.940058	0.957493	0.869501	wht-4	1
GO:0043244	regulation of protein complex disassembly	1/1083	24/9799	0.940058	0.957493	0.869501	unc-70	1
GO:0046148	pigment biosynthetic process	1/1083	24/9799	0.940058	0.957493	0.869501	wht-4	1
GO:1901071	glucosamine-containing compound metabolic process	3/1083	53/9799	0.942329	0.959029	0.870896	chil-5/lmd-4/cht-1	3
GO:0019637	organophosphate metabolic process	37/1083	418/9799	0.94251	0.959029	0.870896	ndx-8/sodh-2/T25G3.4/F26A1.14/bus-18/pisy-1/egl-4/cka-2/piga-1/Y65B4A.8/piki-1/mppb-1/cnt-1/hpo-3/asb-2/C14B9.10/dlg-1/asm-1/ctps-1/kmo-2/daf-11/C55B6.1/tpi-1/adsl-1/R11F4.1/unc-26/unc-32/gcy-27/gcy-21/gcy-34/gcy-8/cas-1/pifk-1/vha-13/ogdh-1/nnt-1/F19B6.1	37
GO:0009247	glycolipid biosynthetic process	2/1083	40/9799	0.945208	0.961292	0.872951	piga-1/hpo-3	2
GO:0030728	ovulation	1/1083	25/9799	0.946699	0.962328	0.873892	pat-3	1
[truncated: 33 more rows]

## Sheet: GO_con_vs_nuo-5 + Lutein
ID	Description	GeneRatio	BgRatio	pvalue	p.adjust	qvalue	geneID	Count
GO:0016485	protein processing	14/702	56/9799	2.83109e-05	0.0539323	0.0501551	spg-7/nra-2/npp-14/kpc-1/wrt-1/immp-2/imp-3/mppb-1/tra-3/T28H10.3/bir-2/wrt-4/cpd-2/ced-9	14
GO:0044275	cellular carbohydrate catabolic process	6/702	14/9799	0.000241267	0.142898	0.13289	T25G3.4/R11F4.1/tpi-1/agl-1/aagr-1/C33G3.4	6
GO:0051604	protein maturation	15/702	76/9799	0.000268466	0.142898	0.13289	spg-7/nra-2/npp-14/kpc-1/wrt-1/hpo-29/immp-2/imp-3/mppb-1/tra-3/T28H10.3/bir-2/wrt-4/cpd-2/ced-9	15
GO:0006816	calcium ion transport	13/702	61/9799	0.000309487	0.142898	0.13289	ncx-4/F22B5.10/stim-1/nca-2/sca-1/egl-19/catp-7/mca-1/ncx-2/unc-2/catp-5/clhm-1/ocr-1	13
GO:0070588	calcium ion transmembrane transport	11/702	47/9799	0.000378785	0.142898	0.13289	ncx-4/F22B5.10/stim-1/sca-1/egl-19/catp-7/mca-1/unc-2/catp-5/clhm-1/ocr-1	11
GO:0023051	regulation of signaling	48/702	413/9799	0.000546259	0.142898	0.13289	unc-73/che-3/nra-2/dys-1/cwn-1/cam-1/mec-15/cnt-1/ver-1/chin-1/pat-3/sel-2/nca-2/osg-1/cul-1/plr-1/sma-10/egl-4/ced-10/bris-1/ric-3/tag-77/ragc-1/ehbp-1/egl-10/sel-1/uig-1/bir-2/gar-3/unc-2/tag-52/nck-1/pdi-2/tsp-14/svh-2/gap-2/abl-1/mes-1/rgs-2/chd-3/nlg-1/pix-1/dgk-3/mgl-1/mir-84/gap-3/let-607/ced-9	48
GO:2000026	regulation of multicellular organismal development	39/702	316/9799	0.00056207	0.142898	0.13289	vbh-1/unc-73/dhc-1/sem-2/gld-1/nmy-2/che-3/wts-1/kpc-1/cwn-1/dbt-1/unc-53/lin-29/gcn-2/pat-3/sel-2/sma-4/isw-1/pac-1/cbp-1/sma-10/efn-4/cmk-1/egl-4/jnk-1/sax-7/faah-1/apx-1/ham-2/tsp-14/svh-2/daf-12/sma-9/chd-3/akt-2/slt-1/lin-15A/spat-3/ced-9	39
GO:0001764	neuron migration	10/702	42/9799	0.000600097	0.142898	0.13289	unc-73/kpc-1/cwn-1/cam-1/ced-10/epi-1/ham-1/pix-1/slt-1/rin-1	10
GO:0010646	regulation of cell communication	47/702	409/9799	0.000797038	0.168706	0.156891	unc-73/che-3/nra-2/dys-1/cwn-1/cam-1/mec-15/cnt-1/ver-1/chin-1/pat-3/sel-2/nca-2/osg-1/cul-1/plr-1/sma-10/egl-4/ced-10/bris-1/ric-3/tag-77/ragc-1/egl-10/sel-1/uig-1/bir-2/gar-3/unc-2/tag-52/nck-1/pdi-2/tsp-14/svh-2/gap-2/abl-1/mes-1/rgs-2/chd-3/nlg-1/pix-1/dgk-3/mgl-1/mir-84/gap-3/let-607/ced-9	47
GO:2000243	positive regulation of reproductive process	14/702	77/9799	0.00100762	0.180234	0.167611	vbh-1/sem-2/gld-2/gld-1/dbt-1/zyg-11/pat-3/toca-2/egl-4/unc-112/tsp-14/cnnm-2/elc-1/ced-9	14
GO:0048585	negative regulation of response to stimulus	24/702	172/9799	0.00120973	0.180234	0.167611	che-3/gei-17/cam-1/ver-1/pat-3/sel-2/dat-1/cul-1/plr-1/egl-4/jnk-1/egl-10/sel-1/unc-2/svh-2/gap-2/abl-1/rgs-2/chd-3/slt-1/mir-84/gap-3/let-607/ced-9	24
GO:0048583	regulation of response to stimulus	52/702	477/9799	0.00143036	0.180234	0.167611	unc-73/che-3/gei-17/nra-2/cwn-1/cam-1/mec-15/unc-53/cnt-1/ver-1/chin-1/pat-3/sel-2/osg-1/dat-1/cul-1/plr-1/sma-10/efn-4/egl-4/bris-1/jnk-1/faah-1/tag-77/ragc-1/egl-10/sel-1/uig-1/bir-2/gar-3/unc-2/tag-52/nck-1/pdi-2/tsp-14/svh-2/snf-12/gap-2/abl-1/mes-1/rgs-2/chd-3/pix-1/slt-1/mec-5/C54F6.3/parg-2/mps-3/mir-84/gap-3/let-607/ced-9	52
GO:0048699	generation of neurons	32/702	258/9799	0.00157739	0.180234	0.167611	unc-73/dhc-1/nmy-2/kpc-1/F31C3.6/cwn-1/cam-1/mec-15/unc-53/C05D10.4/cbp-1/efn-4/cmk-1/ced-10/unc-44/jnk-1/sax-7/faah-1/epi-1/ham-1/unc-30/par-1/syg-1/ham-2/svh-2/dyf-7/pix-1/ceh-36/slt-1/lron-3/kgb-2/rin-1	32
GO:0051345	positive regulation of hydrolase activity	22/702	157/9799	0.00180018	0.180234	0.167611	unc-73/rha-1/cnt-1/chin-1/osg-1/pac-1/egl-4/bris-1/tag-77/epi-1/egl-10/C14C10.5/uig-1/tbc-12/tag-52/gap-2/rgs-2/pix-1/rbg-1/trpp-4/gap-3/ced-9	22
GO:0009966	regulation of signal transduction	39/702	336/9799	0.00180957	0.180234	0.167611	unc-73/che-3/nra-2/cwn-1/cam-1/mec-15/cnt-1/ver-1/chin-1/pat-3/sel-2/osg-1/cul-1/plr-1/sma-10/egl-4/bris-1/tag-77/ragc-1/egl-10/sel-1/uig-1/bir-2/unc-2/tag-52/nck-1/pdi-2/tsp-14/svh-2/gap-2/abl-1/mes-1/rgs-2/chd-3/pix-1/mir-84/gap-3/let-607/ced-9	39
GO:0007179	transforming growth factor beta receptor signaling pathway	8/702	33/9799	0.0018547	0.180234	0.167611	mab-31/che-3/sma-4/sma-10/egl-4/unc-2/tsp-14/sma-9	8
GO:0071559	response to transforming growth factor beta	8/702	33/9799	0.0018547	0.180234	0.167611	mab-31/che-3/sma-4/sma-10/egl-4/unc-2/tsp-14/sma-9	8
GO:0071560	cellular response to transforming growth factor beta stimulus	8/702	33/9799	0.0018547	0.180234	0.167611	mab-31/che-3/sma-4/sma-10/egl-4/unc-2/tsp-14/sma-9	8
GO:0070838	divalent metal ion transport	14/702	82/9799	0.00189222	0.180234	0.167611	ncx-4/F22B5.10/stim-1/nca-2/sca-1/ttm-1/egl-19/catp-7/mca-1/ncx-2/unc-2/catp-5/clhm-1/ocr-1	14
GO:0072511	divalent inorganic cation transport	14/702	82/9799	0.00189222	0.180234	0.167611	ncx-4/F22B5.10/stim-1/nca-2/sca-1/ttm-1/egl-19/catp-7/mca-1/ncx-2/unc-2/catp-5/clhm-1/ocr-1	14
GO:0007548	sex differentiation	27/702	211/9799	0.00227647	0.205433	0.191045	smg-2/mab-31/unc-73/smg-1/gld-1/rsp-5/sqv-7/ram-2/nuo-1/ver-1/sma-4/cdh-3/tra-1/nob-1/efn-4/ced-10/gon-4/mep-1/rbd-1/tra-3/unc-112/tsp-14/sma-9/pix-1/lin-15A/dmd-3/spat-3	27
GO:0051240	positive regulation of multicellular organismal process	30/702	244/9799	0.00249297	0.205433	0.191045	nlp-40/vbh-1/unc-73/sem-2/gld-1/che-3/kpc-1/cwn-1/dbt-1/mec-15/unc-53/gcn-2/stim-1/pat-3/sma-4/isw-1/toca-2/sma-10/egl-4/unc-44/egl-19/sax-7/faah-1/unc-112/tsp-14/svh-2/daf-12/sma-9/mec-5/ced-9	30
GO:0022008	neurogenesis	32/702	266/9799	0.00258105	0.205433	0.191045	unc-73/dhc-1/nmy-2/kpc-1/F31C3.6/cwn-1/cam-1/mec-15/unc-53/C05D10.4/cbp-1/efn-4/cmk-1/ced-10/unc-44/jnk-1/sax-7/faah-1/epi-1/ham-1/unc-30/par-1/syg-1/ham-2/svh-2/dyf-7/pix-1/ceh-36/slt-1/lron-3/kgb-2/rin-1	32
GO:0010648	negative regulation of cell communication	21/702	152/9799	0.00269597	0.205433	0.191045	che-3/cam-1/ver-1/pat-3/sel-2/cul-1/plr-1/egl-4/egl-10/sel-1/unc-2/svh-2/gap-2/abl-1/rgs-2/chd-3/nlg-1/mir-84/gap-3/let-607/ced-9	21
GO:0023057	negative regulation of signaling	21/702	152/9799	0.00269597	0.205433	0.191045	che-3/cam-1/ver-1/pat-3/sel-2/cul-1/plr-1/egl-4/egl-10/sel-1/unc-2/svh-2/gap-2/abl-1/rgs-2/chd-3/nlg-1/mir-84/gap-3/let-607/ced-9	21
GO:0045933	positive regulation of muscle contraction	5/702	15/9799	0.00304967	0.208755	0.194134	mec-15/stim-1/pat-3/egl-19/unc-112	5
GO:2000785	regulation of autophagosome assembly	5/702	15/9799	0.00304967	0.208755	0.194134	rab-33/rsks-1/ragc-1/tbc-12/rbg-1	5
GO:0007399	nervous system development	39/702	347/9799	0.00321952	0.208755	0.194134	unc-73/dhc-1/nmy-2/kpc-1/F31C3.6/cwn-1/cam-1/mec-15/unc-53/C05D10.4/cbp-1/efn-4/cmk-1/ced-10/unc-44/jnk-1/egl-19/sax-7/faah-1/epi-1/ham-1/unc-30/par-1/syg-1/unc-2/ham-2/dlg-1/svh-2/dyf-7/mes-1/nlg-1/pix-1/akt-2/ceh-36/slt-1/lron-3/kgb-2/ceh-31/rin-1	39
GO:0048598	embryonic morphogenesis	23/702	175/9799	0.00332585	0.208755	0.194134	smg-2/sem-2/vab-19/mog-5/mel-11/nuo-1/sma-4/ddx-23/cdh-3/pac-1/nob-1/toca-2/sma-10/efn-4/ced-10/sax-7/vha-17/apx-1/unc-62/tsp-14/sma-9/mes-1/med-2	23
GO:0043547	positive regulation of GTPase activity	18/702	125/9799	0.00336265	0.208755	0.194134	unc-73/cnt-1/chin-1/osg-1/pac-1/bris-1/tag-77/egl-10/uig-1/tbc-12/tag-52/gap-2/rgs-2/pix-1/rbg-1/trpp-4/gap-3/ced-9	18
GO:0009968	negative regulation of signal transduction	20/702	145/9799	0.00343058	0.208755	0.194134	che-3/cam-1/ver-1/pat-3/sel-2/cul-1/plr-1/egl-4/egl-10/sel-1/unc-2/svh-2/gap-2/abl-1/rgs-2/chd-3/mir-84/gap-3/let-607/ced-9	20
GO:0048870	cell motility	27/702	218/9799	0.00361623	0.208755	0.194134	unc-73/fer-1/kpc-1/cwn-1/pld-1/sqv-7/cam-1/unc-53/nuo-1/kin-6/pat-3/efn-4/ced-10/sax-7/epi-1/ham-1/K09B11.5/mtm-9/unc-112/ham-2/daf-9/abl-1/pix-1/slt-1/piki-1/spat-3/rin-1	27
GO:0051674	localization of cell	27/702	218/9799	0.00361623	0.208755	0.194134	unc-73/fer-1/kpc-1/cwn-1/pld-1/sqv-7/cam-1/unc-53/nuo-1/kin-6/pat-3/efn-4/ced-10/sax-7/epi-1/ham-1/K09B11.5/mtm-9/unc-112/ham-2/daf-9/abl-1/pix-1/slt-1/piki-1/spat-3/rin-1	27
GO:0040012	regulation of locomotion	29/702	241/9799	0.00399567	0.22042	0.204983	unc-73/dys-1/kpc-1/cwn-1/sqv-7/unc-53/pat-3/nca-2/unc-32/cccp-1/efn-4/egl-4/ced-10/egl-19/epi-1/unc-31/unc-30/mtm-9/unc-41/egl-10/unc-112/unc-80/daf-9/abl-1/dyc-1/slt-1/clhm-1/mps-3/spat-3	29
GO:0006812	cation transport	43/702	397/9799	0.00404972	0.22042	0.204983	unc-73/acd-2/ncx-4/dys-1/T04B8.5/F22B5.10/catp-4/stim-1/unc-93/nca-2/unc-32/dat-1/sca-1/ttm-1/kvs-5/egl-19/K07H8.2/catp-7/vha-17/mca-1/unc-31/egl-2/ncx-2/del-6/gar-3/twk-36/unc-80/unc-2/catp-5/kqt-2/F41E7.1/twk-22/clhm-1/del-7/ocr-1/amt-2/abts-2/R07B7.10/mps-3/del-4/twk-23/C14B9.10/vha-13	43
GO:0044088	regulation of vacuole organization	5/702	16/9799	0.00417761	0.221065	0.205582	rab-33/rsks-1/ragc-1/tbc-12/rbg-1	5
GO:0043087	regulation of GTPase activity	18/702	130/9799	0.00513325	0.257364	0.239339	unc-73/cnt-1/chin-1/osg-1/pac-1/bris-1/tag-77/egl-10/uig-1/tbc-12/tag-52/gap-2/rgs-2/pix-1/rbg-1/trpp-4/gap-3/ced-9	18
GO:0043277	apoptotic cell clearance	10/702	55/9799	0.00513378	0.257364	0.239339	unc-73/stim-1/ced-10/crn-2/uig-1/unc-112/pdi-6/abl-1/piki-1/ccz-1	10
GO:0098655	cation transmembrane transport	37/702	335/9799	0.0053986	0.258506	0.240401	acd-2/ncx-4/dys-1/T04B8.5/F22B5.10/catp-4/stim-1/nca-2/unc-32/dat-1/sca-1/ttm-1/kvs-5/egl-19/K07H8.2/catp-7/vha-17/mca-1/egl-2/ncx-2/del-6/twk-36/unc-80/unc-2/catp-5/kqt-2/F41E7.1/twk-22/clhm-1/del-7/ocr-1/amt-2/abts-2/del-4/twk-23/C14B9.10/vha-13	37
GO:0030522	intracellular receptor signaling pathway	5/702	17/9799	0.00557438	0.258506	0.240401	nhr-31/nhr-97/daf-12/nhr-119/Y67D8B.2	5
GO:0030182	neuron differentiation	28/702	236/9799	0.00562698	0.258506	0.240401	unc-73/dhc-1/kpc-1/F31C3.6/cwn-1/cam-1/mec-15/unc-53/C05D10.4/cbp-1/efn-4/cmk-1/ced-10/unc-44/jnk-1/sax-7/faah-1/epi-1/unc-30/syg-1/ham-2/svh-2/dyf-7/ceh-36/slt-1/lron-3/kgb-2/rin-1	28
GO:0090598	male anatomical structure morphogenesis	13/702	84/9799	0.00645457	0.258506	0.240401	mab-31/unc-73/ram-2/ver-1/sma-4/cdh-3/nob-1/efn-4/ced-10/tsp-14/sma-9/dmd-3/spat-3	13
GO:0046661	male sex differentiation	14/702	94/9799	0.00678282	0.258506	0.240401	mab-31/unc-73/smg-1/ram-2/ver-1/sma-4/cdh-3/nob-1/efn-4/ced-10/tsp-14/sma-9/dmd-3/spat-3	14
GO:0048666	neuron development	25/702	207/9799	0.00689115	0.258506	0.240401	unc-73/dhc-1/kpc-1/cwn-1/cam-1/mec-15/unc-53/C05D10.4/cbp-1/efn-4/cmk-1/ced-10/unc-44/jnk-1/sax-7/faah-1/epi-1/unc-30/syg-1/svh-2/dyf-7/slt-1/lron-3/kgb-2/rin-1	25
GO:0048580	regulation of post-embryonic development	19/702	144/9799	0.00694	0.258506	0.240401	unc-73/sem-2/che-3/wts-1/kpc-1/cwn-1/dbt-1/lin-29/gcn-2/pat-3/sel-2/isw-1/egl-4/apx-1/tsp-14/daf-12/chd-3/lin-15A/spat-3	19
GO:0061062	regulation of nematode larval development	19/702	144/9799	0.00694	0.258506	0.240401	unc-73/sem-2/che-3/wts-1/kpc-1/cwn-1/dbt-1/lin-29/gcn-2/pat-3/sel-2/isw-1/egl-4/apx-1/tsp-14/daf-12/chd-3/lin-15A/spat-3	19
GO:0031175	neuron projection development	23/702	186/9799	0.0070529	0.258506	0.240401	unc-73/dhc-1/kpc-1/cwn-1/cam-1/unc-53/C05D10.4/cbp-1/efn-4/cmk-1/ced-10/unc-44/jnk-1/sax-7/faah-1/epi-1/unc-30/syg-1/svh-2/dyf-7/slt-1/lron-3/rin-1	23
GO:0015980	energy derivation by oxidation of organic compounds	13/702	85/9799	0.00713604	0.258506	0.240401	idhg-2/nuo-1/agl-1/aco-2/K08E3.5/ogdh-1/aagr-1/mppb-1/nuo-5/gyg-1/idh-2/H18N23.2/C14B9.10	13
GO:0032224	positive regulation of synaptic transmission; cholinergic	5/702	18/9799	0.00727077	0.258506	0.240401	unc-73/dys-1/nca-2/ric-3/gar-3	5
GO:0016477	cell migration	25/702	209/9799	0.00776998	0.258506	0.240401	unc-73/kpc-1/cwn-1/sqv-7/cam-1/unc-53/nuo-1/kin-6/pat-3/efn-4/ced-10/sax-7/epi-1/ham-1/K09B11.5/mtm-9/unc-112/ham-2/daf-9/abl-1/pix-1/slt-1/piki-1/spat-3/rin-1	25
GO:0006874	cellular calcium ion homeostasis	7/702	33/9799	0.00777326	0.258506	0.240401	ncx-4/F22B5.10/stim-1/sca-1/catp-7/mca-1/catp-5	7
GO:0055074	calcium ion homeostasis	7/702	33/9799	0.00777326	0.258506	0.240401	ncx-4/F22B5.10/stim-1/sca-1/catp-7/mca-1/catp-5	7
GO:0001508	action potential	4/702	12/9799	0.00812221	0.258506	0.240401	nca-2/egl-19/gar-3/unc-2	4
GO:0032228	regulation of synaptic transmission; GABAergic	4/702	12/9799	0.00812221	0.258506	0.240401	unc-73/mec-15/nca-2/ced-10	4
GO:0055059	asymmetric neuroblast division	4/702	12/9799	0.00812221	0.258506	0.240401	nmy-2/cam-1/ham-1/par-1	4
GO:0098722	asymmetric stem cell division	4/702	12/9799	0.00812221	0.258506	0.240401	nmy-2/cam-1/ham-1/par-1	4
GO:0051056	regulation of small GTPase mediated signal transduction	12/702	77/9799	0.00822862	0.258506	0.240401	unc-73/cnt-1/chin-1/osg-1/bris-1/tag-77/uig-1/tag-52/gap-2/chd-3/pix-1/mir-84	12
GO:0006936	muscle contraction	11/702	68/9799	0.00846729	0.258506	0.240401	pat-10/mec-15/stim-1/unc-93/pat-3/egl-19/ric-3/unc-31/egl-2/unc-112/cpd-2	11
GO:0050764	regulation of phagocytosis	6/702	26/9799	0.00882758	0.258506	0.240401	stim-1/ced-10/uig-1/unc-112/abl-1/piki-1	6
GO:0060099	regulation of phagocytosis; engulfment	6/702	26/9799	0.00882758	0.258506	0.240401	stim-1/ced-10/uig-1/unc-112/abl-1/piki-1	6
GO:1901046	positive regulation of oviposition	6/702	26/9799	0.00882758	0.258506	0.240401	sem-2/dbt-1/toca-2/egl-4/tsp-14/ced-9	6
GO:1905153	regulation of membrane invagination	6/702	26/9799	0.00882758	0.258506	0.240401	stim-1/ced-10/uig-1/unc-112/abl-1/piki-1	6
GO:1902115	regulation of organelle assembly	8/702	42/9799	0.00891671	0.258506	0.240401	nubp-1/xrn-1/pat-3/rab-33/rsks-1/ragc-1/tbc-12/rbg-1	8
GO:0006911	phagocytosis; engulfment	7/702	34/9799	0.0091985	0.258506	0.240401	unc-73/stim-1/ced-10/uig-1/unc-112/abl-1/piki-1	7
GO:0017015	regulation of transforming growth factor beta receptor signaling pathway	5/702	19/9799	0.00929643	0.258506	0.240401	che-3/sma-10/egl-4/unc-2/tsp-14	5
GO:0051932	synaptic transmission; GABAergic	5/702	19/9799	0.00929643	0.258506	0.240401	unc-73/dhc-1/mec-15/nca-2/ced-10	5
GO:1903844	regulation of cellular response to transforming growth factor beta stimulus	5/702	19/9799	0.00929643	0.258506	0.240401	che-3/sma-10/egl-4/unc-2/tsp-14	5
GO:0003012	muscle system process	11/702	69/9799	0.00944166	0.258506	0.240401	pat-10/mec-15/stim-1/unc-93/pat-3/egl-19/ric-3/unc-31/egl-2/unc-112/cpd-2	11
GO:0043269	regulation of ion transport	12/702	79/9799	0.0100658	0.258506	0.240401	unc-73/clh-1/stim-1/unc-93/kvs-5/egl-4/egl-19/egl-2/gar-3/unc-2/clhm-1/mps-3	12
GO:0007178	transmembrane receptor protein serine/threonine kinase signaling pathway	8/702	43/9799	0.0102863	0.258506	0.240401	mab-31/che-3/sma-4/sma-10/egl-4/unc-2/tsp-14/sma-9	8
GO:0006937	regulation of muscle contraction	9/702	52/9799	0.0107373	0.258506	0.240401	mec-15/stim-1/unc-93/pat-3/egl-19/ric-3/unc-31/unc-112/cpd-2	9
GO:0090257	regulation of muscle system process	9/702	52/9799	0.0107373	0.258506	0.240401	mec-15/stim-1/unc-93/pat-3/egl-19/ric-3/unc-31/unc-112/cpd-2	9
GO:0010976	positive regulation of neuron projection development	7/702	35/9799	0.010806	0.258506	0.240401	unc-73/kpc-1/cwn-1/unc-53/sax-7/faah-1/svh-2	7
GO:0007405	neuroblast proliferation	4/702	13/9799	0.0110769	0.258506	0.240401	nmy-2/cam-1/ham-1/par-1	4
GO:0036445	neuronal stem cell division	4/702	13/9799	0.0110769	0.258506	0.240401	nmy-2/cam-1/ham-1/par-1	4
GO:0048103	somatic stem cell division	4/702	13/9799	0.0110769	0.258506	0.240401	nmy-2/cam-1/ham-1/par-1	4
GO:0055057	neuroblast division	4/702	13/9799	0.0110769	0.258506	0.240401	nmy-2/cam-1/ham-1/par-1	4
GO:0061351	neural precursor cell proliferation	4/702	13/9799	0.0110769	0.258506	0.240401	nmy-2/cam-1/ham-1/par-1	4
GO:0070509	calcium ion import	4/702	13/9799	0.0110769	0.258506	0.240401	nca-2/sca-1/egl-19/unc-2	4
GO:0045138	nematode male tail tip morphogenesis	12/702	80/9799	0.0110961	0.258506	0.240401	mab-31/ram-2/ver-1/sma-4/cdh-3/nob-1/efn-4/ced-10/tsp-14/sma-9/dmd-3/spat-3	12
GO:0051336	regulation of hydrolase activity	28/702	249/9799	0.0114304	0.258506	0.240401	unc-73/npp-14/rha-1/mel-11/cnt-1/chin-1/osg-1/pac-1/egl-4/bris-1/C08G9.2/tag-77/epi-1/egl-10/C14C10.5/uig-1/bir-2/tbc-12/tag-52/gap-2/C34F6.1/rgs-2/pix-1/rbg-1/trpp-4/W05B2.2/gap-3/ced-9	28
GO:0009888	tissue development	23/702	194/9799	0.0115129	0.258506	0.240401	sem-2/F31C3.6/sqv-7/sma-4/cdh-3/toca-2/sma-10/efn-4/nhr-31/sax-7/elt-1/nhr-97/mep-1/apx-1/unc-62/tsp-14/sma-9/let-4/F52C9.5/nhr-119/Y67D8B.2/ceh-31/med-2	23
GO:0005977	glycogen metabolic process	5/702	20/9799	0.0116794	0.258506	0.240401	agl-1/K08E3.5/aagr-1/gyg-1/H18N23.2	5
GO:0006073	cellular glucan metabolic process	5/702	20/9799	0.0116794	0.258506	0.240401	agl-1/K08E3.5/aagr-1/gyg-1/H18N23.2	5
GO:0006112	energy reserve metabolic process	5/702	20/9799	0.0116794	0.258506	0.240401	agl-1/K08E3.5/aagr-1/gyg-1/H18N23.2	5
GO:0044042	glucan metabolic process	5/702	20/9799	0.0116794	0.258506	0.240401	agl-1/K08E3.5/aagr-1/gyg-1/H18N23.2	5
GO:0072503	cellular divalent inorganic cation homeostasis	8/702	44/9799	0.0118058	0.258506	0.240401	ncx-4/F22B5.10/stim-1/sca-1/ttm-1/catp-7/mca-1/catp-5	8
GO:0120036	plasma membrane bounded cell projection organization	30/702	273/9799	0.0123202	0.262734	0.244333	unc-73/dhc-1/che-3/fer-1/nubp-1/kpc-1/F31C3.6/cwn-1/cam-1/unc-53/C05D10.4/cbp-1/efn-4/cmk-1/ced-10/unc-44/jnk-1/gcy-8/sax-7/faah-1/epi-1/unc-30/K07C11.10/syg-1/svh-2/dyf-7/slt-1/lron-3/osm-1/rin-1	30
GO:0010324	membrane invagination	7/702	36/9799	0.0126079	0.262734	0.244333	unc-73/stim-1/ced-10/uig-1/unc-112/abl-1/piki-1	7
GO:0015696	ammonium transport	7/702	36/9799	0.0126079	0.262734	0.244333	unc-73/dys-1/dat-1/unc-31/gar-3/amt-2/R07B7.10	7
GO:0099024	plasma membrane invagination	7/702	36/9799	0.0126079	0.262734	0.244333	unc-73/stim-1/ced-10/uig-1/unc-112/abl-1/piki-1	7
GO:0019725	cellular homeostasis	21/702	174/9799	0.0126885	0.262734	0.244333	ncx-4/dys-1/T04B8.5/F22B5.10/tpi-1/gcn-2/catp-4/stim-1/unc-32/sca-1/ttm-1/catp-7/mca-1/glrx-3/pdi-2/sulp-2/pdi-6/catp-5/dyc-1/F47B8.3/abts-2	21
GO:0046578	regulation of Ras protein signal transduction	11/702	72/9799	0.0128881	0.263998	0.245509	unc-73/cnt-1/osg-1/bris-1/tag-77/uig-1/tag-52/gap-2/chd-3/pix-1/mir-84	11
GO:0099132	ATP hydrolysis coupled cation transmembrane transport	8/702	45/9799	0.0134842	0.273271	0.254132	catp-4/unc-32/sca-1/catp-7/vha-17/mca-1/catp-5/vha-13	8
GO:0045664	regulation of neuron differentiation	14/702	102/9799	0.0136738	0.274195	0.254991	unc-73/dhc-1/kpc-1/cwn-1/unc-53/cbp-1/efn-4/cmk-1/jnk-1/sax-7/faah-1/ham-2/svh-2/slt-1	14
GO:0008038	neuron recognition	5/702	21/9799	0.0144458	0.278442	0.25894	kpc-1/sax-7/epi-1/syg-1/slt-1	5
GO:0016241	regulation of macroautophagy	5/702	21/9799	0.0144458	0.278442	0.25894	rab-33/rsks-1/ragc-1/tbc-12/rbg-1	5
GO:0016266	O-glycan processing	5/702	21/9799	0.0144458	0.278442	0.25894	gly-3/gly-8/Y38C1AB.5/Y38C1AB.1/gly-7	5
GO:0001709	cell fate determination	7/702	37/9799	0.0146164	0.278442	0.25894	gld-1/nmy-2/ham-1/par-1/ham-2/mes-1/chd-3	7
GO:0045666	positive regulation of neuron differentiation	7/702	37/9799	0.0146164	0.278442	0.25894	unc-73/kpc-1/cwn-1/unc-53/sax-7/faah-1/svh-2	7
GO:0040017	positive regulation of locomotion	14/702	103/9799	0.0148201	0.279527	0.25995	dys-1/cwn-1/unc-53/pat-3/nca-2/egl-4/ced-10/egl-19/epi-1/unc-41/egl-10/unc-112/unc-80/dyc-1	14
GO:0006493	protein O-linked glycosylation	8/702	46/9799	0.0153304	0.280812	0.261145	gly-3/gly-8/Y38C1AB.5/Y38C1AB.1/gly-7/C15C7.7/C47F8.3/nstp-9	8
GO:0009880	embryonic pattern specification	8/702	46/9799	0.0153304	0.280812	0.261145	wrt-1/zyg-11/nob-1/apx-1/par-1/meg-4/wrt-4/elc-1	8
GO:0072507	divalent inorganic cation homeostasis	8/702	46/9799	0.0153304	0.280812	0.261145	ncx-4/F22B5.10/stim-1/sca-1/ttm-1/catp-7/mca-1/catp-5	8
GO:0030029	actin filament-based process	20/702	167/9799	0.015968	0.286797	0.266711	unc-73/pat-10/dys-1/frm-1/vab-19/unc-53/pat-3/osg-1/C05D10.4/fli-1/frg-1/toca-2/ced-10/jnk-1/sax-7/nuo-3/unc-112/syg-1/dyc-1/ced-9	20
GO:0072594	establishment of protein localization to organelle	16/702	125/9799	0.0165218	0.286797	0.266711	npp-14/wts-1/tomm-22/apd-3/npp-19/vps-15/imb-2/T16G12.6/immp-2/F53B2.5/F25G6.9/srpa-68/unc-112/prx-12/prx-1/memb-1	16
GO:0045995	regulation of embryonic development	10/702	65/9799	0.0165304	0.286797	0.266711	vbh-1/sem-2/nmy-2/dbt-1/sma-4/pac-1/sma-10/tsp-14/sma-9/ced-9	10
GO:0098660	inorganic ion transmembrane transport	39/702	384/9799	0.0165404	0.286797	0.266711	acd-2/ncx-4/best-26/T04B8.5/F22B5.10/clh-1/catp-4/stim-1/unc-32/dat-1/sca-1/ttm-1/kvs-5/egl-19/catp-7/vha-17/mca-1/egl-2/ncx-2/del-6/twk-36/unc-2/sulp-2/catp-5/kqt-2/F41E7.1/twk-22/best-2/clhm-1/del-7/ocr-1/abts-2/acc-3/lgc-54/lgc-53/del-4/twk-23/C14B9.10/vha-13	39
GO:0016236	macroautophagy	8/702	47/9799	0.0173531	0.286797	0.266711	vps-15/rab-33/rsks-1/ubxn-2/ragc-1/tbc-12/rbg-1/atg-4.1	8
GO:0032103	positive regulation of response to external stimulus	8/702	47/9799	0.0173531	0.286797	0.266711	cwn-1/mec-15/unc-53/egl-4/faah-1/svh-2/snf-12/mec-5	8
GO:0070848	response to growth factor	8/702	47/9799	0.0173531	0.286797	0.266711	mab-31/che-3/sma-4/sma-10/egl-4/unc-2/tsp-14/sma-9	8
GO:0071363	cellular response to growth factor stimulus	8/702	47/9799	0.0173531	0.286797	0.266711	mab-31/che-3/sma-4/sma-10/egl-4/unc-2/tsp-14/sma-9	8
GO:0006928	movement of cell or subcellular component	36/702	350/9799	0.0173907	0.286797	0.266711	unc-73/dhc-1/che-3/fer-1/kpc-1/cwn-1/apd-3/pld-1/sqv-7/zyg-11/cam-1/unc-53/nuo-1/kin-6/pat-3/klp-6/efn-4/ced-10/unc-44/jnk-1/sax-7/epi-1/ham-1/unc-30/K09B11.5/mtm-9/unc-112/ham-2/daf-9/abl-1/pix-1/slt-1/piki-1/elc-1/spat-3/rin-1	36
GO:0044774	mitotic DNA integrity checkpoint	5/702	22/9799	0.0176195	0.286797	0.266711	ZK484.4/gei-17/fnci-1/cin-4/R05D3.12	5
GO:1901074	regulation of engulfment of apoptotic cell	5/702	22/9799	0.0176195	0.286797	0.266711	stim-1/ced-10/uig-1/unc-112/abl-1	5
GO:2000425	regulation of apoptotic cell clearance	5/702	22/9799	0.0176195	0.286797	0.266711	stim-1/ced-10/uig-1/unc-112/abl-1	5
GO:0043652	engulfment of apoptotic cell	6/702	30/9799	0.0178492	0.286797	0.266711	unc-73/stim-1/ced-10/uig-1/unc-112/abl-1	6
GO:1902531	regulation of intracellular signal transduction	24/702	213/9799	0.0178783	0.286797	0.266711	unc-73/cam-1/cnt-1/ver-1/chin-1/osg-1/cul-1/egl-4/bris-1/tag-77/ragc-1/uig-1/tag-52/pdi-2/svh-2/gap-2/abl-1/mes-1/chd-3/pix-1/mir-84/gap-3/let-607/ced-9	24
GO:0045165	cell fate commitment	22/702	191/9799	0.0180725	0.286797	0.266711	sem-2/gld-1/nmy-2/cwn-1/cam-1/pat-3/sma-4/sma-10/Y41D4B.6/elt-1/ham-1/apx-1/unc-62/par-1/ham-2/tsp-14/sma-9/mes-1/chd-3/ceh-36/lin-15A/med-2	22
GO:0098662	inorganic cation transmembrane transport	31/702	293/9799	0.0182595	0.286797	0.266711	acd-2/ncx-4/T04B8.5/F22B5.10/catp-4/stim-1/unc-32/sca-1/ttm-1/kvs-5/egl-19/catp-7/vha-17/mca-1/egl-2/ncx-2/del-6/twk-36/unc-2/catp-5/kqt-2/F41E7.1/twk-22/clhm-1/del-7/ocr-1/abts-2/del-4/twk-23/C14B9.10/vha-13	31
GO:0006909	phagocytosis	10/702	66/9799	0.0182763	0.286797	0.266711	unc-73/stim-1/ced-10/crn-2/uig-1/unc-112/pdi-6/abl-1/piki-1/ccz-1	10
GO:0022603	regulation of anatomical structure morphogenesis	26/702	236/9799	0.0183671	0.286797	0.266711	unc-73/dhc-1/sem-2/nmy-2/kpc-1/cwn-1/unc-53/pat-3/C28A5.6/sma-4/pac-1/sma-10/efn-4/C09B9.4/ZK354.2/sax-7/vha-17/K09C6.8/tsp-14/sma-9/slt-1/C08F8.6/C44C10.7/F54H5.2/ZC581.2/ced-9	26
GO:0000184	nuclear-transcribed mRNA catabolic process; nonsense-mediated decay	4/702	15/9799	0.0188602	0.289478	0.269204	smg-2/smg-1/gld-1/rnp-4	4
GO:0044264	cellular polysaccharide metabolic process	11/702	76/9799	0.0188727	0.289478	0.269204	sqv-7/agl-1/K08E3.5/aagr-1/gyg-1/C33G3.4/H18N23.2/oac-25/oac-35/oac-43/oac-56	11
GO:0003002	regionalization	12/702	86/9799	0.0190781	0.289478	0.269204	nmy-2/F31C3.6/wrt-1/zyg-11/nob-1/ced-10/apx-1/par-1/meg-4/mes-1/wrt-4/elc-1	12
GO:0018210	peptidyl-threonine modification	7/702	39/9799	0.0192986	0.289478	0.269204	gly-3/gly-8/zyg-8/cmk-1/gly-7/akt-2/Y39G8B.5	7
GO:0043902	positive regulation of multi-organism process	7/702	39/9799	0.0192986	0.289478	0.269204	vbh-1/gld-1/pat-3/unc-112/cnnm-2/snf-12/ced-9	7
GO:0048468	cell development	45/702	461/9799	0.0201366	0.299689	0.2787	vbh-1/unc-73/dhc-1/pat-10/gld-1/dys-1/kpc-1/cwn-1/mog-5/nst-1/rha-1/ddx-19/cam-1/mec-15/unc-53/pat-3/emb-8/ddx-23/C05D10.4/cbp-1/efn-4/cmk-1/ced-10/unc-44/jnk-1/sax-7/faah-1/elt-1/epi-1/mep-1/unc-30/stau-1/meg-4/syg-1/ham-2/svh-2/dyf-7/dyc-1/let-4/slt-1/lron-3/F52C9.5/kgb-2/med-2/rin-1	45
GO:0008037	cell recognition	5/702	23/9799	0.021222	0.310361	0.288624	kpc-1/sax-7/epi-1/syg-1/slt-1	5
GO:0018209	peptidyl-serine modification	19/702	161/9799	0.0213117	0.310361	0.288624	wts-1/C28A5.6/gly-3/gly-8/zyg-8/cmk-1/egl-4/C09B9.4/ZK354.2/K09C6.8/gly-7/par-1/pkn-1/akt-2/C08F8.6/C44C10.7/F54H5.2/Y39G8B.5/ZC581.2	19
GO:0050767	regulation of neurogenesis	14/702	108/9799	0.0216943	0.310361	0.288624	unc-73/dhc-1/kpc-1/cwn-1/unc-53/cbp-1/efn-4/cmk-1/jnk-1/sax-7/faah-1/ham-2/svh-2/slt-1	14
GO:0030001	metal ion transport	29/702	274/9799	0.0218362	0.310361	0.288624	acd-2/ncx-4/T04B8.5/F22B5.10/catp-4/stim-1/unc-93/nca-2/sca-1/ttm-1/kvs-5/egl-19/catp-7/mca-1/egl-2/ncx-2/del-6/twk-36/unc-2/catp-5/kqt-2/twk-22/clhm-1/del-7/ocr-1/abts-2/mps-3/del-4/twk-23	29
GO:0006066	alcohol metabolic process	8/702	49/9799	0.0219609	0.310361	0.288624	T25G3.4/R11F4.1/tpi-1/D1054.1/sodh-2/daf-9/C55B6.1/mboa-1	8
GO:0000045	autophagosome assembly	7/702	40/9799	0.0219941	0.310361	0.288624	rab-33/rsks-1/ubxn-2/ragc-1/tbc-12/rbg-1/atg-4.1	7
GO:1905037	autophagosome organization	7/702	40/9799	0.0219941	0.310361	0.288624	rab-33/rsks-1/ubxn-2/ragc-1/tbc-12/rbg-1/atg-4.1	7
GO:0030030	cell projection organization	30/702	286/9799	0.0222497	0.311291	0.289489	unc-73/dhc-1/che-3/fer-1/nubp-1/kpc-1/F31C3.6/cwn-1/cam-1/unc-53/C05D10.4/cbp-1/efn-4/cmk-1/ced-10/unc-44/jnk-1/gcy-8/sax-7/faah-1/epi-1/unc-30/K07C11.10/syg-1/svh-2/dyf-7/slt-1/lron-3/osm-1/rin-1	30
GO:0005976	polysaccharide metabolic process	11/702	78/9799	0.0225405	0.311291	0.289489	sqv-7/agl-1/K08E3.5/aagr-1/gyg-1/C33G3.4/H18N23.2/oac-25/oac-35/oac-43/oac-56	11
GO:0006091	generation of precursor metabolites and energy	15/702	119/9799	0.0225502	0.311291	0.289489	idhg-2/nuo-1/tpi-1/agl-1/aco-2/K08E3.5/ogdh-1/aagr-1/mppb-1/nuo-5/gyg-1/idh-2/H18N23.2/C09B8.3/C14B9.10	15
GO:0003006	developmental process involved in reproduction	38/702	381/9799	0.0230739	0.316108	0.293968	smg-2/vbh-1/mab-31/unc-73/smg-1/gld-1/mog-5/rsp-5/sqv-7/nst-1/rha-1/ddx-19/ram-2/nuo-1/ver-1/emb-8/sma-4/ddx-23/cdh-3/tra-1/nob-1/efn-4/ced-10/gon-4/mep-1/rbd-1/tra-3/unc-112/stau-1/meg-4/tsp-14/sex-1/sma-9/mes-1/pix-1/lin-15A/dmd-3/spat-3	38
GO:0007167	enzyme linked receptor protein signaling pathway	18/702	152/9799	0.0238234	0.316108	0.293968	mab-31/che-3/cam-1/kin-6/pat-3/sma-4/sma-10/efn-4/egl-4/gcy-8/K09B11.5/num-1/unc-2/tsp-14/abl-1/sma-9/akt-2/dao-5	18
GO:0030036	actin cytoskeleton organization	18/702	152/9799	0.0238234	0.316108	0.293968	unc-73/pat-10/dys-1/frm-1/vab-19/unc-53/pat-3/osg-1/C05D10.4/fli-1/frg-1/toca-2/ced-10/nuo-3/unc-112/syg-1/dyc-1/ced-9	18
GO:0048513	animal organ development	37/702	370/9799	0.0238508	0.316108	0.293968	smg-2/unc-73/sem-2/smg-1/gld-1/F31C3.6/cwn-1/sqv-7/ram-2/unc-53/nuo-1/pat-3/sel-2/sma-4/isw-1/tra-1/nob-1/frg-1/toca-2/sma-10/elt-1/gon-4/mep-1/rbd-1/apx-1/par-1/unc-112/tsp-14/dyf-7/sma-9/mes-1/chd-3/pix-1/lin-15A/ceh-31/med-2/spat-3	37
GO:0050806	positive regulation of synaptic transmission	6/702	32/9799	0.0241356	0.316108	0.293968	unc-73/dys-1/mec-15/nca-2/ric-3/gar-3	6
GO:1901699	cellular response to nitrogen compound	10/702	69/9799	0.0243263	0.316108	0.293968	alg-2/ddx-23/dat-1/egl-4/rde-8/ragc-1/rde-12/gar-3/akt-2/dao-5	10
GO:0031047	gene silencing by RNA	12/702	89/9799	0.0243948	0.316108	0.293968	smg-2/rde-10/alg-2/rha-1/wago-4/ddx-23/rde-8/rde-12/nrde-3/stau-1/abt-1/mir-84	12
GO:0042592	homeostatic process	26/702	242/9799	0.0244194	0.316108	0.293968	trt-1/ncx-4/dys-1/T04B8.5/F22B5.10/tpi-1/gcn-2/catp-4/stim-1/unc-32/sca-1/cku-70/ttm-1/catp-7/mca-1/glrx-3/D1054.1/unc-80/pdi-2/sulp-2/pdi-6/catp-5/dyc-1/mboa-1/F47B8.3/abts-2	26
GO:0044057	regulation of system process	11/702	79/9799	0.0245585	0.316108	0.293968	nlp-40/mec-15/stim-1/unc-93/pat-3/egl-19/ric-3/unc-31/unc-112/mec-5/cpd-2	11
GO:0045597	positive regulation of cell differentiation	11/702	79/9799	0.0245585	0.316108	0.293968	unc-73/sem-2/gld-1/kpc-1/cwn-1/unc-53/pat-3/sax-7/faah-1/svh-2/sma-9	11
GO:0031346	positive regulation of cell projection organization	7/702	41/9799	0.0249395	0.318828	0.296498	unc-73/kpc-1/cwn-1/unc-53/sax-7/faah-1/svh-2	7
GO:0032222	regulation of synaptic transmission; cholinergic	5/702	24/9799	0.025272	0.318828	0.296498	unc-73/dys-1/nca-2/ric-3/gar-3	5
GO:0033563	dorsal/ventral axon guidance	5/702	24/9799	0.025272	0.318828	0.296498	ced-10/unc-44/unc-30/slt-1/rin-1	5
GO:0044262	cellular carbohydrate metabolic process	15/702	121/9799	0.0258023	0.323377	0.300729	T25G3.4/R11F4.1/sqv-7/tpi-1/agl-1/K08E3.5/aagr-1/gyg-1/C55B6.1/C33G3.4/H18N23.2/oac-25/oac-35/oac-43/oac-56	15
GO:0010975	regulation of neuron projection development	12/702	90/9799	0.0263877	0.328553	0.305542	unc-73/dhc-1/kpc-1/cwn-1/unc-53/cbp-1/efn-4/jnk-1/sax-7/faah-1/svh-2/slt-1	12
GO:0007266	Rho protein signal transduction	8/702	51/9799	0.0273713	0.338586	0.314873	unc-73/osg-1/pac-1/ced-10/tag-77/uig-1/tag-52/pix-1	8
GO:0035023	regulation of Rho protein signal transduction	6/702	33/9799	0.0277717	0.341323	0.317418	unc-73/osg-1/tag-77/uig-1/tag-52/pix-1	6
GO:0050769	positive regulation of neurogenesis	7/702	42/9799	0.028144	0.343682	0.319611	unc-73/kpc-1/cwn-1/unc-53/sax-7/faah-1/svh-2	7
GO:0006875	cellular metal ion homeostasis	9/702	61/9799	0.0286333	0.347257	0.322936	ncx-4/F22B5.10/catp-4/stim-1/sca-1/ttm-1/catp-7/mca-1/catp-5	9
GO:0016441	posttranscriptional gene silencing	10/702	71/9799	0.0290868	0.347257	0.322936	smg-2/rde-10/alg-2/ddx-23/rde-8/rde-12/nrde-3/stau-1/abt-1/mir-84	10
GO:0035194	posttranscriptional gene silencing by RNA	10/702	71/9799	0.0290868	0.347257	0.322936	smg-2/rde-10/alg-2/ddx-23/rde-8/rde-12/nrde-3/stau-1/abt-1/mir-84	10
GO:0007614	short-term memory	4/702	17/9799	0.0293482	0.347257	0.322936	gpa-10/gap-2/str-131/gap-3	4
GO:0072089	stem cell proliferation	4/702	17/9799	0.0293482	0.347257	0.322936	nmy-2/cam-1/ham-1/par-1	4
GO:0010770	positive regulation of cell morphogenesis involved in differentiation	5/702	25/9799	0.0297854	0.347626	0.323279	unc-73/kpc-1/cwn-1/unc-53/sax-7	5
GO:0018992	germ-line sex determination	5/702	25/9799	0.0297854	0.347626	0.323279	vbh-1/mog-5/ddx-23/tra-1/tra-3	5
GO:0046164	alcohol catabolic process	3/702	10/9799	0.0300369	0.347626	0.323279	T25G3.4/R11F4.1/tpi-1	3
GO:0048520	positive regulation of behavior	8/702	52/9799	0.0303957	0.347626	0.323279	sem-2/dbt-1/mec-15/toca-2/egl-4/tsp-14/mec-5/ced-9	8
GO:0048729	tissue morphogenesis	12/702	92/9799	0.0307253	0.347626	0.323279	sem-2/F31C3.6/sqv-7/sma-4/cdh-3/toca-2/sma-10/efn-4/apx-1/unc-62/tsp-14/sma-9	12
GO:1902532	negative regulation of intracellular signal transduction	9/702	62/9799	0.0314526	0.347626	0.323279	cul-1/egl-4/gap-2/abl-1/chd-3/mir-84/gap-3/let-607/ced-9	9
GO:1901615	organic hydroxy compound metabolic process	10/702	72/9799	0.0316995	0.347626	0.323279	T25G3.4/R11F4.1/tpi-1/tat-2/D1054.1/sodh-2/daf-9/C55B6.1/mboa-1/hsd-1	10
GO:0007093	mitotic cell cycle checkpoint	6/702	34/9799	0.0317517	0.347626	0.323279	ZK484.4/gei-17/B0035.1/fnci-1/cin-4/R05D3.12	6
GO:0007350	blastoderm segmentation	6/702	34/9799	0.0317517	0.347626	0.323279	wrt-1/zyg-11/apx-1/meg-4/wrt-4/elc-1	6
GO:0010470	regulation of gastrulation	6/702	34/9799	0.0317517	0.347626	0.323279	sem-2/sma-4/pac-1/sma-10/tsp-14/sma-9	6
GO:0035282	segmentation	6/702	34/9799	0.0317517	0.347626	0.323279	wrt-1/zyg-11/apx-1/meg-4/wrt-4/elc-1	6
GO:0040019	positive regulation of embryonic development	6/702	34/9799	0.0317517	0.347626	0.323279	vbh-1/sem-2/dbt-1/tsp-14/sma-9/ced-9	6
GO:1903320	regulation of protein modification by small protein conjugation or removal	6/702	34/9799	0.0317517	0.347626	0.323279	zyg-11/elks-1/cdr-2/gadr-3/H24K24.2/Y9C9A.13	6
GO:0032101	regulation of response to external stimulus	12/702	93/9799	0.0330766	0.360062	0.334844	cwn-1/mec-15/unc-53/efn-4/egl-4/jnk-1/faah-1/svh-2/snf-12/slt-1/mec-5/mps-3	12
GO:0034762	regulation of transmembrane transport	8/702	53/9799	0.0336416	0.362075	0.336717	clh-1/stim-1/kvs-5/egl-4/egl-19/egl-2/unc-2/clhm-1	8
GO:0034765	regulation of ion transmembrane transport	8/702	53/9799	0.0336416	0.362075	0.336717	clh-1/stim-1/kvs-5/egl-4/egl-19/egl-2/unc-2/clhm-1	8
GO:0007267	cell-cell signaling	34/702	345/9799	0.0353236	0.378042	0.351565	unc-73/dhc-1/dys-1/cwn-1/wrt-1/cam-1/mec-15/unc-53/nca-2/unc-32/dat-1/plr-1/ced-10/ric-3/unc-31/K09C6.8/apx-1/gar-3/grd-2/syg-1/unc-2/wrt-6/dlg-1/daf-9/lgc-4/nlg-1/wrt-4/lgc-9/dgk-3/acc-3/lgc-54/lgc-53/acr-23/mgl-1	34
GO:0016358	dendrite development	4/702	18/9799	0.0356561	0.379441	0.352866	dhc-1/kpc-1/sax-7/dyf-7	4
GO:0007530	sex determination	6/702	35/9799	0.0360853	0.379441	0.352866	vbh-1/mog-5/ddx-23/tra-1/tra-3/sex-1	6
GO:0051028	mRNA transport	6/702	35/9799	0.0360853	0.379441	0.352866	thoc-3/npp-14/rha-1/ddx-19/npp-19/rnp-4	6
GO:0051130	positive regulation of cellular component organization	20/702	182/9799	0.036343	0.379441	0.352866	unc-73/gld-2/kpc-1/cwn-1/zyg-11/unc-53/stim-1/pat-3/sel-2/rsks-1/toca-2/ced-10/sax-7/faah-1/unc-112/svh-2/rbg-1/piki-1/elc-1/ced-9	20
GO:0120035	regulation of plasma membrane bounded cell projection organization	13/702	105/9799	0.0366378	0.379441	0.352866	unc-73/dhc-1/nubp-1/kpc-1/cwn-1/unc-53/cbp-1/efn-4/jnk-1/sax-7/faah-1/svh-2/slt-1	13
GO:0034620	cellular response to unfolded protein	11/702	84/9799	0.0366494	0.379441	0.352866	spg-7/abu-11/gcn-2/cnx-1/sca-1/pdi-2/F41B4.3/pdi-6/abu-2/let-607/F11F1.1	11
GO:0007389	pattern specification process	14/702	116/9799	0.0373096	0.381587	0.354862	nmy-2/F31C3.6/wrt-1/zyg-11/nob-1/ced-10/egl-19/apx-1/par-1/meg-4/unc-2/mes-1/wrt-4/elc-1	14
GO:0048646	anatomical structure formation involved in morphogenesis	15/702	127/9799	0.0376527	0.381587	0.354862	pat-10/sem-2/dys-1/pat-3/emb-8/sma-4/sma-10/vha-17/elt-1/unc-62/tsp-14/sma-9/dyc-1/med-2/spo-11	15
GO:0051960	regulation of nervous system development	15/702	127/9799	0.0376527	0.381587	0.354862	unc-73/dhc-1/kpc-1/cwn-1/unc-53/cbp-1/efn-4/cmk-1/jnk-1/sax-7/faah-1/ham-2/svh-2/akt-2/slt-1	15
GO:0010720	positive regulation of cell development	9/702	64/9799	0.0376579	0.381587	0.354862	unc-73/gld-1/kpc-1/cwn-1/unc-53/pat-3/sax-7/faah-1/svh-2	9
GO:0043085	positive regulation of catalytic activity	28/702	276/9799	0.0385823	0.384434	0.357509	unc-73/rha-1/cam-1/cnt-1/ver-1/chin-1/osg-1/pac-1/tlk-1/egl-4/bris-1/rde-8/tag-77/epi-1/egl-10/C14C10.5/uig-1/tbc-12/tag-52/svh-2/gap-2/mes-1/rgs-2/pix-1/rbg-1/trpp-4/gap-3/ced-9	28
GO:0032968	positive regulation of transcription elongation from RNA polymerase II promoter	3/702	11/9799	0.0391497	0.384434	0.357509	cdc-73/leo-1/elc-1	3
GO:0060968	regulation of gene silencing	3/702	11/9799	0.0391497	0.384434	0.357509	rde-10/nrde-3/stau-1	3
GO:0090101	negative regulation of transmembrane receptor protein serine/threonine kinase signaling pathway	3/702	11/9799	0.0391497	0.384434	0.357509	che-3/egl-4/unc-2	3
GO:0099518	vesicle cytoskeletal trafficking	3/702	11/9799	0.0391497	0.384434	0.357509	dhc-1/apd-3/jnk-1	3
GO:1901616	organic hydroxy compound catabolic process	3/702	11/9799	0.0391497	0.384434	0.357509	T25G3.4/R11F4.1/tpi-1	3
GO:0090287	regulation of cellular response to growth factor stimulus	5/702	27/9799	0.040252	0.38883	0.361597	che-3/sma-10/egl-4/unc-2/tsp-14	5
GO:0045595	regulation of cell differentiation	22/702	207/9799	0.0402551	0.38883	0.361597	unc-73/dhc-1/sem-2/gld-1/kpc-1/cwn-1/unc-53/pat-3/sma-4/cbp-1/sma-10/efn-4/cmk-1/jnk-1/sax-7/faah-1/ham-2/tsp-14/svh-2/sma-9/slt-1/lin-15A	22
GO:0055065	metal ion homeostasis	10/702	75/9799	0.0405188	0.38883	0.361597	ncx-4/T04B8.5/F22B5.10/catp-4/stim-1/sca-1/ttm-1/catp-7/mca-1/catp-5	10
GO:0044093	positive regulation of molecular function	30/702	301/9799	0.0405384	0.38883	0.361597	unc-73/rha-1/cam-1/cnt-1/ver-1/stim-1/chin-1/osg-1/pac-1/tlk-1/cmk-1/egl-4/bris-1/rde-8/tag-77/epi-1/egl-10/C14C10.5/uig-1/tbc-12/tag-52/svh-2/gap-2/mes-1/rgs-2/pix-1/rbg-1/trpp-4/gap-3/ced-9	30
GO:0010817	regulation of hormone levels	6/702	36/9799	0.0407807	0.38883	0.361597	unc-73/dys-1/kpc-1/D1054.1/gar-3/cpd-2	6
GO:0030100	regulation of endocytosis	8/702	55/9799	0.040822	0.38883	0.361597	stim-1/sel-2/toca-2/ced-10/uig-1/unc-112/abl-1/piki-1	8
GO:0055080	cation homeostasis	14/702	118/9799	0.0422277	0.400218	0.372187	ncx-4/T04B8.5/F22B5.10/catp-4/stim-1/unc-32/sca-1/ttm-1/catp-7/mca-1/unc-80/sulp-2/catp-5/abts-2	14
GO:0030307	positive regulation of cell growth	4/702	19/9799	0.0426853	0.402552	0.374358	unc-73/kpc-1/unc-53/sma-4	4
GO:0040029	regulation of gene expression; epigenetic	14/702	119/9799	0.0448513	0.416501	0.38733	smg-2/rde-10/alg-2/rha-1/wago-4/ddx-23/rde-8/rde-12/nrde-3/stau-1/sex-1/abt-1/spat-3/mir-84	14
GO:0006986	response to unfolded protein	11/702	87/9799	0.0456353	0.416501	0.38733	spg-7/abu-11/gcn-2/cnx-1/sca-1/pdi-2/F41B4.3/pdi-6/abu-2/let-607/F11F1.1	11
GO:0007501	mesodermal cell fate specification	6/702	37/9799	0.0458448	0.416501	0.38733	sem-2/sma-4/sma-10/unc-62/tsp-14/sma-9	6
GO:0010172	embryonic body morphogenesis	6/702	37/9799	0.0458448	0.416501	0.38733	mog-5/mel-11/ddx-23/nob-1/ced-10/vha-17	6
GO:0010501	RNA secondary structure unwinding	6/702	37/9799	0.0458448	0.416501	0.38733	vbh-1/ddx-19/ddx-23/Y55F3BR.1/F53H1.1/rde-12	6
GO:0030335	positive regulation of cell migration	5/702	28/9799	0.0462225	0.416501	0.38733	cwn-1/unc-53/pat-3/ced-10/unc-112	5
GO:0090092	regulation of transmembrane receptor protein serine/threonine kinase signaling pathway	5/702	28/9799	0.0462225	0.416501	0.38733	che-3/sma-10/egl-4/unc-2/tsp-14	5
GO:0051094	positive regulation of developmental process	22/702	211/9799	0.0480691	0.416501	0.38733	vbh-1/unc-73/sem-2/gld-1/che-3/kpc-1/cwn-1/dbt-1/unc-53/gcn-2/pat-3/sma-4/isw-1/sma-10/unc-44/sax-7/faah-1/tsp-14/svh-2/daf-12/sma-9/ced-9	22
GO:0045930	negative regulation of mitotic cell cycle	7/702	47/9799	0.0483272	0.416501	0.38733	ZK484.4/gei-17/cul-1/B0035.1/fnci-1/cin-4/R05D3.12	7
GO:0051170	import into nucleus	7/702	47/9799	0.0483272	0.416501	0.38733	npp-14/wts-1/npp-19/imb-2/T16G12.6/F53B2.5/nrde-3	7
GO:0002119	nematode larval development	41/702	440/9799	0.0486322	0.416501	0.38733	unc-73/sem-2/nmy-2/che-3/wts-1/kpc-1/cwn-1/alg-2/sqv-7/dbt-1/nst-1/nuo-1/lin-29/gcn-2/pat-3/sel-2/sma-4/ddx-23/isw-1/unc-32/cul-1/sca-1/rsks-1/egl-4/ced-10/mep-1/rbd-1/apx-1/par-1/tsp-14/daf-9/daf-12/prx-12/chd-3/let-4/piki-1/lin-15A/osm-1/hsd-1/spat-3/dao-5	41
GO:0040028	regulation of vulval development	11/702	88/9799	0.0489382	0.416501	0.38733	unc-73/sem-2/cwn-1/pat-3/sel-2/isw-1/apx-1/tsp-14/chd-3/lin-15A/spat-3	11
GO:0045836	positive regulation of meiotic nuclear division	3/702	12/9799	0.0494922	0.416501	0.38733	gld-2/zyg-11/elc-1	3
GO:0048813	dendrite morphogenesis	3/702	12/9799	0.0494922	0.416501	0.38733	dhc-1/kpc-1/sax-7	3
GO:0048814	regulation of dendrite morphogenesis	3/702	12/9799	0.0494922	0.416501	0.38733	dhc-1/kpc-1/sax-7	3
GO:0050773	regulation of dendrite development	3/702	12/9799	0.0494922	0.416501	0.38733	dhc-1/kpc-1/sax-7	3
GO:0090288	negative regulation of cellular response to growth factor stimulus	3/702	12/9799	0.0494922	0.416501	0.38733	che-3/egl-4/unc-2	3
GO:0098781	ncRNA transcription	3/702	12/9799	0.0494922	0.416501	0.38733	tftc-1/snpc-1.3/dao-5	3
GO:1905516	positive regulation of fertilization	3/702	12/9799	0.0494922	0.416501	0.38733	vbh-1/cnnm-2/ced-9	3
GO:0060284	regulation of cell development	16/702	143/9799	0.049679	0.416501	0.38733	unc-73/dhc-1/gld-1/kpc-1/cwn-1/unc-53/pat-3/cbp-1/efn-4/cmk-1/jnk-1/sax-7/faah-1/ham-2/svh-2/slt-1	16
GO:0031344	regulation of cell projection organization	13/702	110/9799	0.0503851	0.416501	0.38733	unc-73/dhc-1/nubp-1/kpc-1/cwn-1/unc-53/cbp-1/efn-4/jnk-1/sax-7/faah-1/svh-2/slt-1	13
GO:0007613	memory	4/702	20/9799	0.0504368	0.416501	0.38733	gpa-10/gap-2/str-131/gap-3	4
GO:0051438	regulation of ubiquitin-protein transferase activity	4/702	20/9799	0.0504368	0.416501	0.38733	zyg-11/gadr-3/H24K24.2/Y9C9A.13	4
GO:0061067	negative regulation of dauer larval development	4/702	20/9799	0.0504368	0.416501	0.38733	wts-1/kpc-1/lin-29/egl-4	4
GO:0097628	distal tip cell migration	4/702	20/9799	0.0504368	0.416501	0.38733	sqv-7/pat-3/ced-10/unc-112	4
GO:1903354	regulation of distal tip cell migration	4/702	20/9799	0.0504368	0.416501	0.38733	sqv-7/pat-3/ced-10/unc-112	4
GO:0050801	ion homeostasis	14/702	121/9799	0.0504378	0.416501	0.38733	ncx-4/T04B8.5/F22B5.10/catp-4/stim-1/unc-32/sca-1/ttm-1/catp-7/mca-1/unc-80/sulp-2/catp-5/abts-2	14
GO:0001710	mesodermal cell fate commitment	6/702	38/9799	0.0512826	0.416501	0.38733	sem-2/sma-4/sma-10/unc-62/tsp-14/sma-9	6
GO:0032508	DNA duplex unwinding	6/702	38/9799	0.0512826	0.416501	0.38733	rha-1/dna-2/mcm-5/cku-70/mcm-7/chd-3	6
GO:0042738	exogenous drug catabolic process	6/702	38/9799	0.0512826	0.416501	0.38733	cyp-33A1/cyp-35C1/daf-9/cyp-36A1/cyp-33E1/cyp-34A4	6
GO:0061065	regulation of dauer larval development	6/702	38/9799	0.0512826	0.416501	0.38733	che-3/wts-1/kpc-1/lin-29/egl-4/daf-12	6
GO:0097435	supramolecular fiber organization	16/702	144/9799	0.0523545	0.416501	0.38733	unc-73/dhc-1/pat-10/dys-1/vab-19/pat-3/C05D10.4/zyg-8/frg-1/ced-10/mspn-1/nuo-3/syg-1/dyc-1/rbg-1/ced-9	16
GO:0007369	gastrulation	11/702	89/9799	0.0523995	0.416501	0.38733	sem-2/sma-4/pac-1/sma-10/efn-4/ced-10/sax-7/unc-62/tsp-14/sma-9/med-2	11
GO:0030334	regulation of cell migration	11/702	89/9799	0.0523995	0.416501	0.38733	kpc-1/cwn-1/sqv-7/unc-53/pat-3/ced-10/mtm-9/unc-112/daf-9/abl-1/spat-3	11
GO:0007030	Golgi organization	5/702	29/9799	0.0526912	0.416501	0.38733	ubxn-2/tat-2/ile-2/ZC8.6/Y73B6BL.36	5
GO:0042661	regulation of mesodermal cell fate specification	5/702	29/9799	0.0526912	0.416501	0.38733	sem-2/sma-4/sma-10/tsp-14/sma-9	5
GO:1905770	regulation of mesodermal cell differentiation	5/702	29/9799	0.0526912	0.416501	0.38733	sem-2/sma-4/sma-10/tsp-14/sma-9	5
GO:1905902	regulation of mesoderm formation	5/702	29/9799	0.0526912	0.416501	0.38733	sem-2/sma-4/sma-10/tsp-14/sma-9	5
GO:2000380	regulation of mesoderm development	5/702	29/9799	0.0526912	0.416501	0.38733	sem-2/sma-4/sma-10/tsp-14/sma-9	5
GO:0042493	response to drug	18/702	167/9799	0.0530877	0.417364	0.388133	unc-73/dys-1/nuo-1/gcn-2/dat-1/egl-4/unc-31/cyp-33A1/cyp-35C1/gar-3/unc-80/daf-9/daf-12/glb-5/cyp-36A1/cyp-33E1/abts-2/cyp-34A4	18
GO:0016052	carbohydrate catabolic process	7/702	48/9799	0.0532386	0.417364	0.388133	T25G3.4/R11F4.1/tpi-1/agl-1/ogdh-1/aagr-1/C33G3.4	7
GO:0051049	regulation of transport	26/702	261/9799	0.0539867	0.421494	0.391974	nlp-40/unc-73/dhc-1/wts-1/mec-15/clh-1/cnt-1/stim-1/unc-93/sel-2/toca-2/kvs-5/egl-4/ced-10/egl-19/egl-2/uig-1/gar-3/unc-112/tbc-12/unc-2/abl-1/nlg-1/piki-1/clhm-1/mps-3	26
GO:0050804	modulation of chemical synaptic transmission	10/702	79/9799	0.0547042	0.423624	0.393954	unc-73/dys-1/mec-15/nca-2/ced-10/ric-3/gar-3/nlg-1/dgk-3/mgl-1	10
GO:0099177	regulation of trans-synaptic signaling	10/702	79/9799	0.0547042	0.423624	0.393954	unc-73/dys-1/mec-15/nca-2/ced-10/ric-3/gar-3/nlg-1/dgk-3/mgl-1	10
GO:0035966	response to topologically incorrect protein	12/702	101/9799	0.0566502	0.426671	0.396788	spg-7/abu-11/gcn-2/cnx-1/sca-1/epi-1/pdi-2/F41B4.3/pdi-6/abu-2/let-607/F11F1.1	12
GO:0007033	vacuole organization	9/702	69/9799	0.05668	0.426671	0.396788	rab-33/rsks-1/ubxn-2/ragc-1/tbc-12/mrp-4/rbg-1/ccz-1/atg-4.1	9
GO:0001707	mesoderm formation	6/702	39/9799	0.0570979	0.426671	0.396788	sem-2/sma-4/sma-10/unc-62/tsp-14/sma-9	6
GO:0006805	xenobiotic metabolic process	6/702	39/9799	0.0570979	0.426671	0.396788	cyp-33A1/cyp-35C1/daf-9/cyp-36A1/cyp-33E1/cyp-34A4	6
GO:0032392	DNA geometric change	6/702	39/9799	0.0570979	0.426671	0.396788	rha-1/dna-2/mcm-5/cku-70/mcm-7/chd-3	6
GO:0048332	mesoderm morphogenesis	6/702	39/9799	0.0570979	0.426671	0.396788	sem-2/sma-4/sma-10/unc-62/tsp-14/sma-9	6
GO:0048333	mesodermal cell differentiation	6/702	39/9799	0.0570979	0.426671	0.396788	sem-2/sma-4/sma-10/unc-62/tsp-14/sma-9	6
GO:0071466	cellular response to xenobiotic stimulus	6/702	39/9799	0.0570979	0.426671	0.396788	cyp-33A1/cyp-35C1/daf-9/cyp-36A1/cyp-33E1/cyp-34A4	6
GO:0002164	larval development	41/702	446/9799	0.0578371	0.426671	0.396788	unc-73/sem-2/nmy-2/che-3/wts-1/kpc-1/cwn-1/alg-2/sqv-7/dbt-1/nst-1/nuo-1/lin-29/gcn-2/pat-3/sel-2/sma-4/ddx-23/isw-1/unc-32/cul-1/sca-1/rsks-1/egl-4/ced-10/mep-1/rbd-1/apx-1/par-1/tsp-14/daf-9/daf-12/prx-12/chd-3/let-4/piki-1/lin-15A/osm-1/hsd-1/spat-3/dao-5	41
GO:0050790	regulation of catalytic activity	41/702	446/9799	0.0578371	0.426671	0.396788	unc-73/npp-14/zyg-11/rha-1/cam-1/mel-11/cnt-1/ver-1/chin-1/osg-1/pac-1/gpr-1/tlk-1/egl-4/ubxn-2/bris-1/rde-8/C08G9.2/tag-77/epi-1/egl-10/C14C10.5/uig-1/bir-2/tbc-12/tag-52/svh-2/gap-2/C34F6.1/mes-1/rgs-2/pix-1/dyc-1/rbg-1/trpp-4/gadr-3/H24K24.2/W05B2.2/Y9C9A.13/gap-3/ced-9	41
GO:0009791	post-embryonic development	43/702	471/9799	0.0580401	0.426671	0.396788	unc-73/sem-2/nmy-2/che-3/wts-1/kpc-1/F31C3.6/cwn-1/alg-2/sqv-7/dbt-1/nst-1/nuo-1/lin-29/gcn-2/pat-3/sel-2/sma-4/ddx-23/isw-1/unc-32/cul-1/sca-1/rsks-1/egl-4/ced-10/nhr-31/mep-1/rbd-1/apx-1/par-1/tsp-14/daf-9/daf-12/prx-12/chd-3/let-4/piki-1/lin-15A/osm-1/hsd-1/spat-3/dao-5	43
GO:0000956	nuclear-transcribed mRNA catabolic process	8/702	59/9799	0.0580701	0.426671	0.396788	smg-2/ain-2/smg-1/gld-1/smgl-1/ntl-2/xrn-1/rnp-4	8
GO:0009948	anterior/posterior axis specification	7/702	49/9799	0.0584516	0.426671	0.396788	nmy-2/zyg-11/nob-1/apx-1/par-1/meg-4/elc-1	7
GO:1901987	regulation of cell cycle phase transition	7/702	49/9799	0.0584516	0.426671	0.396788	ZK484.4/zyg-11/npp-19/B0035.1/fnci-1/elc-1/cdc-25.4	7
GO:0017145	stem cell division	4/702	21/9799	0.0589052	0.426671	0.396788	nmy-2/cam-1/ham-1/par-1	4
GO:0019751	polyol metabolic process	4/702	21/9799	0.0589052	0.426671	0.396788	T25G3.4/R11F4.1/tpi-1/C55B6.1	4
GO:0031124	mRNA 3'-end processing	4/702	21/9799	0.0589052	0.426671	0.396788	F43G6.5/cdc-73/C49H3.4/ssup-72	4
GO:0051307	meiotic chromosome separation	5/702	30/9799	0.0596596	0.429926	0.399815	zyg-11/hcp-1/elc-1/cin-4/R05D3.12	5
GO:0006605	protein targeting	11/702	91/9799	0.059806	0.429926	0.399815	tomm-22/apd-3/vps-15/immp-2/F25G6.9/srpa-68/num-1/prx-12/prx-1/memb-1/atg-4.1	11
GO:0030003	cellular cation homeostasis	12/702	102/9799	0.0602294	0.431342	0.401132	ncx-4/F22B5.10/catp-4/stim-1/unc-32/sca-1/ttm-1/catp-7/mca-1/sulp-2/catp-5/abts-2	12
GO:0016331	morphogenesis of embryonic epithelium	3/702	13/9799	0.0610168	0.432775	0.402465	cdh-3/efn-4/apx-1	3
GO:0097502	mannosylation	3/702	13/9799	0.0610168	0.432775	0.402465	K09E4.2/algn-11/bre-3	3
GO:0006897	endocytosis	18/702	170/9799	0.061111	0.432775	0.402465	unc-73/cnt-1/stim-1/sel-2/toca-2/ced-10/K09C6.8/tat-6/mtm-9/crn-2/unc-41/uig-1/unc-112/pdi-6/abl-1/nlg-1/piki-1/ccz-1	18
GO:0009060	aerobic respiration	6/702	40/9799	0.0632927	0.446565	0.415289	idhg-2/aco-2/ogdh-1/mppb-1/idh-2/C14B9.10	6
GO:2000145	regulation of cell motility	11/702	92/9799	0.0637552	0.447925	0.416553	kpc-1/cwn-1/sqv-7/unc-53/pat-3/ced-10/mtm-9/unc-112/daf-9/abl-1/spat-3	11
GO:0016051	carbohydrate biosynthetic process	12/702	103/9799	0.0639557	0.447925	0.416553	sqv-7/tpi-1/agl-1/gly-3/gly-8/gly-7/gyg-1/C47F8.3/oac-25/oac-35/oac-43/oac-56	12
GO:0016071	mRNA metabolic process	27/702	278/9799	0.0647632	0.451919	0.420268	smg-2/D1037.1/ain-2/gld-2/smg-1/gld-1/smgl-1/W08E3.2/alg-2/ntl-2/mog-5/rsp-5/T13H5.4/rha-1/F43G6.5/xrn-1/rnp-4/disl-2/K01G5.5/ZK1010.8/grld-1/F53H1.1/cdc-73/rde-12/C49H3.4/ssup-72/Y54G2A.75	27
GO:0016192	vesicle-mediated transport	40/702	438/9799	0.0654734	0.454221	0.422408	unc-73/dhc-1/copb-1/apd-3/rfip-1/mec-15/vps-15/cnt-1/stim-1/sel-2/toca-2/T07A9.10/ced-10/bris-1/blos-2/sec-24.1/unc-31/K09C6.8/tat-6/mtm-9/crn-2/myo-5/ehbp-1/unc-41/trpp-6/snb-2/uig-1/unc-112/num-1/ile-2/tbc-12/pdi-6/sec-15/abl-1/nlg-1/piki-1/memb-1/trpp-4/ccz-1/Y73B6BL.36	40
GO:0010212	response to ionizing radiation	5/702	31/9799	0.0671264	0.454221	0.422408	ZK484.4/cku-70/cyp-14A5/abl-1/parg-2	5
GO:2000147	positive regulation of cell motility	5/702	31/9799	0.0671264	0.454221	0.422408	cwn-1/unc-53/pat-3/ced-10/unc-112	5
GO:0048812	neuron projection morphogenesis	16/702	149/9799	0.0672406	0.454221	0.422408	unc-73/dhc-1/kpc-1/cwn-1/cam-1/unc-53/efn-4/cmk-1/ced-10/unc-44/sax-7/unc-30/syg-1/slt-1/lron-3/rin-1	16
GO:0120039	plasma membrane bounded cell projection morphogenesis	16/702	149/9799	0.0672406	0.454221	0.422408	unc-73/dhc-1/kpc-1/cwn-1/cam-1/unc-53/efn-4/cmk-1/ced-10/unc-44/sax-7/unc-30/syg-1/slt-1/lron-3/rin-1	16
GO:0006873	cellular ion homeostasis	12/702	104/9799	0.0678306	0.454221	0.422408	ncx-4/F22B5.10/catp-4/stim-1/unc-32/sca-1/ttm-1/catp-7/mca-1/sulp-2/catp-5/abts-2	12
GO:0035967	cellular response to topologically incorrect protein	11/702	93/9799	0.0678707	0.454221	0.422408	spg-7/abu-11/gcn-2/cnx-1/sca-1/pdi-2/F41B4.3/pdi-6/abu-2/let-607/F11F1.1	11
GO:0015991	ATP hydrolysis coupled proton transport	4/702	22/9799	0.0680798	0.454221	0.422408	catp-4/unc-32/vha-17/vha-13	4
GO:0045167	asymmetric protein localization involved in cell fate determination	4/702	22/9799	0.0680798	0.454221	0.422408	nmy-2/ham-1/par-1/mes-1	4
GO:0090662	ATP hydrolysis coupled transmembrane transport	4/702	22/9799	0.0680798	0.454221	0.422408	catp-4/unc-32/vha-17/vha-13	4
GO:0099131	ATP hydrolysis coupled ion transmembrane transport	4/702	22/9799	0.0680798	0.454221	0.422408	catp-4/unc-32/vha-17/vha-13	4
GO:0008361	regulation of cell size	8/702	61/9799	0.0681927	0.454221	0.422408	unc-73/wts-1/T04B8.5/unc-53/sma-4/cul-1/slt-1/let-607	8
GO:0010942	positive regulation of cell death	8/702	61/9799	0.0681927	0.454221	0.422408	wts-1/ces-2/unc-32/dat-1/cbp-1/cul-1/tra-1/jnk-1	8
GO:0009410	response to xenobiotic stimulus	6/702	41/9799	0.0698676	0.46078	0.428508	cyp-33A1/cyp-35C1/daf-9/cyp-36A1/cyp-33E1/cyp-34A4	6
GO:0031570	DNA integrity checkpoint	6/702	41/9799	0.0698676	0.46078	0.428508	ZK484.4/gei-17/abl-1/fnci-1/cin-4/R05D3.12	6
GO:0009887	animal organ morphogenesis	16/702	150/9799	0.0705277	0.46078	0.428508	smg-2/unc-73/sem-2/F31C3.6/sqv-7/sma-4/nob-1/toca-2/sma-10/elt-1/unc-112/tsp-14/sma-9/mes-1/pix-1/med-2	16
GO:0006914	autophagy	9/702	72/9799	0.0706287	0.46078	0.428508	vps-15/rab-33/rsks-1/ubxn-2/ragc-1/tbc-12/rbg-1/atg-4.1/ced-9	9
GO:0009798	axis specification	9/702	72/9799	0.0706287	0.46078	0.428508	nmy-2/zyg-11/nob-1/ced-10/apx-1/par-1/meg-4/mes-1/elc-1	9
GO:0061919	process utilizing autophagic mechanism	9/702	72/9799	0.0706287	0.46078	0.428508	vps-15/rab-33/rsks-1/ubxn-2/ragc-1/tbc-12/rbg-1/atg-4.1/ced-9	9
GO:0044770	cell cycle phase transition	8/702	62/9799	0.0736357	0.464747	0.432197	ZK484.4/wts-1/zyg-11/npp-19/B0035.1/fnci-1/elc-1/cdc-25.4	8
GO:0006623	protein targeting to vacuole	3/702	14/9799	0.0736639	0.464747	0.432197	apd-3/vps-15/memb-1	3
GO:0007156	homophilic cell adhesion via plasma membrane adhesion molecules	3/702	14/9799	0.0736639	0.464747	0.432197	cdh-3/cdh-5/cdh-8	3
GO:0010332	response to gamma radiation	3/702	14/9799	0.0736639	0.464747	0.432197	cku-70/cyp-14A5/parg-2	3
GO:0015837	amine transport	3/702	14/9799	0.0736639	0.464747	0.432197	unc-73/dat-1/gar-3	3
GO:0015914	phospholipid transport	3/702	14/9799	0.0736639	0.464747	0.432197	tat-2/tat-6/num-1	3
GO:0032456	endocytic recycling	3/702	14/9799	0.0736639	0.464747	0.432197	rfip-1/ehbp-1/num-1	3
GO:0032786	positive regulation of DNA-templated transcription; elongation	3/702	14/9799	0.0736639	0.464747	0.432197	cdc-73/leo-1/elc-1	3
GO:0010608	posttranscriptional regulation of gene expression	19/702	186/9799	0.0738847	0.464747	0.432197	smg-2/rde-10/ain-2/gld-1/mxt-1/alg-2/ntl-2/C17G10.1/rha-1/gcn-2/ddx-23/egl-45/rde-8/unc-62/rde-12/nrde-3/stau-1/abt-1/mir-84	19
GO:0018105	peptidyl-serine phosphorylation	16/702	151/9799	0.0739203	0.464747	0.432197	wts-1/C28A5.6/zyg-8/cmk-1/egl-4/C09B9.4/ZK354.2/K09C6.8/par-1/pkn-1/akt-2/C08F8.6/C44C10.7/F54H5.2/Y39G8B.5/ZC581.2	16
GO:0048858	cell projection morphogenesis	16/702	151/9799	0.0739203	0.464747	0.432197	unc-73/dhc-1/kpc-1/cwn-1/cam-1/unc-53/efn-4/cmk-1/ced-10/unc-44/sax-7/unc-30/syg-1/slt-1/lron-3/rin-1	16
GO:0051270	regulation of cellular component movement	13/702	117/9799	0.0750308	0.470177	0.437247	kpc-1/cwn-1/sqv-7/unc-53/pat-3/efn-4/ced-10/mtm-9/unc-112/daf-9/abl-1/slt-1/spat-3	13
GO:0007271	synaptic transmission; cholinergic	6/702	42/9799	0.0768215	0.479423	0.445846	unc-73/dys-1/nca-2/unc-32/ric-3/gar-3	6
GO:0032879	regulation of localization	40/702	444/9799	0.0770097	0.479423	0.445846	nlp-40/unc-73/dhc-1/wts-1/kpc-1/cwn-1/tpp-2/sqv-7/mec-15/unc-53/clh-1/cnt-1/stim-1/unc-93/pat-3/sel-2/ttm-1/toca-2/efn-4/kvs-5/egl-4/ced-10/egl-19/egl-2/mtm-9/uig-1/gar-3/unc-112/tbc-12/unc-2/daf-9/abl-1/sams-1/nlg-1/slt-1/piki-1/clhm-1/mps-3/mgl-1/spat-3	40
GO:0015988	energy coupled proton transmembrane transport; against electrochemical gradient	4/702	23/9799	0.0779447	0.483663	0.449789	catp-4/unc-32/vha-17/vha-13	4
GO:0048638	regulation of developmental growth	15/702	141/9799	0.079511	0.491781	0.457338	unc-73/wts-1/kpc-1/nst-1/unc-53/sma-4/sma-10/egl-4/unc-44/sax-7/tsp-14/sma-9/akt-2/slt-1/let-607	15
GO:0061564	axon development	16/702	153/9799	0.0810254	0.499526	0.46454	unc-73/cwn-1/cam-1/unc-53/efn-4/ced-10/unc-44/jnk-1/faah-1/epi-1/unc-30/syg-1/svh-2/slt-1/lron-3/rin-1	16
GO:0000075	cell cycle checkpoint	7/702	53/9799	0.0823524	0.5052	0.469817	ZK484.4/gei-17/B0035.1/abl-1/fnci-1/cin-4/R05D3.12	7
GO:0048609	multicellular organismal reproductive process	37/702	409/9799	0.0825079	0.5052	0.469817	vbh-1/unc-73/sem-2/gld-1/fer-1/eri-3/mog-5/sqv-7/dbt-1/nst-1/rha-1/ddx-19/unc-53/gcn-2/stim-1/pat-3/emb-8/ddx-23/egl-45/cbp-1/tra-1/toca-2/egl-4/elt-1/mep-1/unc-31/egl-2/egl-10/unc-112/stau-1/meg-4/tsp-14/abl-1/daf-12/mes-1/dyc-1/ced-9	37
GO:0018193	peptidyl-amino acid modification	40/702	447/9799	0.0832836	0.5052	0.469817	prmt-7/gei-17/wts-1/taf-1/mys-2/C17G10.1/cam-1/kin-6/hpo-29/cyn-6/C28A5.6/gly-3/cbp-1/gly-8/zyg-8/cmk-1/egl-4/C09B9.4/ZK354.2/K09B11.5/K09C6.8/gly-7/H27A22.1/par-1/pdi-2/svh-2/pkn-1/abl-1/mes-1/akt-2/mbk-1/C08F8.6/C44C10.7/F54H5.2/F59F5.3/Y39G8B.5/ZC581.2/wee-1.1/sumv-2/lsy-12	40
GO:0098771	inorganic ion homeostasis	13/702	119/9799	0.0832915	0.5052	0.469817	ncx-4/T04B8.5/F22B5.10/catp-4/stim-1/unc-32/sca-1/ttm-1/catp-7/mca-1/sulp-2/catp-5/abts-2	13
GO:0015695	organic cation transport	5/702	33/9799	0.083537	0.5052	0.469817	unc-73/dys-1/gar-3/amt-2/R07B7.10	5
GO:2000027	regulation of organ morphogenesis	5/702	33/9799	0.083537	0.5052	0.469817	sem-2/sma-4/sma-10/tsp-14/sma-9	5
GO:0006836	neurotransmitter transport	10/702	86/9799	0.0866629	0.512093	0.476227	unc-73/dys-1/mec-15/dat-1/unc-31/snf-9/gar-3/snf-12/nlg-1/snf-11	10
GO:0006913	nucleocytoplasmic transport	10/702	86/9799	0.0866629	0.512093	0.476227	thoc-3/npp-14/wts-1/ddx-19/npp-19/imb-2/rps-0/T16G12.6/F53B2.5/nrde-3	10
GO:0051169	nuclear transport	10/702	86/9799	0.0866629	0.512093	0.476227	thoc-3/npp-14/wts-1/ddx-19/npp-19/imb-2/rps-0/T16G12.6/F53B2.5/nrde-3	10
GO:0098657	import into cell	19/702	190/9799	0.086924	0.512093	0.476227	unc-73/cnt-1/stim-1/sel-2/dat-1/toca-2/ced-10/K09C6.8/tat-6/mtm-9/crn-2/unc-41/uig-1/unc-112/pdi-6/abl-1/nlg-1/piki-1/ccz-1	19
GO:0000028	ribosomal small subunit assembly	3/702	15/9799	0.0873649	0.512093	0.476227	F55F8.3/rps-17/rps-0	3
GO:0034243	regulation of transcription elongation from RNA polymerase II promoter	3/702	15/9799	0.0873649	0.512093	0.476227	cdc-73/leo-1/elc-1	3
GO:0043270	positive regulation of ion transport	3/702	15/9799	0.0873649	0.512093	0.476227	unc-73/stim-1/gar-3	3
GO:0050921	positive regulation of chemotaxis	3/702	15/9799	0.0873649	0.512093	0.476227	cwn-1/unc-53/egl-4	3
GO:1903356	positive regulation of distal tip cell migration	3/702	15/9799	0.0873649	0.512093	0.476227	pat-3/ced-10/unc-112	3
GO:2001021	negative regulation of response to DNA damage stimulus	3/702	15/9799	0.0873649	0.512093	0.476227	gei-17/cul-1/abl-1	3
GO:0032990	cell part morphogenesis	16/702	155/9799	0.0885609	0.515928	0.479794	unc-73/dhc-1/kpc-1/cwn-1/cam-1/unc-53/efn-4/cmk-1/ced-10/unc-44/sax-7/unc-30/syg-1/slt-1/lron-3/rin-1	16
GO:0048878	chemical homeostasis	16/702	155/9799	0.0885609	0.515928	0.479794	ncx-4/T04B8.5/F22B5.10/catp-4/stim-1/unc-32/sca-1/ttm-1/catp-7/mca-1/D1054.1/unc-80/sulp-2/catp-5/mboa-1/abts-2	16
GO:0007265	Ras protein signal transduction	14/702	132/9799	0.0897567	0.5213	0.48479	unc-73/cnt-1/osg-1/pac-1/rab-33/ced-10/bris-1/tag-77/uig-1/tag-52/gap-2/chd-3/pix-1/mir-84	14
GO:0009266	response to temperature stimulus	11/702	98/9799	0.0909786	0.525001	0.488231	gcn-2/cnx-1/rle-1/cmk-1/jnk-1/gcy-8/epi-1/unc-2/daf-12/dgk-3/F11F1.1	11
GO:0048667	cell morphogenesis involved in neuron differentiation	15/702	144/9799	0.091345	0.525001	0.488231	unc-73/dhc-1/kpc-1/cwn-1/cam-1/unc-53/efn-4/ced-10/unc-44/sax-7/unc-30/syg-1/slt-1/lron-3/rin-1	15
GO:0016197	endosomal transport	8/702	65/9799	0.0914962	0.525001	0.488231	apd-3/rfip-1/cnt-1/sel-2/blos-2/ehbp-1/num-1/memb-1	8
GO:0045333	cellular respiration	8/702	65/9799	0.0914962	0.525001	0.488231	idhg-2/nuo-1/aco-2/ogdh-1/mppb-1/nuo-5/idh-2/C14B9.10	8
GO:0071417	cellular response to organonitrogen compound	5/702	34/9799	0.0924655	0.528969	0.491922	dat-1/egl-4/ragc-1/akt-2/dao-5	5
GO:0006417	regulation of translation	14/702	133/9799	0.0940816	0.535001	0.497531	rde-10/ain-2/gld-1/mxt-1/alg-2/ntl-2/C17G10.1/rha-1/gcn-2/ddx-23/egl-45/unc-62/rde-12/mir-84	14
GO:0034248	regulation of cellular amide metabolic process	14/702	133/9799	0.0940816	0.535001	0.497531	rde-10/ain-2/gld-1/mxt-1/alg-2/ntl-2/C17G10.1/rha-1/gcn-2/ddx-23/egl-45/unc-62/rde-12/mir-84	14
GO:0001558	regulation of cell growth	7/702	55/9799	0.0961288	0.537025	0.499413	unc-73/kpc-1/unc-53/sma-4/egl-4/sax-7/slt-1	7
GO:0048581	negative regulation of post-embryonic development	7/702	55/9799	0.0961288	0.537025	0.499413	wts-1/kpc-1/lin-29/egl-4/chd-3/lin-15A/spat-3	7
GO:0048582	positive regulation of post-embryonic development	7/702	55/9799	0.0961288	0.537025	0.499413	sem-2/che-3/dbt-1/gcn-2/isw-1/tsp-14/daf-12	7
GO:0051962	positive regulation of nervous system development	7/702	55/9799	0.0961288	0.537025	0.499413	unc-73/kpc-1/cwn-1/unc-53/sax-7/faah-1/svh-2	7
GO:0061063	positive regulation of nematode larval development	7/702	55/9799	0.0961288	0.537025	0.499413	sem-2/che-3/dbt-1/gcn-2/isw-1/tsp-14/daf-12	7
GO:0061064	negative regulation of nematode larval development	7/702	55/9799	0.0961288	0.537025	0.499413	wts-1/kpc-1/lin-29/egl-4/chd-3/lin-15A/spat-3	7
GO:0048589	developmental growth	18/702	181/9799	0.097529	0.542044	0.50408	unc-73/wts-1/kpc-1/mog-5/nst-1/unc-53/sma-4/ddx-23/sma-10/egl-4/ced-10/unc-44/sax-7/syg-1/sma-9/akt-2/slt-1/let-607	18
GO:0032504	multicellular organism reproduction	38/702	428/9799	0.0975963	0.542044	0.50408	vbh-1/unc-73/sem-2/gld-1/fer-1/eri-3/mog-5/sqv-7/dbt-1/nst-1/rha-1/ddx-19/unc-53/gcn-2/stim-1/pat-3/emb-8/ddx-23/egl-45/cbp-1/tra-1/toca-2/egl-4/elt-1/mep-1/unc-31/Y73F8A.35/egl-2/egl-10/unc-112/stau-1/meg-4/tsp-14/abl-1/daf-12/mes-1/dyc-1/ced-9	38
GO:0035335	peptidyl-tyrosine dephosphorylation	12/702	111/9799	0.0991978	0.543001	0.50497	F47B3.7/T22C1.8/Y41D4A.5/F40G12.10/Y39B6A.30/Y113G7C.1/T19D2.2/C33H5.16/F20B6.1/Y39A3A.4/ZK809.1/cdc-25.4	12
GO:0055082	cellular chemical homeostasis	12/702	111/9799	0.0991978	0.543001	0.50497	ncx-4/F22B5.10/catp-4/stim-1/unc-32/sca-1/ttm-1/catp-7/mca-1/sulp-2/catp-5/abts-2	12
GO:0016125	sterol metabolic process	4/702	25/9799	0.099659	0.543001	0.50497	tat-2/daf-9/mboa-1/hsd-1	4
GO:0031396	regulation of protein ubiquitination	4/702	25/9799	0.099659	0.543001	0.50497	zyg-11/gadr-3/H24K24.2/Y9C9A.13	4
GO:0050795	regulation of behavior	15/702	146/9799	0.09982	0.543001	0.50497	sem-2/dbt-1/mec-15/cccp-1/toca-2/egl-4/egl-19/unc-31/egl-10/gar-3/tsp-14/daf-12/dyc-1/mec-5/ced-9	15
GO:0008356	asymmetric cell division	6/702	45/9799	0.0999263	0.543001	0.50497	nmy-2/cam-1/nob-1/ham-1/par-1/mes-1	6
GO:0043068	positive regulation of programmed cell death	6/702	45/9799	0.0999263	0.543001	0.50497	wts-1/ces-2/unc-32/cbp-1/cul-1/tra-1	6
GO:0040007	growth	21/702	218/9799	0.100764	0.543001	0.50497	unc-73/wts-1/kpc-1/mog-5/nst-1/unc-53/sma-4/ddx-23/eef-1A.1/sma-10/egl-4/ced-10/unc-44/sax-7/rbd-1/C47E8.4/syg-1/sma-9/akt-2/slt-1/let-607	21
GO:0048193	Golgi vesicle transport	11/702	100/9799	0.101411	0.543001	0.50497	copb-1/apd-3/sec-24.1/tat-6/myo-5/trpp-6/ile-2/sec-15/memb-1/trpp-4/Y73B6BL.36	11
GO:0051050	positive regulation of transport	11/702	100/9799	0.101411	0.543001	0.50497	nlp-40/unc-73/dhc-1/mec-15/cnt-1/stim-1/sel-2/toca-2/ced-10/gar-3/piki-1	11
GO:0010506	regulation of autophagy	5/702	35/9799	0.101862	0.543001	0.50497	rab-33/rsks-1/ragc-1/tbc-12/rbg-1	5
GO:0045807	positive regulation of endocytosis	5/702	35/9799	0.101862	0.543001	0.50497	stim-1/sel-2/toca-2/ced-10/piki-1	5
GO:0043631	RNA polyadenylation	3/702	16/9799	0.102044	0.543001	0.50497	gld-2/F43G6.5/ssup-72	3
GO:0046580	negative regulation of Ras protein signal transduction	3/702	16/9799	0.102044	0.543001	0.50497	gap-2/chd-3/mir-84	3
GO:0051058	negative regulation of small GTPase mediated signal transduction	3/702	16/9799	0.102044	0.543001	0.50497	gap-2/chd-3/mir-84	3
GO:0070925	organelle assembly	26/702	280/9799	0.103315	0.545992	0.507753	pat-10/F55F8.3/rps-17/che-3/rpl-25.2/nubp-1/dys-1/gcn-2/xrn-1/pat-3/rps-0/rab-33/rsks-1/ubxn-2/B0035.1/ragc-1/hcp-1/K07C11.10/bir-2/meg-4/tbc-12/dyc-1/rbg-1/osm-1/ccz-1/atg-4.1	26
GO:0006888	ER to Golgi vesicle-mediated transport	7/702	56/9799	0.103466	0.545992	0.507753	copb-1/sec-24.1/trpp-6/ile-2/memb-1/trpp-4/Y73B6BL.36	7
GO:0060795	cell fate commitment involved in formation of primary germ layer	7/702	56/9799	0.103466	0.545992	0.507753	sem-2/sma-4/sma-10/unc-62/tsp-14/sma-9/med-2	7
GO:2000241	regulation of reproductive process	16/702	159/9799	0.104935	0.552215	0.513539	vbh-1/sem-2/gld-2/gld-1/dbt-1/zyg-11/pat-3/toca-2/egl-4/egl-10/unc-112/tsp-14/cnnm-2/dyc-1/elc-1/ced-9	16
GO:0005975	carbohydrate metabolic process	27/702	293/9799	0.105288	0.552544	0.513845	T25G3.4/Y105E8B.9/R11F4.1/sqv-7/tpi-1/agl-1/gly-3/gly-8/K08E3.5/ogdh-1/aagr-1/gly-7/C15C7.7/gyg-1/C55B6.1/C33G3.4/hex-5/H18N23.2/chil-5/C47F8.3/oac-25/oac-35/parg-2/oac-43/cht-4/oac-56/Y71H2AM.14	27
GO:0006606	protein import into nucleus	6/702	46/9799	0.108358	0.563995	0.524494	npp-14/wts-1/npp-19/imb-2/T16G12.6/F53B2.5	6
GO:0007127	meiosis I	6/702	46/9799	0.108358	0.563995	0.524494	rec-1/gld-2/gei-17/cin-4/spo-11/R05D3.12	6
GO:0016246	RNA interference	6/702	46/9799	0.108358	0.563995	0.524494	smg-2/rde-8/rde-12/nrde-3/stau-1/abt-1	6
GO:0007015	actin filament organization	9/702	79/9799	0.110807	0.571686	0.531647	unc-73/pat-10/vab-19/C05D10.4/frg-1/ced-10/nuo-3/syg-1/ced-9	9
GO:0006099	tricarboxylic acid cycle	4/702	26/9799	0.111456	0.571686	0.531647	idhg-2/aco-2/ogdh-1/idh-2	4
GO:0009408	response to heat	8/702	68/9799	0.111632	0.571686	0.531647	gcn-2/cnx-1/rle-1/jnk-1/epi-1/unc-2/daf-12/F11F1.1	8
GO:0030968	endoplasmic reticulum unfolded protein response	8/702	68/9799	0.111632	0.571686	0.531647	abu-11/cnx-1/sca-1/pdi-2/F41B4.3/pdi-6/abu-2/let-607	8
GO:0035725	sodium ion transmembrane transport	8/702	68/9799	0.111632	0.571686	0.531647	acd-2/ncx-4/catp-4/ncx-2/del-6/del-7/abts-2/del-4	8
GO:0032989	cellular component morphogenesis	29/702	320/9799	0.111874	0.571686	0.531647	unc-73/dhc-1/pat-10/nmy-2/dys-1/kpc-1/cwn-1/cam-1/unc-53/pat-3/C28A5.6/efn-4/cmk-1/ced-10/C09B9.4/ZK354.2/unc-44/sax-7/unc-30/K09C6.8/syg-1/dyc-1/slt-1/lron-3/C08F8.6/C44C10.7/F54H5.2/ZC581.2/rin-1	29
GO:0048569	post-embryonic animal organ development	16/702	161/9799	0.113776	0.571686	0.531647	unc-73/sem-2/F31C3.6/cwn-1/sqv-7/pat-3/sel-2/isw-1/mep-1/rbd-1/apx-1/par-1/tsp-14/chd-3/lin-15A/spat-3	16
GO:0015672	monovalent inorganic cation transport	22/702	234/9799	0.114615	0.571686	0.531647	acd-2/ncx-4/T04B8.5/catp-4/unc-93/unc-32/kvs-5/vha-17/egl-2/ncx-2/del-6/twk-36/kqt-2/F41E7.1/twk-22/del-7/abts-2/mps-3/del-4/twk-23/C14B9.10/vha-13	22
GO:0016458	gene silencing	12/702	114/9799	0.114931	0.571686	0.531647	smg-2/rde-10/alg-2/rha-1/wago-4/ddx-23/rde-8/rde-12/nrde-3/stau-1/abt-1/mir-84	12
GO:0040024	dauer larval development	12/702	114/9799	0.114931	0.571686	0.531647	che-3/wts-1/kpc-1/nuo-1/lin-29/sma-4/sca-1/egl-4/daf-9/daf-12/osm-1/dao-5	12
GO:0031123	RNA 3'-end processing	6/702	47/9799	0.117143	0.571686	0.531647	F43G6.5/rps-0/K01G5.5/cdc-73/C49H3.4/ssup-72	6
GO:0042659	regulation of cell fate specification	6/702	47/9799	0.117143	0.571686	0.531647	sem-2/sma-4/sma-10/tsp-14/sma-9/lin-15A	6
GO:0006638	neutral lipid metabolic process	3/702	17/9799	0.117622	0.571686	0.531647	R11F4.1/D1054.1/C55B6.1	3
GO:0006639	acylglycerol metabolic process	3/702	17/9799	0.117622	0.571686	0.531647	R11F4.1/D1054.1/C55B6.1	3
GO:0006641	triglyceride metabolic process	3/702	17/9799	0.117622	0.571686	0.531647	R11F4.1/D1054.1/C55B6.1	3
GO:0010499	proteasomal ubiquitin-independent protein catabolic process	3/702	17/9799	0.117622	0.571686	0.531647	pas-5/pbs-1/C14C10.5	3
GO:0010959	regulation of metal ion transport	3/702	17/9799	0.117622	0.571686	0.531647	stim-1/unc-93/mps-3	3
GO:0042445	hormone metabolic process	3/702	17/9799	0.117622	0.571686	0.531647	kpc-1/D1054.1/cpd-2	3
GO:0044839	cell cycle G2/M phase transition	3/702	17/9799	0.117622	0.571686	0.531647	ZK484.4/fnci-1/cdc-25.4	3
GO:0050766	positive regulation of phagocytosis	3/702	17/9799	0.117622	0.571686	0.531647	stim-1/ced-10/piki-1	3
GO:0060100	positive regulation of phagocytosis; engulfment	3/702	17/9799	0.117622	0.571686	0.531647	stim-1/ced-10/piki-1	3
GO:0072488	ammonium transmembrane transport	3/702	17/9799	0.117622	0.571686	0.531647	dys-1/dat-1/amt-2	3
GO:1901989	positive regulation of cell cycle phase transition	3/702	17/9799	0.117622	0.571686	0.531647	zyg-11/elc-1/cdc-25.4	3
GO:1902749	regulation of cell cycle G2/M phase transition	3/702	17/9799	0.117622	0.571686	0.531647	ZK484.4/fnci-1/cdc-25.4	3
GO:1905155	positive regulation of membrane invagination	3/702	17/9799	0.117622	0.571686	0.531647	stim-1/ced-10/piki-1	3
GO:0000904	cell morphogenesis involved in differentiation	15/702	150/9799	0.118178	0.571686	0.531647	unc-73/dhc-1/kpc-1/cwn-1/cam-1/unc-53/efn-4/ced-10/unc-44/sax-7/unc-30/syg-1/slt-1/lron-3/rin-1	15
GO:0043067	regulation of programmed cell death	16/702	162/9799	0.118359	0.571686	0.531647	npp-14/wts-1/ces-2/cam-1/lin-29/ver-1/unc-32/cbp-1/cul-1/tra-1/bir-2/pdi-2/svh-2/abl-1/mes-1/ced-9	16
GO:0050657	nucleic acid transport	8/702	69/9799	0.118839	0.571686	0.531647	thoc-3/npp-14/rha-1/ddx-19/npp-19/rnp-4/rps-0/nrde-3	8
GO:0050658	RNA transport	8/702	69/9799	0.118839	0.571686	0.531647	thoc-3/npp-14/rha-1/ddx-19/npp-19/rnp-4/rps-0/nrde-3	8
GO:0051236	establishment of RNA localization	8/702	69/9799	0.118839	0.571686	0.531647	thoc-3/npp-14/rha-1/ddx-19/npp-19/rnp-4/rps-0/nrde-3	8
GO:0009792	embryo development ending in birth or egg hatching	26/702	285/9799	0.120006	0.575213	0.534926	unc-73/pat-10/gld-2/nmy-2/gei-17/tba-2/taf-1/alg-2/vab-19/sqv-7/zyg-11/mel-11/npp-19/eef-1A.1/egl-45/unc-32/cbp-1/cul-1/sca-1/efn-4/nhr-31/sax-7/vha-17/F19B6.1/dlg-1/let-4	26
GO:0008283	cell proliferation	12/702	115/9799	0.120478	0.575213	0.534926	gld-1/nmy-2/nst-1/cam-1/kin-6/cul-1/epi-1/ham-1/K09B11.5/par-1/meg-4/abl-1	12
GO:0016042	lipid catabolic process	12/702	115/9799	0.120478	0.575213	0.534926	asm-1/Y54F10AM.8/ZK370.4/gba-3/D1054.1/plc-2/pccb-1/C45B2.6/ech-9/pll-1/ZK550.5/Y69A2AL.2	12
GO:0030855	epithelial cell differentiation	5/702	37/9799	0.122006	0.579605	0.539011	F31C3.6/sax-7/elt-1/let-4/F52C9.5	5
GO:0051272	positive regulation of cellular component movement	5/702	37/9799	0.122006	0.579605	0.539011	cwn-1/unc-53/pat-3/ced-10/unc-112	5
GO:0001667	ameboidal-type cell migration	4/702	27/9799	0.123839	0.581069	0.540372	unc-73/unc-53/efn-4/sax-7	4
GO:0031050	dsRNA fragmentation	4/702	27/9799	0.123839	0.581069	0.540372	alg-2/ddx-23/rde-8/rde-12	4
GO:0043331	response to dsRNA	4/702	27/9799	0.123839	0.581069	0.540372	alg-2/ddx-23/rde-8/rde-12	4
GO:0070918	production of small RNA involved in gene silencing by RNA	4/702	27/9799	0.123839	0.581069	0.540372	alg-2/ddx-23/rde-8/rde-12	4
GO:0071359	cellular response to dsRNA	4/702	27/9799	0.123839	0.581069	0.540372	alg-2/ddx-23/rde-8/rde-12	4
GO:0016049	cell growth	9/702	81/9799	0.124227	0.581455	0.540732	unc-73/kpc-1/unc-53/sma-4/egl-4/ced-10/sax-7/syg-1/slt-1	9
GO:1901698	response to nitrogen compound	12/702	116/9799	0.126174	0.587808	0.546639	alg-2/ddx-23/dat-1/egl-4/rde-8/ragc-1/sel-1/rde-12/gar-3/daf-12/akt-2/dao-5	12
GO:0009628	response to abiotic stimulus	22/702	237/9799	0.126201	0.587808	0.546639	ZK484.4/mec-15/gcn-2/unc-32/cnx-1/rle-1/cku-70/cmk-1/egl-4/jnk-1/gcy-8/nhr-31/epi-1/cyp-14A5/unc-2/abl-1/daf-12/mec-5/glb-5/dgk-3/parg-2/F11F1.1	22
GO:0001704	formation of primary germ layer	7/702	59/9799	0.127224	0.589686	0.548386	sem-2/sma-4/sma-10/unc-62/tsp-14/sma-9/med-2	7
GO:0007498	mesoderm development	7/702	59/9799	0.127224	0.589686	0.548386	sem-2/sma-4/sma-10/mep-1/unc-62/tsp-14/sma-9	7
GO:0007264	small GTPase mediated signal transduction	15/702	152/9799	0.128056	0.592105	0.550636	unc-73/cnt-1/chin-1/osg-1/pac-1/rab-33/ced-10/bris-1/tag-77/uig-1/tag-52/gap-2/chd-3/pix-1/mir-84	15
GO:0044703	multi-organism reproductive process	28/702	313/9799	0.130349	0.600191	0.558155	vbh-1/gld-1/fer-1/eri-3/mog-5/nst-1/rha-1/ddx-19/unc-53/gcn-2/stim-1/pat-3/emb-8/egg-1/sma-4/ddx-23/cbp-1/tra-1/elt-1/mep-1/unc-112/stau-1/meg-4/cnnm-2/abl-1/daf-12/mes-1/ced-9	28
GO:0010629	negative regulation of gene expression	34/702	389/9799	0.130435	0.600191	0.558155	smg-2/spg-7/rde-10/ain-2/smg-1/gld-1/smgl-1/npp-14/alg-2/ntl-2/rha-1/eif-3.F/wago-4/gcn-2/xrn-1/rnp-4/disl-2/ddx-23/sca-1/tra-1/rde-8/elt-1/bir-2/rde-12/nrde-3/stau-1/zfp-3/sex-1/sma-9/C04B4.2/nhr-1/abt-1/spat-3/mir-84	34
GO:0061024	membrane organization	21/702	226/9799	0.131758	0.604817	0.562457	spg-7/unc-73/fer-1/tomm-22/apd-3/fzo-1/stim-1/ubxn-2/ced-10/tat-2/tat-6/snb-2/uig-1/unc-112/tbc-12/abl-1/nlg-1/piki-1/memb-1/M60.4/ced-9	21
GO:0006270	DNA replication initiation	3/702	18/9799	0.134015	0.609305	0.566631	mcm-5/mcm-7/mcm-3	3
GO:0010883	regulation of lipid storage	3/702	18/9799	0.134015	0.609305	0.566631	tpp-2/sams-1/mgl-1	3
GO:0071241	cellular response to inorganic substance	3/702	18/9799	0.134015	0.609305	0.566631	dat-1/jnk-1/unc-31	3
GO:1901214	regulation of neuron death	3/702	18/9799	0.134015	0.609305	0.566631	dat-1/tra-1/jnk-1	3
GO:0015931	nucleobase-containing compound transport	10/702	94/9799	0.134585	0.610441	0.567687	thoc-3/npp-14/sqv-7/rha-1/ddx-19/npp-19/rnp-4/rps-0/nrde-3/nstp-9	10
GO:0009952	anterior/posterior pattern specification	7/702	60/9799	0.135705	0.610841	0.568059	nmy-2/zyg-11/nob-1/apx-1/par-1/meg-4/elc-1	7
GO:0010453	regulation of cell fate commitment	6/702	49/9799	0.135736	0.610841	0.568059	sem-2/sma-4/sma-10/tsp-14/sma-9/lin-15A	6
GO:0006101	citrate metabolic process	4/702	28/9799	0.136775	0.610841	0.568059	idhg-2/aco-2/ogdh-1/idh-2	4
GO:0006749	glutathione metabolic process	4/702	28/9799	0.136775	0.610841	0.568059	T03D8.6/gst-44/Y38F2AR.12/Y53G8B.1	4
GO:0035195	gene silencing by miRNA	4/702	28/9799	0.136775	0.610841	0.568059	rde-10/alg-2/ddx-23/mir-84	4
GO:0072350	tricarboxylic acid metabolic process	4/702	28/9799	0.136775	0.610841	0.568059	idhg-2/aco-2/ogdh-1/idh-2	4
GO:0040008	regulation of growth	16/702	166/9799	0.137768	0.610841	0.568059	unc-73/wts-1/kpc-1/nst-1/unc-53/sma-4/sma-10/egl-4/unc-44/sax-7/rbd-1/tsp-14/sma-9/akt-2/slt-1/let-607	16
GO:0010638	positive regulation of organelle organization	9/702	83/9799	0.138477	0.610841	0.568059	unc-73/gld-2/zyg-11/pat-3/rsks-1/unc-112/rbg-1/elc-1/ced-9	9
GO:0007276	gamete generation	21/702	228/9799	0.140302	0.610841	0.568059	vbh-1/gld-1/fer-1/eri-3/mog-5/nst-1/rha-1/ddx-19/stim-1/pat-3/emb-8/ddx-23/cbp-1/tra-1/elt-1/mep-1/unc-112/stau-1/meg-4/abl-1/mes-1	21
GO:0010941	regulation of cell death	18/702	191/9799	0.140541	0.610841	0.568059	npp-14/wts-1/ces-2/cam-1/lin-29/ver-1/unc-32/dat-1/cbp-1/cul-1/tra-1/jnk-1/bir-2/pdi-2/svh-2/abl-1/mes-1/ced-9	18
GO:0046662	regulation of oviposition	8/702	72/9799	0.141891	0.610841	0.568059	sem-2/dbt-1/toca-2/egl-4/egl-10/tsp-14/dyc-1/ced-9	8
GO:0001708	cell fate specification	14/702	143/9799	0.144286	0.610841	0.568059	sem-2/cwn-1/pat-3/sma-4/sma-10/Y41D4B.6/elt-1/unc-62/tsp-14/sma-9/mes-1/ceh-36/lin-15A/med-2	14
GO:0016569	covalent chromatin modification	14/702	143/9799	0.144286	0.610841	0.568059	prmt-7/taf-1/mys-2/isw-1/rfp-1/cbp-1/cdc-73/leo-1/chd-3/parg-2/ssl-1/sumv-2/spat-3/lsy-12	14
GO:0000271	polysaccharide biosynthetic process	7/702	61/9799	0.144457	0.610841	0.568059	sqv-7/agl-1/gyg-1/oac-25/oac-35/oac-43/oac-56	7
GO:0033692	cellular polysaccharide biosynthetic process	7/702	61/9799	0.144457	0.610841	0.568059	sqv-7/agl-1/gyg-1/oac-25/oac-35/oac-43/oac-56	7
GO:0044265	cellular macromolecule catabolic process	36/702	419/9799	0.144665	0.610841	0.568059	smg-2/ain-2/smg-1/gld-1/smgl-1/gei-17/pas-5/C17D12.3/Y47H9A.1/ntl-2/F32A5.3/zyg-11/xrn-1/rnp-4/disl-2/cul-1/rle-1/pbs-1/ubxn-2/siah-1/C06G3.6/sqst-1/tag-349/crn-2/T28H10.3/sel-1/C14C10.5/cpr-3/cpl-1/C33G3.4/Y16B4A.2/tag-329/F15D4.4/elc-1/Y105C5B.11/spo-11	36
GO:0060429	epithelium development	9/702	84/9799	0.145904	0.610841	0.568059	F31C3.6/sqv-7/cdh-3/efn-4/sax-7/elt-1/apx-1/let-4/F52C9.5	9
GO:0017038	protein import	8/702	73/9799	0.150036	0.610841	0.568059	npp-14/wts-1/tomm-22/npp-19/imb-2/T16G12.6/F53B2.5/prx-12	8
GO:0043066	negative regulation of apoptotic process	8/702	73/9799	0.150036	0.610841	0.568059	npp-14/cam-1/ver-1/cul-1/bir-2/svh-2/abl-1/ced-9	8
GO:0007131	reciprocal meiotic recombination	4/702	29/9799	0.150229	0.610841	0.568059	rec-1/cin-4/spo-11/R05D3.12	4
GO:0035825	homologous recombination	4/702	29/9799	0.150229	0.610841	0.568059	rec-1/cin-4/spo-11/R05D3.12	4
GO:2001020	regulation of response to DNA damage stimulus	4/702	29/9799	0.150229	0.610841	0.568059	gei-17/cul-1/abl-1/parg-2	4
GO:0007212	dopamine receptor signaling pathway	3/702	19/9799	0.151139	0.610841	0.568059	gpa-10/egl-10/gpa-5	3
GO:0015870	acetylcholine transport	3/702	19/9799	0.151139	0.610841	0.568059	unc-73/dys-1/gar-3	3
GO:0040021	hermaphrodite germ-line sex determination	3/702	19/9799	0.151139	0.610841	0.568059	vbh-1/mog-5/ddx-23	3
GO:0046686	response to cadmium ion	3/702	19/9799	0.151139	0.610841	0.568059	ttm-1/cdr-2/pgp-7	3
GO:0098742	cell-cell adhesion via plasma-membrane adhesion molecules	3/702	19/9799	0.151139	0.610841	0.568059	cdh-3/cdh-5/cdh-8	3
GO:1901374	acetate ester transport	3/702	19/9799	0.151139	0.610841	0.568059	unc-73/dys-1/gar-3	3
GO:0040025	vulval development	15/702	157/9799	0.154747	0.610841	0.568059	unc-73/sem-2/cwn-1/sqv-7/pat-3/sel-2/isw-1/mep-1/rbd-1/apx-1/par-1/tsp-14/chd-3/lin-15A/spat-3	15
GO:1901361	organic cyclic compound catabolic process	18/702	194/9799	0.155268	0.610841	0.568059	smg-2/ain-2/smg-1/dhp-1/gld-1/smgl-1/ntl-2/tpi-1/xrn-1/rnp-4/disl-2/ogdh-1/B0513.5/crn-2/F26A1.14/Y53G8B.1/ndx-8/spo-11	18
GO:0048806	genitalia development	5/702	40/9799	0.15535	0.610841	0.568059	smg-2/unc-73/smg-1/mep-1/unc-112	5
GO:0007155	cell adhesion	10/702	97/9799	0.155575	0.610841	0.568059	pat-3/cdh-3/efn-4/cdh-5/epi-1/unc-112/syg-1/nlg-1/cdh-8/R09E10.5	10
GO:0022610	biological adhesion	10/702	97/9799	0.155575	0.610841	0.568059	pat-3/cdh-3/efn-4/cdh-5/epi-1/unc-112/syg-1/nlg-1/cdh-8/R09E10.5	10
GO:0006473	protein acetylation	6/702	51/9799	0.15562	0.610841	0.568059	taf-1/mys-2/hpo-29/cbp-1/sumv-2/lsy-12	6
GO:0000902	cell morphogenesis	25/702	282/9799	0.156729	0.610841	0.568059	unc-73/dhc-1/nmy-2/kpc-1/cwn-1/cam-1/unc-53/C28A5.6/efn-4/cmk-1/ced-10/C09B9.4/ZK354.2/unc-44/sax-7/unc-30/K09C6.8/syg-1/slt-1/lron-3/C08F8.6/C44C10.7/F54H5.2/ZC581.2/rin-1	25
GO:0022618	ribonucleoprotein complex assembly	12/702	121/9799	0.156848	0.610841	0.568059	F55F8.3/rps-17/rpl-25.2/mxt-1/alg-2/gcn-2/xrn-1/rps-0/egl-45/cdc-73/meg-4/Y54G2A.75	12
GO:0000726	non-recombinational repair	2/702	10/9799	0.157473	0.610841	0.568059	lig-4/cku-70	2
GO:0006465	signal peptide processing	2/702	10/9799	0.157473	0.610841	0.568059	immp-2/imp-3	2
GO:0006625	protein targeting to peroxisome	2/702	10/9799	0.157473	0.610841	0.568059	prx-12/prx-1	2
GO:0007160	cell-matrix adhesion	2/702	10/9799	0.157473	0.610841	0.568059	unc-112/R09E10.5	2
GO:0008078	mesodermal cell migration	2/702	10/9799	0.157473	0.610841	0.568059	unc-73/unc-53	2
GO:0010972	negative regulation of G2/M transition of mitotic cell cycle	2/702	10/9799	0.157473	0.610841	0.568059	ZK484.4/fnci-1	2
GO:0015780	nucleotide-sugar transmembrane transport	2/702	10/9799	0.157473	0.610841	0.568059	sqv-7/nstp-9	2
GO:0030048	actin filament-based movement	2/702	10/9799	0.157473	0.610841	0.568059	jnk-1/sax-7	2
GO:0030330	DNA damage response; signal transduction by p53 class mediator	2/702	10/9799	0.157473	0.610841	0.568059	cul-1/abl-1	2
GO:0030511	positive regulation of transforming growth factor beta receptor signaling pathway	2/702	10/9799	0.157473	0.610841	0.568059	sma-10/tsp-14	2
GO:0034308	primary alcohol metabolic process	2/702	10/9799	0.157473	0.610841	0.568059	D1054.1/sodh-2	2
GO:0034394	protein localization to cell surface	2/702	10/9799	0.157473	0.610841	0.568059	kpc-1/ric-3	2
GO:0034514	mitochondrial unfolded protein response	2/702	10/9799	0.157473	0.610841	0.568059	spg-7/gcn-2	2
GO:0036093	germ cell proliferation	2/702	10/9799	0.157473	0.610841	0.568059	gld-1/meg-4	2
GO:0043516	regulation of DNA damage response; signal transduction by p53 class mediator	2/702	10/9799	0.157473	0.610841	0.568059	cul-1/abl-1	2
GO:0043518	negative regulation of DNA damage response; signal transduction by p53 class mediator	2/702	10/9799	0.157473	0.610841	0.568059	cul-1/abl-1	2
GO:0043574	peroxisomal transport	2/702	10/9799	0.157473	0.610841	0.568059	prx-12/prx-1	2
GO:0044771	meiotic cell cycle phase transition	2/702	10/9799	0.157473	0.610841	0.568059	zyg-11/elc-1	2
GO:0044818	mitotic G2/M transition checkpoint	2/702	10/9799	0.157473	0.610841	0.568059	ZK484.4/fnci-1	2
GO:0045176	apical protein localization	2/702	10/9799	0.157473	0.610841	0.568059	wts-1/sel-2	2
GO:0047496	vesicle transport along microtubule	2/702	10/9799	0.157473	0.610841	0.568059	dhc-1/apd-3	2
GO:0048337	positive regulation of mesodermal cell fate specification	2/702	10/9799	0.157473	0.610841	0.568059	sem-2/sma-9	2
GO:0051931	regulation of sensory perception	2/702	10/9799	0.157473	0.610841	0.568059	mec-15/mec-5	2
GO:0072662	protein localization to peroxisome	2/702	10/9799	0.157473	0.610841	0.568059	prx-12/prx-1	2
GO:0072663	establishment of protein localization to peroxisome	2/702	10/9799	0.157473	0.610841	0.568059	prx-12/prx-1	2
GO:1901797	negative regulation of signal transduction by p53 class mediator	2/702	10/9799	0.157473	0.610841	0.568059	cul-1/abl-1	2
GO:1902750	negative regulation of cell cycle G2/M phase transition	2/702	10/9799	0.157473	0.610841	0.568059	ZK484.4/fnci-1	2
GO:1903846	positive regulation of cellular response to transforming growth factor beta stimulus	2/702	10/9799	0.157473	0.610841	0.568059	sma-10/tsp-14	2
GO:1905772	positive regulation of mesodermal cell differentiation	2/702	10/9799	0.157473	0.610841	0.568059	sem-2/sma-9	2
GO:1905787	regulation of detection of mechanical stimulus involved in sensory perception of touch	2/702	10/9799	0.157473	0.610841	0.568059	mec-15/mec-5	2
GO:1905789	positive regulation of detection of mechanical stimulus involved in sensory perception of touch	2/702	10/9799	0.157473	0.610841	0.568059	mec-15/mec-5	2
GO:1905790	regulation of mechanosensory behavior	2/702	10/9799	0.157473	0.610841	0.568059	mec-15/mec-5	2
GO:1905792	positive regulation of mechanosensory behavior	2/702	10/9799	0.157473	0.610841	0.568059	mec-15/mec-5	2
GO:1905904	positive regulation of mesoderm formation	2/702	10/9799	0.157473	0.610841	0.568059	sem-2/sma-9	2
GO:2000382	positive regulation of mesoderm development	2/702	10/9799	0.157473	0.610841	0.568059	sem-2/sma-9	2
GO:0006403	RNA localization	8/702	74/9799	0.158402	0.610841	0.568059	thoc-3/npp-14/rha-1/ddx-19/npp-19/rnp-4/rps-0/nrde-3	8
GO:0010769	regulation of cell morphogenesis involved in differentiation	8/702	74/9799	0.158402	0.610841	0.568059	unc-73/dhc-1/kpc-1/cwn-1/unc-53/efn-4/sax-7/slt-1	8
GO:0080135	regulation of cellular response to stress	8/702	74/9799	0.158402	0.610841	0.568059	gei-17/cul-1/jnk-1/faah-1/pdi-2/svh-2/abl-1/parg-2	8
GO:0061061	muscle structure development	9/702	86/9799	0.161343	0.620927	0.577439	pat-10/sem-2/dys-1/unc-53/pat-3/frg-1/unc-62/unc-112/dyc-1	9
GO:0007010	cytoskeleton organization	30/702	347/9799	0.162157	0.6228	0.579181	unc-73/dhc-1/pat-10/dys-1/tba-2/frm-1/vab-19/unc-53/pat-3/osg-1/C05D10.4/fli-1/cul-1/zyg-8/frg-1/toca-2/ced-10/sax-7/mspn-1/B0035.1/nuo-3/hcp-1/bir-2/par-1/unc-112/syg-1/mes-1/dyc-1/htp-1/ced-9	30
GO:0007351	tripartite regional subdivision	4/702	30/9799	0.164163	0.622968	0.579337	zyg-11/apx-1/meg-4/elc-1	4
GO:0008595	anterior/posterior axis specification; embryo	4/702	30/9799	0.164163	0.622968	0.579337	zyg-11/apx-1/meg-4/elc-1	4
GO:0018107	peptidyl-threonine phosphorylation	4/702	30/9799	0.164163	0.622968	0.579337	zyg-8/cmk-1/akt-2/Y39G8B.5	4
GO:0031099	regeneration	4/702	30/9799	0.164163	0.622968	0.579337	ced-10/jnk-1/faah-1/svh-2	4
GO:0031102	neuron projection regeneration	4/702	30/9799	0.164163	0.622968	0.579337	ced-10/jnk-1/faah-1/svh-2	4
GO:0031103	axon regeneration	4/702	30/9799	0.164163	0.622968	0.579337	ced-10/jnk-1/faah-1/svh-2	4
GO:0006470	protein dephosphorylation	18/702	196/9799	0.165536	0.626932	0.583023	F47B3.7/T22C1.8/F52H3.6/pph-4.2/Y41D4A.5/C34D4.2/ppm-1/F40G12.10/Y39B6A.30/Y113G7C.1/T19D2.2/C33H5.16/F20B6.1/ssup-72/Y39A3A.4/sdf-9/ZK809.1/cdc-25.4	18
GO:0061982	meiosis I cell cycle process	6/702	52/9799	0.166015	0.627499	0.583551	rec-1/gld-2/gei-17/cin-4/spo-11/R05D3.12	6
GO:0043069	negative regulation of programmed cell death	8/702	75/9799	0.166982	0.628466	0.58445	npp-14/cam-1/ver-1/cul-1/bir-2/svh-2/abl-1/ced-9	8
GO:0008286	insulin receptor signaling pathway	3/702	20/9799	0.16891	0.628466	0.58445	egl-4/akt-2/dao-5	3
GO:0009067	aspartate family amino acid biosynthetic process	3/702	20/9799	0.16891	0.628466	0.58445	cth-1/T04G9.4/asns-1	3
GO:0015748	organophosphate ester transport	3/702	20/9799	0.16891	0.628466	0.58445	tat-2/tat-6/num-1	3
GO:0032784	regulation of DNA-templated transcription; elongation	3/702	20/9799	0.16891	0.628466	0.58445	cdc-73/leo-1/elc-1	3
GO:0050772	positive regulation of axonogenesis	3/702	20/9799	0.16891	0.628466	0.58445	unc-73/cwn-1/unc-53	3
GO:0072666	establishment of protein localization to vacuole	3/702	20/9799	0.16891	0.628466	0.58445	apd-3/vps-15/memb-1	3
GO:0080154	regulation of fertilization	3/702	20/9799	0.16891	0.628466	0.58445	vbh-1/cnnm-2/ced-9	3
GO:0040014	regulation of multicellular organism growth	9/702	87/9799	0.169345	0.628856	0.584813	nst-1/unc-53/sma-4/sma-10/egl-4/unc-44/tsp-14/sma-9/let-607	9
GO:0019953	sexual reproduction	26/702	298/9799	0.170744	0.632817	0.588496	vbh-1/gld-1/fer-1/eri-3/mog-5/nst-1/rha-1/ddx-19/unc-53/stim-1/pat-3/emb-8/egg-1/ddx-23/cbp-1/tra-1/elt-1/mep-1/unc-112/stau-1/meg-4/cnnm-2/abl-1/daf-12/mes-1/ced-9	26
GO:0060560	developmental growth involved in morphogenesis	7/702	64/9799	0.172249	0.637155	0.59253	unc-73/kpc-1/unc-53/ced-10/sax-7/syg-1/slt-1	7
GO:0006397	mRNA processing	17/702	185/9799	0.173315	0.639856	0.595042	D1037.1/gld-2/W08E3.2/mog-5/rsp-5/T13H5.4/rha-1/F43G6.5/rnp-4/ZK1010.8/grld-1/F53H1.1/cdc-73/rde-12/C49H3.4/ssup-72/Y54G2A.75	17
GO:0009312	oligosaccharide biosynthetic process	4/702	31/9799	0.178538	0.645247	0.600056	gly-3/gly-8/gly-7/C47F8.3	4
GO:0048678	response to axon injury	4/702	31/9799	0.178538	0.645247	0.600056	ced-10/jnk-1/faah-1/svh-2	4
GO:0070482	response to oxygen levels	4/702	31/9799	0.178538	0.645247	0.600056	gcn-2/unc-32/egl-4/glb-5	4
GO:0033043	regulation of organelle organization	22/702	249/9799	0.179242	0.645247	0.600056	unc-73/gld-2/nubp-1/vab-19/zyg-11/npp-19/xrn-1/pat-3/cul-1/rab-33/rsks-1/zyg-8/toca-2/B0035.1/ragc-1/unc-112/tbc-12/rbg-1/parg-2/elc-1/htp-1/ced-9	22
GO:0030010	establishment of cell polarity	7/702	65/9799	0.181995	0.645247	0.600056	dhc-1/tba-2/cam-1/ced-10/sax-7/par-1/let-607	7
GO:1901701	cellular response to oxygen-containing compound	7/702	65/9799	0.181995	0.645247	0.600056	dat-1/egl-4/ragc-1/unc-31/gar-3/akt-2/dao-5	7
GO:0000478	endonucleolytic cleavage involved in rRNA processing	2/702	11/9799	0.183767	0.645247	0.600056	rps-0/rbd-1	2
GO:0006122	mitochondrial electron transport; ubiquinol to cytochrome c	2/702	11/9799	0.183767	0.645247	0.600056	mppb-1/C14B9.10	2
GO:0006614	SRP-dependent cotranslational protein targeting to membrane	2/702	11/9799	0.183767	0.645247	0.600056	F25G6.9/srpa-68	2
GO:0007507	heart development	2/702	11/9799	0.183767	0.645247	0.600056	elt-1/med-2	2
GO:0008203	cholesterol metabolic process	2/702	11/9799	0.183767	0.645247	0.600056	daf-9/mboa-1	2
GO:0010042	response to manganese ion	2/702	11/9799	0.183767	0.645247	0.600056	dat-1/jnk-1	2
GO:0014057	positive regulation of acetylcholine secretion; neurotransmission	2/702	11/9799	0.183767	0.645247	0.600056	unc-73/gar-3	2
GO:0031589	cell-substrate adhesion	2/702	11/9799	0.183767	0.645247	0.600056	unc-112/R09E10.5	2
GO:0031646	positive regulation of neurological system process	2/702	11/9799	0.183767	0.645247	0.600056	mec-15/mec-5	2
GO:0042660	positive regulation of cell fate specification	2/702	11/9799	0.183767	0.645247	0.600056	sem-2/sma-9	2
GO:0043052	thermotaxis	2/702	11/9799	0.183767	0.645247	0.600056	gcy-8/dgk-3	2
GO:0051017	actin filament bundle assembly	2/702	11/9799	0.183767	0.645247	0.600056	frg-1/syg-1	2
GO:0051305	chromosome movement towards spindle pole	2/702	11/9799	0.183767	0.645247	0.600056	zyg-11/elc-1	2
GO:0051954	positive regulation of amine transport	2/702	11/9799	0.183767	0.645247	0.600056	unc-73/gar-3	2
GO:0061572	actin filament bundle organization	2/702	11/9799	0.183767	0.645247	0.600056	frg-1/syg-1	2
GO:1901796	regulation of signal transduction by p53 class mediator	2/702	11/9799	0.183767	0.645247	0.600056	cul-1/abl-1	2
GO:1905489	regulation of sensory neuron axon guidance	2/702	11/9799	0.183767	0.645247	0.600056	cwn-1/slt-1	2
GO:1990170	stress response to cadmium ion	2/702	11/9799	0.183767	0.645247	0.600056	cdr-2/pgp-7	2
GO:2001025	positive regulation of response to drug	2/702	11/9799	0.183767	0.645247	0.600056	unc-73/gar-3	2
GO:0022604	regulation of cell morphogenesis	17/702	187/9799	0.184564	0.645247	0.600056	unc-73/dhc-1/nmy-2/kpc-1/cwn-1/unc-53/C28A5.6/efn-4/C09B9.4/ZK354.2/sax-7/K09C6.8/slt-1/C08F8.6/C44C10.7/F54H5.2/ZC581.2	17
GO:0046700	heterocycle catabolic process	17/702	187/9799	0.184564	0.645247	0.600056	smg-2/ain-2/smg-1/dhp-1/gld-1/smgl-1/ntl-2/tpi-1/xrn-1/rnp-4/disl-2/ogdh-1/B0513.5/crn-2/F26A1.14/ndx-8/spo-11	17
[truncated: 1,362 more rows]

## Sheet: GO_nuo-5_vs_nuo-5 + Lutein
ID	Description	GeneRatio	BgRatio	pvalue	p.adjust	qvalue	geneID	Count
[truncated: 727 more rows]
