# Supplementary material for: Neuroligin-mediated neurodevelopmental defects are induced by mitochondrial dysfunction and prevented by lutein in C. elegans
Source: Nat Commun. 2022 May 12;13:2620. doi: 10.1038/s41467-022-29972-4 (PMC9098500; doi:10.1038/s41467-022-29972-4)
Supplement: Supplementary file 10 — Source data 2 [file 41467_2022_29972_MOESM10_ESM.zip]

Archive with 17 entries (16 files):
- Maglioni et al.SourceData (R4)/
- Maglioni et al.SourceData (R4)/Fig. 2.xlsx
- Maglioni et al.SourceData (R4)/Fig. 3.xlsx
- Maglioni et al.SourceData (R4)/Fig. 4.xlsx
- Maglioni et al.SourceData (R4)/Fig. 5.xlsx
- Maglioni et al.SourceData (R4)/Fig. 6.xlsx
- Maglioni et al.SourceData (R4)/Fig. 7.xlsx
- Maglioni et al.SourceData (R4)/Fig. 8.xlsx
- Maglioni et al.SourceData (R4)/Fig. S1.xlsx
- Maglioni et al.SourceData (R4)/Fig. S10.xlsx
- Maglioni et al.SourceData (R4)/Fig. S11.xlsx
- Maglioni et al.SourceData (R4)/Fig. S12.xlsx
- Maglioni et al.SourceData (R4)/Fig. S2.xlsx
- Maglioni et al.SourceData (R4)/Fig. S3.xlsx
- Maglioni et al.SourceData (R4)/Fig. S6.xlsx
- Maglioni et al.SourceData (R4)/Fig. S7.xlsx
- Maglioni et al.SourceData (R4)/Fig. S8.xlsx
