# Supplementary material for: Neuroligin-mediated neurodevelopmental defects are induced by mitochondrial dysfunction and prevented by lutein in C. elegans
Source: Nat Commun. 2022 May 12;13:2620. doi: 10.1038/s41467-022-29972-4 (PMC9098500; doi:10.1038/s41467-022-29972-4)
Supplement: Supplementary file 10 — Source data 2 [file 41467_2022_29972_MOESM10_ESM.zip › Maglioni et al.SourceData (R4)/Fig. 2.xlsx]

## Sheet: Fig 2a
TIME	pL4440 F1						nuo-5 F1						lpd-5 F1
0	0	0	0	0	0	0	0	0	0	0	0	0	0	0	0	0	0	0
15	0	0	0	0	0	0	0	0	0	0	0	0	0	0	0	0	0	0
30	0	0	0	0	0	0	0	0	0	0	0	0	0	0	0	0	0	0
45	0.007874	0.030488	0.019231	0.048	0	0	0.007143	0.004525	0	0.015464	0	0	0	0.004202	0	0	0	0
60	0.047244	0.064024	0.067308	0.1	0.016949	0.029316	0.028571	0.040724	0.03268	0.061856	0.006667	0.019231	0	0.012605	0.011236	0.017241	0.021277	0.007813
75
90
105
120	0.149606	0.402439	0.158654	0.32	0.214689	0.100977	0.242857	0.144796	0.091503	0.123711	0.04	0.182692	0.091463	0.109244	0.127341	0.25	0.078014	0.054688
135
150
165
240	0.240157	0.512195	0.245192	0.376	0.316384	0.110749	0.4	0.244344	0.254902	0.216495	0.086667	0.173077	0.158537	0.197479	0.303371	0.297414	0.092199	0.117188		MAX CI

## Sheet: Fig 2b 
TIME	pL4440 F1				nuo-5 F1				lpd-5 F1
0	0	0	0	0	0	0	0	0	0	0	0	0	0	0
15	0	0	0	0	0	0	0	0	0	0	0	0	0	0
30	0	0	0	0	0	0	0	0	0	0	0	0	0	0
45	0.021028	0.007704	0	0	0	0	0	0	0	0	0	0	0.008333	0.014925
60	0.086449	0.07396	0	0	0	0	0.075	0.125	0	0	0.075	0.125	0.083333	0.089552
75
90
105
120	0.357477	0.346687	0.024	0.028169	0.041667	0.042857	0.175	0.1875	0.041667	0.042857	0.175	0.1875	0.141667	0.119403
135
150
165
240	0.42757	0.497689	0.248	0.183099	0.069444	0.028571	0.3	0.2875	0.069444	0.028571	0.3	0.2875	0.225	0.208955		MAX CI

## Sheet: Fig 2C
	con						nuo-5						lpd-5
	3.73	2.87		4.88	3.72	4.03	3.69	0.88	2.7	3.53			1.49	3.75
	4.35	4.16		4.82	2.67	4.14	3.42	0.96	2.34	3.8			2.82	3.33
	3.2	3.44		4.55	2.15	2.09	3.73	0.66	1.2	3.55			2.75	3.56
	3.44	3.98		2.27	2.19	3.84	3.96	0.7	2.96	4.4			3.94	3.85
	4.05	2.83		4.85	3.23	2.93	4.3	2.37	2.51	3.83			4.16	3.48
	3.16	3.85		4.13	2.43	2.27	4.41	1.42	2.92	3.96			0.88	3.94
	4.06	3.64		4.91	3.85	3.6	3.44	0.98	3.07	4.38			2.74	4.23
	3.8	2.38		4.98	3.74	2.43	3.93	1.54	1.71	4.48			3.48	1.18
	3.51	3.4		3.74	3.84	3.13	4.44	1.28	1.43	4.47			1.79	3.37
	3.88	3.51		3.58	3.74	2.49	3.7	0.84	2.55	0.82			1.3	2.28
	3.4	3.56		2.71	2.89	3.33	2.19	1.56	3.42	1.59			1.98	3.35
	2.35	3.7		4.36	2.81	3.97	1.65	1.06	3.13	4.12			2.61	3.22
	3.49	3.38		4.19	2.35	4.54	3.89	0.82	3.19	0.95			1.18	2.55
	4.56	3.41		3.74	1.97	4.34	4.14		2.38	2.76				4.16
	3.66	4.08		4.78	3.61				2.94	1.75				2.8
	4.52	3.13		4.59	3.54					4.55				3.22
	3.59	3.85		4.84						3.84				2.52
	3.26
	4.43

## Sheet: Fig 2D
con					nuo-5					lpd-5
43.6487	42.5867	44.2368	35.7159	26.8595	31.8732	33.7498	10.4253	12.429	6.68772	34.7385	30.0995	22.6317	20.3512	6.00162
39.6141	41.7263	20.0593	34.1909	15.4344	22.6309	31.0346	7.63954	15.0811	4.75394	28.0056	20.3102	17.935	16.4733	4.53479
33.7211	36.9885	16.2392	29.351	16.9569	33.6146	28.3891	11.8599	13.0868	4.98738	35.9708	23.3744	16.8932	16.1447	5.24747
42.2045	31.9336	10.5181	31.9552	13.4496	24.8414	24.4158	15.823	15.8881	3.59877	27.4742	20.0451	21.0247	12.0963	3.1654
42.1192	50.2631	11.6037	17.4207	8.11238	24.6799	20.4648	20.4508	13.0026	3.85688	34.932	10.555	21.2666	9.58278	5.03284
		19.3328	21.7087		29.1752	22.3738	19.7726	18.4656	2.0663	40.1413		22.6617	20.1466

## Sheet: fig 2E
con		nuo-5		lpd-5
79.9703	90.5714	67.5391	16.6417	72.2003	37.9752
77.1446	80.3141	46.4841	16.1747	68.0731	41.8518
78.1073	63.5345	62.2054	24.1457	79.2166	32.0072
81.4287	34.0975	51.2977	27.3754	64.0765	54.8338
82.177	52.532	40.8447	32.8431	81.789	42.387
	123.635	46.6448	43.4607	81.1385	53.532

## Sheet: Fig 2F
con			nuo-5			lpd-5
27.5626	22.3274	15.2441	20.0101	3.82249	-0.11344	18.5027	12.0053	1.29136
26.5601	22.6255	8.07926	14.4886	5.87772	0.45001	9.06875	8.58511	2.34804
23.1046	20.0481	12.1569	19.0637	9.36492	1.86725	7.59792	5.52411	2.77137
16.632	22.1241	9.36011	11.4921	6.73837	0.04646	7.49649	6.59021	0.65428
30.9054	9.28262	3.10081	10.6297	7.85298	1.06141	-0.0267	5.08684	1.71388
	11.8312		13.2607	7.49958	0.81799		16.2994

## Sheet: Fig 2G
con		nuo-5		lpd-5
0.987957	1.05439	0.261124	0.870773	0.392663	0.199615
1.07073	1.02798	0.269099	0.358657	0.425009	0.220619
1.03058	1.05523	0.217947	0.431954	0.516596	0.211149
1.06207	0.914355	0.265438	0.446821	0.473909	0.218386
0.938295	0.859344	0.28317	0.406707	0.356181	0.218089
0.99948		0.278445	0.408868	0.373253
		0.297822	0.547031	0.358069

## Sheet: Fig 2H
con		nuo-5		lpd-5
1.01786	1.03489	1.42009	2.7637	1.46635	2.37078
1.31848	2.2203	1.95112	1.70771	0.750252	1.71504
1.34999	2.13201	1.47759	2.0916	1.8005	3.05038
1.25591	0.398707	0.950678	2.69944	1.05938	1.9086
0.898129	0.787975	1.33205	2.07012	2.10668	1.45508
0.70265	0.304909	0.895849	1.6099	1.37945	2.06305
0.570848	0.313114	1.77904	2.61615	1.36145	2.52296
1.02798	1.31893	1.72321	1.24247	2.09666	2.64595
0.306927	1.20801	1.72777	2.17461	1.97482	0.830552
0.996508	0.392797	1.71251	1.46788	2.24812	0.972027
0.82707	1.02517	1.64763	1.86147	2.3766	1.66118
1.06683	0.145836	1.67096	2.04119	2.0855	3.0051
0.594293	1.58685	1.4916	2.83717	1.8417	3.32348
1.4903	0.725138	1.91766	1.76352	1.3942	1.90893
1.18982	1.94599	1.95512	1.37281	2.21572	0.775222
1.68337	0.898432	1.30615	1.32261	0.979879	1.06559
1.36405	0.534564	1.45136	0.713787	1.51685	1.28445
1.27318	0.572353	1.9047	2.38723	1.47548	1.41953
1.20665	1.49012	1.02034	1.88274	1.82839	1.18887
0.968341	1.92399	0.884089	2.2104	1.16142	1.07201
0.562786	0.497805	0.839913	1.91555	0.717869	2.38906
0.889016	0.336573	1.27734	1.42491	0.755475	2.09221
0.907761	1.24257	1.59647	2.91018	1.25909	2.70547
0.531335	2.49411	1.09229	2.09797	2.38567	2.45753
	0.770866	1.3609		1.88615	2.03224
	0.28799	1.62051		1.70288	3.35339
	0.41016			2.19085	3.34691
				2.15896
				1.49404
				2.24681
				2.13392

## Sheet: Fig 2I
con					nuo-5					lpd-5
2.27264	0.729404	1.85987	1.46833	0.854803		2.06127	1.57478	1.18304	2.80308	0.984785	1.64363	0.948974	0.910902
1.44544	1.30914	0.813214	0.569362	1.04419		2.54645	1.41952	0.571303	3.24614	1.89796	1.57255	1.1348	1.04821
1.12887	1.19599	0.797235	0.40523	1.49202		1.66473	1.33088	1.20183	1.85984	1.44843	1.7556	1.33311	1.7001
1.41524	0.738905	1.25172	0.795071	0.96482		1.87544	1.60825	1.35573	3.74782	1.16286	1.39774	1.6265	1.1166
1.25541	0.764443	1.23536	1.4393	1.24896		1.6002	2.57027	0.792524	1.76259	1.11669	1.11678	1.00056	0.360358
0.801835	0.620317	1.00177	1.35617	0.839389		2.10607	1.70749	2.08429	2.03904	1.17588	1.77995	0.807945	1.14275
1.25754	1.21642	0.989997	1.29158	0.963517		2.22508	1.8257	1.22427	1.75859	1.51118	1.59126	0.94863	1.15527
1.28263	0.958089	0.652986	1.04466	1.06539		1.4821	2.16921	2.24359	1.92084	1.41752	2.92918	0.838494	1.37462
0.908628	1.35059	0.83297	0.849869	1.08497		1.16602	1.84163		0.965059	1.81293	1.82907	0.703595	0.901703
1.16363	0.839857	0.581497	1.33106	1.06221		1.05884	2.01984		1.59935	1.68683	1.46718	0.873502	1.08497
1.11252	1.47807	0.542055	0.834354	0.928516		1.77848	3.75711		1.4039	1.31594	1.39332	0.872225	1.12002
1.07115	1.15328	0.59809	1.05868	1.1628		1.9748	1.9381		1.21391	1.55498	0.819404	0.82338	1.30946
1.03239	1.14715	0.7915	0.992776	0.814184		1.9696	3.32518		2.34814	1.40929	2.42518	0.927003	0.710615
1.44362	1.11554	0.909006	0.835678	0.66268		2.25864	3.02853		2.43049	1.43349	1.49217	0.798659	0.819542
1.09666	1.17724	1.24055	0.919033	0.893091		2.22872	2.35958		2.16723	1.37401	1.87119	0.92196	1.16594
0.658778	1.05145	1.60516	0.911493	0.918465		1.27205	1.91482		2.39427	0.897671	1.53597	0.615763	0.838793
1.01709	0.851539	1.58414	0.918082			1.7645	1.98352		1.82702		1.62126	1.03462	1.06351
	0.700747	0.713057	1.14728			1.93892	2.76461		1.00964		1.29866	0.997874
	0.601993		1.00504			2.17162	2.14121					0.922265
			0.827086				1.32836					0.838593

## Sheet: Fig 2J
con				nuo-5				lpd-5
0.720773	0.730852	0.459532	0.67708		10.4753	7.4051	14.7564	10.3935	23.4587	8.78669	3.19873
1.50685	0.645432	1.81254	0.684196		16.5784	7.30862	10.3364	8.43272	20.3753	7.71655	10.5294
1.48294	0.648989	0.610471	0.975529		15.4112	5.15338	19.984	5.96695	19.731	7.9512	9.74631
1.15673	1.20295	1.34882	0.565652		12.7682	15.2413	11.2452	7.99957	16.2364	7.42242	7.37143
0.757939	0.661528	0.528035	1.46856		20.7996	9.12178	9.58051	5.63324	20.2638	8.86644	10.047
0.750092	0.992194	0.400652	0.500935		21.662	10.3847	6.97515	6.95307	22.5352	9.03308	11.568
1.67347	1.17546	1.86568	0.534587		6.31553	10.6306	11.9701	7.08874	10.4581	7.53481	9.68057
0.974653	0.694195	0.653937	0.755377		9.20961	8.41682	10.9167	7.78906	19.681	6.80683	9.67736
0.869918	0.954269	0.915389	2.25075		11.855	4.8959	7.84957	5.8746	13.5053	2.12517	8.64522
0.889139	1.28778	2.79993	0.548384		9.13199	6.56397	10.8194	5.68955	16.5082	3.16899	9.59991
0.65173	1.16658	0.698665	1.77551		11.6297	8.21259	12.0262	5.99843	15.8746	8.33382	10.3249
0.866375	0.669478	0.652304	0.547225		8.28978	6.57034	8.40508	7.02714	19.195	9.566	7.48977
0.88485	0.763982	1.18033	0.801138		5.69209	7.98082	10.8613	5.80005	9.41969	8.77556	10.9694
0.814548	0.622788	0.731954	1.54687		13.1164	11.6927	13.7562	6.00307	11.6105	7.36272	9.65535
	2.78457	0.616431	0.429384		23.5776	10.3359	9.14964	6.67642		7.66395	8.73202
		0.615291	0.530746			11.7679	11.1275	6.87493			9.41131
		1.11042	1.30233				12.7242	5.47299			9.96078
			2.66838				10.872	6.37608			3.85682
			0.553138					3.12128			4.89576

[truncated: 2 more sheets: Fig 2K, Fig 2L]
