# Supplementary material for: Neuroligin-mediated neurodevelopmental defects are induced by mitochondrial dysfunction and prevented by lutein in C. elegans
Source: Nat Commun. 2022 May 12;13:2620. doi: 10.1038/s41467-022-29972-4 (PMC9098500; doi:10.1038/s41467-022-29972-4)
Supplement: Supplementary file 10 — Source data 2 [file 41467_2022_29972_MOESM10_ESM.zip › Maglioni et al.SourceData (R4)/Fig. 3.xlsx]

## Sheet: Fig3a
DMSO									DMSO									EGCG 64 µM									doxycycline 50 µM									isobavachalcone 50 µM									isovixetin 10 µM
100	100	100	100	100	100	100	100	100	50	0	15.25	9.2	1.4	7	7.73	0.33	10.26						67	0.83	0							50		0	8	66.7	28.5714	5	0			0.83				48	11.6

## Sheet: Fig3b
DMSO							DMSO							macrosporin 10 µM							hydroxysydonic acid 10 µM							quinidine sulfate 33 µM							lutein 50 µM							lutein 1 µM							isovitexin 10 µM
100	100	100	100	100	100	100	7.5	14.1667	1	11	3	8.33333	1			53	0	33.3						0	37.5	33		1.7				25.8	66.6667			33	10				19.3	67	66.6
[truncated: 5 more columns]

## Sheet: Fig. 3d
con	nuo-5	nuo-5 Lutein
1	0.50188	0.29809		Relative mRNA expression of nuo-5 assessed by qPCR
1	0.62121	0.62187
1	0.29305	0.15891

## Sheet: Fig. 3e
pL4440	pL4440 + 1µM Lutein	nuo-5	nuo-5 + 1 µM Lutein	lpd-5	lpd-5 + 1 µM Lutein
0.564508	0.342852	0.829274	0.319992	0.481708	1.56301		Quantification of lutein
0.316076	0.360507	0.621222	0.426453	0.431607	0.950866
0.321313	0.455215	0.378611	0.377824	0.441637	0.345904
0.503712	0.415729	0.533349	0.419266	0.491227	0.415687
0.296191	0.397002	0.337644	0.497484	0.470253	0.388695
0.288592	0.419197	0.331552	0.361189	0.527373	0.415907
0.341876	0.342884	0.535822	0.467101	0.578215	0.411387
0.3598	0.392598	0.413677	0.502669	0.587511	0.49661
0.372871	0.215212	0.394538	0.480194	0.604543	0.432529
0.435469	0.313593	0.34344	0.418053	0.758706	0.434158
0.421249	0.28848	0.45277	0.462775	0.352133	0.460915
0.446874	0.346749	0.690441	0.368491	0.369395	0.472657
0.443526	0.326623	0.551071	0.327338	0.424856	0.458531
0.320096	0.389814	0.503909	0.896819	0.426059	0.3702
0.391754	0.313941	0.334465	0.693775	0.324831	0.420091
0.30232	0.46743	0.4302	0.614423	0.474196	0.564761
0.363507	0.363825	0.287393	0.540765	0.48885	0.504157
0.348673	0.355394	0.638139	0.280614	0.400446	1.6027
0.40889	0.35976	0.506908	0.37612	0.380991	0.614143
0.452846	0.298738	0.380643	0.441332	0.463434	0.583674
0.417695	0.40146	0.450362	0.392743	0.353516	0.588603
0.560575	0.264897	0.473698	0.378975	0.415342	0.636269
0.353997	0.321802	0.431113	0.470724	0.401589	0.796778
0.399375	0.344132	0.406072	0.393837	0.357658	0.466313
0.353708	0.349897	0.773924	0.376058	0.377989	0.609631
0.39643	0.319089	0.712768	0.410415	0.36782	0.694388
0.394785	0.300192	0.655044	0.41471	0.358348	0.537272
0.486338	0.289816	0.595042	0.346493	0.421298	0.565952
0.351727	0.364184	0.602953	0.338437	0.383326	0.414689
0.52449	0.444953	0.298801	0.330327	0.289341	0.300179
0.46945	0.400696	0.404688	0.376949	0.326634	0.534292
0.464261	0.382539	0.457877	0.435025	0.319224	0.40261
0.74827	0.404317	0.445997	0.395112	0.368723	0.306696
0.361123	0.451372	0.373519	0.387982	0.386447	0.373086
0.237142	0.421242	0.348762	0.448548	0.47836	0.337214
0.246005	0.291768	0.298208	0.274969	0.42405	0.378268
0.382874	0.415529	0.294911	0.285563	0.368233	0.484053
0.145804	0.385939	0.329304	0.368556	0.327402	0.542757
0.158446	0.34132	0.406232	0.338759	0.402112	0.629018
0.200324	0.442032	0.337024	0.38623	0.437698	0.489745
0.177787	0.285439	0.338375	0.312839	0.430946	0.442141
0.21331	0.250076	0.411617	0.287287	0.481601	0.513672
0.331149	0.286344	0.382793	0.252412	0.455215	0.412888
0.175862	0.316096	0.35076	0.372265	0.315327	0.262035
0.188817	0.254404	0.447992	0.365355	0.33612	0.304652
0.218423	0.281892	0.558821	0.295077	0.368352	0.336931
0.212944	0.266361	0.439813	0.280813	0.371356	0.473611
0.181658	0.3567	0.310085	0.300789	0.320206	0.475091
0.186699	0.338468	0.389941	0.278365	0.3254	0.401895
0.199313	0.289552	0.586378	0.282994	0.317667	0.306312
0.178837	0.348382	0.3759	0.334235	0.445005	0.336138
0.676801	0.312295	0.482146	0.440913	0.33738	0.452978
0.385532	0.258421	0.542031	0.303752	0.374977	0.265067
0.271738	0.280722	0.493898	0.45508	0.372476	0.519655
0.467193	0.364011	0.432824	0.533587	0.346205	0.478278
0.419123	0.326542	0.586538	0.65209	0.341035	0.434521
0.411709	0.289933	0.400415	0.738542	0.349894	0.342641
0.48345	0.281241	0.366645	0.434548	0.39018	0.465017
0.362655	0.321366	0.366368	0.632474	0.278097	0.379769
0.22474	0.266031	0.375701	0.56314	0.320286	0.375393
0.298152	0.288915	0.444381	0.481906	0.232941	0.416971
0.322706	0.336169	0.336485	0.673014	0.360474	0.369557
0.312064	0.395753	0.353395	0.364463	0.331132	0.494941
0.405735	0.361408	0.431953	0.380509	0.356024	0.535097
0.425325	0.358156	0.549336	0.320238	0.456245	0.325684
0.372422	0.387254	0.405954	0.219667	0.400773	0.30433
0.402228	0.318012	0.451813	0.286098	0.553461	0.260123
0.425349	0.362405	0.455834	0.452029	0.455211	0.248233
0.375399	0.341321	0.341637	0.410743	0.288131	0.260072
0.524183	0.358387	0.465277	0.374122	0.719722	0.449512
0.448741	0.399568	0.493854	0.285189	0.29802	0.368595
0.430864	0.453761	0.374984	0.404108	0.636606	0.367186
0.354857	0.332419	0.294187	0.246463	0.517986	0.427122
0.427	0.446321	0.345871	0.295978	0.565585	0.436131
0.497765	0.370435	0.426911	0.3309	0.510991	0.439848
0.580668	0.49829	0.516051	0.277316	0.270125	0.480798
0.514044	0.326925	0.483911	0.31119	0.276383	0.596736
0.493273	0.248641	0.339416	0.438426	0.315901	0.596245
0.514125	0.306867	0.323518	0.352271	0.336142	0.259775
0.565819	0.258073	0.405602	0.288929	0.452728	0.423227
0.510133	0.36608	0.553392	0.389074	0.398228	0.488843
0.498957	0.42489	0.506744	0.427923	0.320803	1.0156
0.509792	0.327471	0.425251	0.471679	0.519857	0.609501
0.550005	0.256038	0.438069	0.376356	0.529404
0.562986	0.377229	0.290973	0.406301	0.503045
0.555099	0.47168	0.399401	0.377597	0.420504
0.326034	0.434713	0.436186	0.415585	0.653567
0.390947	0.315514	0.489306	0.390918	0.449879
0.553186	0.257678	0.482349	0.385209	0.613224
0.581599	0.29335	0.36283	0.35354	0.661848
0.623037	0.284235	0.345079	0.388062	0.64008
0.724197	0.403189	0.848024	0.415973	0.423044
0.366364	0.450059	0.43339	0.389037	0.529891
0.442063	0.418185	0.581651	0.407567	0.186961
0.462636	0.469735	0.534544	0.403372	0.204323
0.762559	0.425091	0.872327	0.386886	0.179946
0.655195	0.423728	0.833899	0.390044	0.180348
0.604563	0.407329	0.824129	0.352933	0.255433
0.374911	0.322934	0.875515	0.402274	0.481711
0.401945	0.377535	0.771843	0.345603	0.389099
0.306523	0.397881	0.716246	0.370952	0.330862
0.327343	0.445059	0.396001	0.355165	0.358992
0.222767	0.489608	0.341655	0.358229	0.336047
0.463529	0.421579	0.323746	0.37542	0.258678
0.527919	0.523262	0.387026	0.330387	0.316274
0.381466	0.369815	0.41356	0.308058	0.351565
0.377711	0.464289	0.433713	0.34455	0.430415
0.406426	0.511187	0.279801	0.377334	0.361088
0.365442	0.583389	0.356856	0.363552	0.367403
	0.538633	0.520049	0.375701	0.302923
		0.43709	0.375811	0.457488
		0.42825	0.414135	0.435912
		0.320751	0.302484	0.42656
		0.334431	0.319962	0.454952
		0.356985	0.36586	0.452615
		0.40397	0.389907	0.376036
		0.329388	0.360412	0.440377
		0.336201	0.311965	0.413994
		0.35792	0.336134	0.459305
		0.361706	0.302295	0.437671
		0.374904	0.333974	0.393842
		0.372814	0.401937	0.338135
		0.42116	0.383379	0.355338
		0.349464	0.391077	0.416756
		0.431041	0.341183	0.397554
		0.410146	0.316174	0.404337
		0.312412	0.424016	0.323974
		0.300806	0.44559	0.325669
		0.332745	0.464742	0.283023
		0.343593	0.37418	0.312223
		0.372519	0.367086	0.373943
		0.401558	0.388858	0.310154
		0.423144	0.364527	0.398222
		0.373113	0.326128	0.333449
		0.393953	0.319727	0.312917
		0.36035	0.523229	0.35238
		0.412283	0.530592	0.431684
		0.34731	0.460098	0.416513
		0.389736	0.313315	0.337014
		0.33473	0.347226	0.437599
		0.350058	0.39149	0.394002
		0.318957	0.41097	0.500363
		0.342738	0.451086	0.394516
		0.337976	0.313753	0.569747
		0.321433	0.291493	0.51859
		0.36038	0.364724	0.522001
		0.316131	0.423413	0.450275
		0.359663	0.345697	0.543916
		0.54178	0.350884
		0.378331	0.369379
		0.406403	0.363315
		0.34908	0.330565
		0.386917	0.345035
		0.394359	0.349049
		0.404595	0.38646
		0.353203	0.382083
		0.376901
		0.387554
		0.430761
		0.442182
		0.376609
		0.314324
		0.380059
		0.342059
		0.391531
		0.390253
		0.305356
		0.404591
		0.411182
		0.339848
		0.377516
		0.396433
		0.299316
		0.345003
		0.325069
		0.346402
		0.306044
		0.491799
		0.51646
		0.372063
		0.260503
		0.273258
		0.260165
		0.237556
		0.289928
		0.298416
		0.399134
		0.374304
		0.471338
		0.460151
		0.484422
		0.43899
		0.333195
		0.345925
		0.458727
		0.575608
		0.48091
		0.552895
		0.474702
		0.565232
		0.325539
		0.351053

## Sheet: Fig3f
	pL4440 F1								pL4440 F1 + Lutein								nuo-5 F1								nuo-5 F1 + Lutein								lpd-5 F1								lpd-5 F1 + Lutein
0	0	0	0	0	0	0	0	0	0	0	0	0	0	0	0	0			0	0	0	0					0	0	0	0			0	0	0	0	0	0			0	0	0	0	0	0
15	0	0	0	0	0	0	0	0	0	0	0	0	0	0	0	0			0	0	0	0					0	0	0	0			0	0	0	0	0	0			0	0	0	0	0	0
30	0	0	0	0	0	0	0	0.06	0.002283	0.001764	0	0	0.04878	0.007143	0.0204082	0.021978			0	0	0.041667	0					0	0	0.039216	0			0	0	0	0	0	0			0	0	0	0	0	0
45	0.021028	0.007704	0	0	0	0.051724	0	0.06	0.002283	0.008818	0	0	0.060976	0.05	0.0510204	0.0769231			0	0.0166667	0	0.057692					0.0508475	0.0188679	0.078431	0.066667			0	0	0	0	0.008333	0.014925			0	0	0	0	0.033898	0.066667
60	0.086449	0.07396	0	0	0.032787	0.103448	0.0442478	0.08	0.063927	0.08642	0.086957	0	0.134146	0.1	0.132653	0.175824			0	0.0666667	0.041667	0.067308					0.0677966	0.113208	0.254902	0.166667			0	0	0.075	0.125	0.083333	0.089552			0.055556	0.06422	0.170213	0.211538	0.118644	0.155556
75
90
105
120	0.357477	0.346687	0.024	0.028169	0.196721	0.206897	0.274336	0.22	0.394977	0.305115	0.275362	0.265957	0.243902	0.264286	0.244898	0.384615			0.0980392	0.0833333	0.125	0.115385					0.135593	0.377358	0.431373	0.316667			0.041667	0.042857	0.175	0.1875	0.141667	0.119403			0.277778	0.311927	0.276596	0.403846	0.288136	0.2
135
150
165
240	0.42757	0.497689	0.248	0.183099	0.278689	0.344828	0.380531	0.38	0.573059	0.564374	0.507246	0.425532	0.280488	0.357143	0.285714	0.549451			0.137255	0.233333	0.166667	0.25					0.372881	0.490566	0.568627	0.5			0.069444	0.028571	0.3	0.2875	0.225	0.208955			0.277778	0.311927	0.468085	0.576923	0.440678	0.466667

## Sheet: Fig 3g
con	con	nuo-5	nuo-5 F1 + Lutein 1 μM	lpd-5	lpd-5 F1 + Lutein 1 μM
0.240157	0.412979	0.4	0.709877	0.158537	0.596244
0.512195	0.384248	0.244344	0.441624	0.197479	0.325444
0.245192	0.52439	0.254902	0.592857	0.303371	0.39207
0.376	0.460432	0.216495	0.627219	0.297414	0.463054
0.316384	0.158416	0.086667	0.528169	0.092199	0.533835
0.110749	0.36715	0.173077	0.587302	0.117188	0.522727

## Sheet: Fig3h
	pL4440 F1						pL4440 F1 + Lutein						nuo-5 F1						nuo-5 F1 + Lutein						lpd-5 F1						lpd-5 F1 + Lutein
0	0	0	0	0	0	0	0	0	0	0	0	0	0	0	0	0	0	0	0	0	0	0	0	0	0	0	0	0	0	0	0	0	0	0	0	0
15	0	0	0	0	0	0	0.011799	0	0	0	0	0	0	0	0	0	0	0	0	0	0	0	0	0	0	0	0	0	0	0	0	0	0	0	0	0
30	0	0	0	0	0	0	0.014749	0.009547	0	0	0	0	0	0	0	0	0	0	0.024691	0.010152	0	0.011834	0	0	0	0	0	0	0	0	0.042254	0.011834	0	0	0	0
45	0.007874	0.030488	0.019231	0.048	0	0	0.032448	0.023866	0.00813	0.043165	0.00495	0.009662	0.007143	0.004525	0	0.015464	0	0	0.098765	0.030457	0.064286	0.094675	0.056338	0.055556	0	0.004202	0	0	0	0	0.098592	0.059172	0.035242	0.059113	0.022556	0
60	0.047244	0.064024	0.067308	0.1	0.016949	0.029316	0.138643	0.083532	0.101626	0.136691	0.064356	0.082126	0.028571	0.040724	0.03268	0.061856	0.006667	0.019231	0.166667	0.06599	0.192857	0.183432	0.15493	0.174603	0	0.012605	0.011236	0.017241	0.021277	0.007813	0.211268	0.171598	0.101322	0.152709	0.075188	0.102273
75
90
105
120	0.149606	0.402439	0.158654	0.32	0.214689	0.100977	0.312684	0.272076	0.308943	0.266187	0.113861	0.396135	0.242857	0.144796	0.091503	0.123711	0.04	0.182692	0.469136	0.279188	0.492857	0.514793	0.295775	0.396825	0.091463	0.109244	0.127341	0.25	0.078014	0.054688	0.399061	0.201183	0.193833	0.330049	0.300752	0.267045
135
150
165
240	0.240157	0.512195	0.245192	0.376	0.316384	0.110749	0.412979	0.384248	0.52439	0.460432	0.158416	0.36715	0.4	0.244344	0.254902	0.216495	0.086667	0.173077	0.709877	0.441624	0.592857	0.627219	0.528169	0.587302	0.158537	0.197479	0.303371	0.297414	0.092199	0.117188	0.596244	0.325444	0.39207	0.463054	0.533835	0.522727

## Sheet: Fig 3i
	con								con + Lutein								nuo-5								nuo-5 Lutein								lpd-5								lpd-5 Lutein
	0.42757	0.497689	0.248	0.183099	0.278689	0.344828	0.380531	0.38	0.573059	0.564374	0.507246	0.425532	0.280488	0.357143	0.285714	0.549451			0.137255	0.233333	0.166667	0.25					0.372881	0.490566	0.568627	0.5			0.069444	0.028571	0.3	0.2875	0.225	0.208955			0.277778	0.311927	0.468085	0.576923	0.440678	0.466667

## Sheet: Fig 3j
	pL4440 P0						pL4440 P0 + lutein 1 uM						nuo-5 P0						nuo-5 P0 + lutein 1uM						lpd-5 (P0)						lpd-5 (P0) + lutein
	3.73	2.87		4.88	3.72	4.03				2.72	2.71	4.28	4.1	0.88	2.7	3.53					4.23	4.89			1.49	3.75					2.33	3.78
	4.35	4.16		4.82	2.67	4.14				4.6	2.04	2.82	3.69	0.96	2.34	3.8					4.45	3.17			2.82	3.33					3.63	4.11
	3.2	3.44		4.55	2.15	2.09				4.65	3.51	3.06	3.42		1.2	3.55					4.6	3.57			2.75	3.56					3.72	3.52
	3.44	3.98		2.27	2.19	3.84				4.61	3.76	4.22	3.73	0.66	2.96	4.4					2.44	1.47			3.94	3.85					3.12	3.95
	4.05	2.83		4.85	3.23	2.93				2.4	2.26	3.03	3.96	0.7	2.51	3.83					3.01	3.68			4.16	3.48					3.18	3.65
	3.16	3.85		4.13	2.43	2.27				2.75	2.66	3.67	4.3	2.37	2.92	3.96					4.53	4.83			0.88	3.94					1.65	4.04
	4.06	3.64		4.91	3.85	3.6				4.7	3.94	2.02	4.41	1.42	3.07	4.38					3.91	4.19			2.74	4.23					1.99	4.19
	3.8	2.38		4.98	3.74	2.43				4.25	3.71	1.9	3.44	0.98	1.71	4.48					4.6	3.67			3.48	1.18					3.78	2.11
	3.51	3.4		3.74	3.84	3.13				4.58	4.38	4.32	3.93	1.54	1.43	4.47					2.26	4.69			1.79	3.37					2.83	2.52
	3.88	3.51		3.58	3.74	2.49				3.09	3.3	3.4	4.44	1.28	2.55	0.82					2.54				1.3	2.28					3.46	4.39
	3.4	3.56		2.71	2.89	3.33				3.97	3.4	2.29	3.7	0.84	3.42	1.59					0.94				1.98	3.35					4.37	3.68
	2.35	3.7		4.36	2.81	3.97				3.97	4.13	3.85	2.19	1.56	3.13	4.12					1.34				2.61	3.22						4.01
	3.49	3.38		4.19	2.35	4.54				4.28	4	3.5	1.65	1.06	3.19	0.95					4.04				1.18	2.55						3.37
	4.56	3.41		3.74	1.97	4.34				2.64	3.72	3.91	3.89	0.82	2.38	2.76					3.34					4.16						3.46
	3.66	4.08		4.78	3.61					2.69	4.29		4.14		2.94	1.75					2.91					2.8						3.26
	4.52	3.13		4.59	3.54					2.45	2.18					4.55					4.1					3.22
	3.59	3.85		4.84							3.32					3.84					4.17					2.52
	3.26										3.82										3.89
	4.43										3.83

## Sheet: Fig 3k
con		con + Lutein		nuo-5		nuo-5 + Lutein		lpd-5		lpd-5 Lutein
1.01786	1.03489	0.973521	1.18783	1.42009	2.7637	1.88775	1.54052	1.46635	2.37078	1.34557	2.66571
1.31848	2.2203	1.09573	1.2878	1.95112	1.70771	1.46441	1.4916	0.750252	1.71504	2.16287	1.14738
1.34999	2.13201	0.147626	0.231317	1.47759	2.0916	1.46688	1.71291	1.8005	3.05038	0.983141	2.65108
1.25591	0.398707	0.520084	1.21082	0.950678	2.69944	1.28898	2.40836	1.05938	1.9086	1.29272	1.913
0.898129	0.787975	0.478687	0.440368	1.33205	2.07012	1.08895	1.69023	2.10668	1.45508	0.847061	0.911149
0.70265	0.304909	0.68067	2.07522	0.895849	1.6099	1.46243	1.04621	1.37945	2.06305	1.57034	0.986303
0.570848	0.313114	1.6077	0.677064	1.77904	2.61615	1.36252	1.58929	1.36145	2.52296	1.28254	1.49687
1.02798	1.31893	0.975393	0.519967	1.72321	1.24247	0.605433	1.44202	2.09666	2.64595	1.18482	1.88611
0.306927	1.20801	1.12217	1.43988	1.72777	2.17461	1.01347	1.53472	1.97482	0.830552	1.20551	1.46914
0.996508	0.392797	0.392234	1.06899	1.71251	1.46788	1.07101	1.89993	2.24812	0.972027	1.25528	1.86363
0.82707	1.02517	1.01535	0.804589	1.64763	1.86147	1.15105	1.61337	2.3766	1.66118	1.47111	1.05016
1.06683	0.145836	0.430653	1.02019	1.67096	2.04119	0.798277	1.50797	2.0855	3.0051	1.2873	2.22511
0.594293	1.58685	0.448348	1.45365	1.4916	2.83717	1.35077	1.57496	1.8417	3.32348	1.6601	0.524708
1.4903	0.725138	1.01406	1.27544	1.91766	1.76352	1.51485	1.21635	1.3942	1.90893	0.741075	0.875735
1.18982	1.94599	0.512798	1.30587	1.95512	1.37281	1.28373	2.00102	2.21572	0.775222	1.33743	0.672469
1.68337	0.898432	1.49027	1.0587	1.30615	1.32261	1.5486	2.12818	0.979879	1.06559	0.719916	1.48377
1.36405	0.534564	1.17499	1.00528	1.45136	0.713787	1.0166	1.70173	1.51685	1.28445	1.37151	1.11428
1.27318	0.572353	0.376867	2.01035	1.9047	2.38723	0.470355	1.36833	1.47548	1.41953	1.41215	1.88724
1.20665	1.49012	1.0012	0.6539	1.02034	1.88274	1.22323	1.44447	1.82839	1.18887	0.679869	0.915655
0.968341	1.92399	1.30363	1.14418	0.884089	2.2104	1.11354	0.960401	1.16142	1.07201	1.26871	0.969481
0.562786	0.497805	0.662881	1.16399	0.839913	1.91555	0.614199	2.16988	0.717869	2.38906	1.04558	1.83784
0.889016	0.336573	1.26918	1.00012	1.27734	1.42491		1.7727	0.755475	2.09221	0.698343	1.13969
0.907761	1.24257	0.49732	1.4076	1.59647	2.91018		1.53699	1.25909	2.70547		1.19015
0.531335	2.49411	0.969174	0.79538	1.09229	2.09797		1.24194	2.38567	2.45753		1.04945
	0.770866	0.768532	0.23157	1.3609			1.92828	1.88615	2.03224		1.00788
	0.28799	0.410152	0.753736	1.62051			2.21601	1.70288	3.35339		1.62816
	0.41016	1.28574	2.37434				1.20328	2.19085	3.34691		1.35196
		0.837321	0.968898					2.15896			2.25593
								1.49404			1.90905
								2.24681			2.61021
								2.13392			2.86466

[truncated: 2 more sheets: Fig 3l, Fig 3m]
