# Supplementary material for: Neuroligin-mediated neurodevelopmental defects are induced by mitochondrial dysfunction and prevented by lutein in C. elegans
Source: Nat Commun. 2022 May 12;13:2620. doi: 10.1038/s41467-022-29972-4 (PMC9098500; doi:10.1038/s41467-022-29972-4)
Supplement: Supplementary file 10 — Source data 2 [file 41467_2022_29972_MOESM10_ESM.zip › Maglioni et al.SourceData (R4)/Fig. 4.xlsx]

## Sheet: Fig 4a
Names	total	elements
mild vs control mild vs strong strong vs control	3	fmo-2
		B0205.13
		T16G1.6
mild vs strong strong vs control	2444	sma-9
		his-17
		ZK632.4
		M01A8.1
		F40E3.6
		moc-2
		C34B4.3
		lsm-5
		fbxa-199
		F31F7.1
		eif-1.A
		sqt-1
		F17C11.12
		F10A3.1
		F27D9.2
		K06G5.1
		F25E5.5
		cor-1
		ZK1321.4
		W02A2.9
		F32D8.5
		mrpl-12
		K08E4.6
		col-180
		C37C3.10
		K11H12.3
		ets-9
		C23G10.6
		cyp-33C2
		rnp-4
		R03A10.5
		C13E3.1
		srp-8
		emb-8
		C56C10.11
		prp-4
		Y57A10A.23
		F57G12.1
		srbc-20
		mrpl-54
		igcm-3
		Y102A11A.3
		R02F2.1
		plc-2
		nhr-183
		cyn-1
		cku-70
		cebp-1
		aakg-4
		D1053.3
		gars-1
		B0244.6
		F49E12.12
		W04C9.4
		ugtp-1
		rsu-1
		ret-1
		anmt-2
		F42A10.5
		Y39H10A.6
		nhr-4
		T05G5.1
		egl-8
		eri-12
		skr-5
		ZC84.1
		D2096.9
		mog-2
		Y82E9BR.5
		fkb-4
		D2045.9
		Y58G8A.5
		F53E10.6
		spp-17
		Y17G7B.13
		pho-4
		dpy-4
		cri-1
		F26G1.5
		clh-3
		tsp-1
		F46G10.1
		nlp-13
		C07B5.3
		F18C5.5
		ncbp-2
		Y37H2A.14
		clec-42
		Y71G10AR.4
		Y25C1A.8
		B0546.3
		hpo-29
		tag-343
		cyp-34A2
		ZC410.5
		ist-1
		dmsr-4
		cki-1
		cyp-33D3
		B0285.3
		Y17G7B.12
		oxa-1
		ptb-1
		T09B9.3
		C18D11.1
		mak-2
		F54D1.6
		srz-99
		T05C12.4
		pqn-98
		his-53
		F32D8.14
		cht-4
		hsp-12.2
		K04C2.7
		lips-9
		pas-4
		mrpl-32
		F07H5.6
		abf-6
		sprr-1
		fbxa-80
		gad-2
		F09C8.1
		nhr-21
		lips-15
		F26B1.2
		asna-1
		ins-4
		R02F11.2
		ril-1
		dop-5
		R06C1.4
		col-145
		C28H8.5
		C33H5.13
		klf-1
		ZC204.12
		elpc-1
		F44B9.2
		ZC190.4
		nlp-8
		Y47G6A.5
		Y34F4.5
		his-48
		R08C7.12
		K09F6.9
		C15A11.7
		ddx-17
		C01G6.3
		T16G1.2
		F09A5.2
		K02G10.5
		K07C11.8
		dhs-31
		C04B4.2
		aff-1
		pix-1
		C54F6.6
		ins-17
		pqn-32
		amph-1
		F41G4.8
		galt-1
		F13H8.2
		mom-5
		lpd-9
		F42C5.4
		his-67
		pgal-1
		crn-2
		K10D11.2
		F45E10.2
		T21C9.13
		F55G1.15
		epg-6
		his-37
		Y75B8A.39
		hrp-2
		fbxa-53
		Y32F6B.1
		C55B7.11
		W08E12.7
		nud-2
		igeg-2
		M60.6
		ani-1
		E02C12.6
		inf-1
		C08E8.3
		D1054.11
		F46B6.12
		mtl-1
		his-6
		Y38C1AA.14
		his-42
		suca-1
		hpo-34
		dmd-7
		nspb-9
		M02E1.2
		arrd-7
		C34D1.4
		frm-7
		K03B4.2
		C01F6.9
		C07A12.7
		srj-14
		C18B12.6
		pdcd-2
		nhr-44
		C46C2.7
		sulp-2
		eif-3.K
		F58B4.3
		cbp-1
		Y82E9BR.21
		his-33
		C16B8.4
		wrt-9
		gut-2
		sip-1
		dpf-5
		C52A10.2
		R10E8.8
		F57C12.2
		ZK1290.14
		T05F1.11
		R05D8.9
		col-10
		Y39G8B.1
		Y39A3B.1
		C01F1.4
		unc-95
		his-20
		F52B11.2
		Y22D7AL.15
		clec-65
		K08D8.12
		dnj-29
		C50F4.16
		asns-1
		atf-7
		C25A1.5
		F53H2.3
		C55A6.3
		F53F4.16
		toc-1
		K07C5.4
		slc-17.6
		C25F9.5
		gsto-1
		ile-1
		lsm-8
		mrpl-23
		col-96
		T09F5.12
		C32D5.7
		K07F5.14
		F58A4.2
		flp-28
		fbxa-31
		col-13
		his-8
		Y54G2A.11
		inos-1
		nhr-190
		F28F5.4
		mlk-1
		ZC101.1
		peb-1
		F48G7.4
		perm-5
		fbxc-54
		cyn-15
		col-130
		F49C5.11
		ttr-43
		W04B5.3
		mrps-2
		C17E7.13
		K10C3.4
		col-172
		mrps-23
		wah-1
		E01A2.2
		clec-75
		K01A2.10
		ins-9
		T28B11.1
		T19D12.4
		H14A12.5
		C35C5.8
		D1054.5
		Y17G7B.20
		F08D12.1
		F10E9.4
		sta-2
		cdh-3
		xbx-9
		flp-15
		F35B12.4
		Y65B4BR.1
		unc-112
		glb-32
		dct-16
		pfd-3
		gst-10
		Y62E10A.2
		W02G9.4
		F40B5.2
		mua-6
		aex-4
		fog-1
		ajm-1
		F02A9.1
		nlp-46
		C06E1.1
		tcc-1
		ZK742.7
		hipr-1
		R05D11.5
		sid-2
		Y92H12A.4
		act-3
		Y71H2AM.13
		mff-2
		F41G3.10
		nhr-120
		K09E2.3
		K09F6.6
		fat-4
		src-2
		unc-78
		egl-3
		ensa-1
		unc-98
		W02B12.1
		sre-14
		W03B1.3
		D1054.9
		skr-18
		flp-3
		glc-1
		col-167
		far-7
		C07A9.12
		ZK265.6
		cec-5
		R74.10
		zip-8
		F15H10.7
		F56H9.2
		F18G5.6
		ZK822.6
		snr-1
		M03F4.6
		asp-17
		T01C3.3
		F53F1.4
		cps-6
		elc-1
		F22H10.2
		C49C3.4
		C33A12.19
		ugt-2
		Y37E3.11
		Y48C3A.20
		srx-2
		atad-3
		H23N18.5
		C31C9.2
		C04E6.13
		Y51H4A.25
		F13H8.12
		sec-22
		gst-22
		K10G6.9
		T05A7.1
		col-133
		Y69A2AR.3
		F59B10.3
		tag-18
		F11D11.3
		nhr-170
		cyp-37B1
		ptr-16
		F42H10.3
		T22D1.11
		ets-10
		pmp-1
		tag-253
		F15B9.6
		K10D11.6
		lmp-2
		F42A10.9
		K01F9.2
		F20G2.5
		grl-5
		E04D5.5
		zhit-3
		wago-2
		nos-2
		nnt-1
		col-117
		K05C4.5
		pqn-22
		fkh-7
		C31H5.6
		ngp-1
		lst-2
		ZK287.3
		F40A3.1
		pqn-74
		T07D10.1
		emo-1
		clec-47
		H17B01.5
		spp-4
		C44C10.11
		pghm-1
		svh-2
		fbxc-40
		K04G2.12
		T19D2.2
		K09H11.6
		F13B12.4
		nlp-21
		mrpl-36
		col-91
		W06F12.2
		tag-151
		nhr-25
		K12H4.5
		C11H1.9
		F27D4.4
		byn-1
		cpr-3
		ifb-1
		nhr-212
		M05B5.2
		ttr-22
		fic-1
		pat-10
		Y38C1AA.9
		tag-244
		T14G8.3
		try-5
		F13E9.14
		memb-1
		flp-21
		Y48A6B.3
		rsp-1
		Y95B8A.6
		fbxa-85
		nipa-1
		R13H4.5
		enu-3.3
		immt-2
		vit-6
		M88.7
		F09E8.2
		ZK512.4
		Y48E1B.8
		nhr-259
		T22F3.11
		K07H8.10
		T01E8.8
		ugt-50
		tag-196
		K09H9.5
		nspc-1
		F48E3.4
		his-32
		dhp-1
		mrpl-17
		crtc-1
		B0462.5
		col-124
		C44B11.4
		ZK470.6
		irg-1
		B0507.3
		fbxa-61
		pme-5
		nhr-235
		nhr-193
		atg-2
		nlp-40
		lgx-1
		C18E9.7
		C16D9.4
		F21H7.12
		nst-1
		clec-87
		nhr-141
		swt-5
		pud-1.1
		ZK1055.7
		Y73B6BL.4
		tnt-4
		fbxa-89
		his-57
		dylt-1
		F26F12.4
		dct-1
		Y38F2AR.9
		nhr-94
		F23F1.6
		F53B3.3
		nuc-1
		crm-1
		T09B4.8
		set-27
		R02D5.7
		W05E10.2
		lgc-22
		nhr-59
		abu-12
		EGAP4.1
		ZK6.8
		F19H8.2
		hlh-30
		lsm-4
		F14B4.2
		coq-5
		cul-6
		ifo-1
		alp-1
		C24D10.6
		fbxa-27
		ttr-29
		ttr-5
		Y47D7A.13
		Y54E10BR.4
		C18B2.3
		acdh-12
		H03A11.2
		nfm-1
		R11D1.12
		T04H1.2
		ucr-2.3
		T27F6.8
		C13A10.1
		mup-2
		Y43B11AR.1
		mct-5
		elt-2
		C53B7.3
		F14F11.2
		C37H5.2
		his-62
		alx-1
		nuaf-1
		ZK1127.4
		T28D9.1
		pud-4
		gst-6
		rpb-7
		tag-273
		flp-11
		his-12
		srw-85
		snr-5
		phat-2
		B0244.5
		F19F10.1
		trx-2
		B0024.4
		cpn-4
		hpo-6
		scrm-1
		fis-2
		F49C12.11
		T28F3.5
		E01G6.1
		rpt-3
		T03F1.6
		F22D6.2
		nhr-18
		srsx-34
		F35C11.4
		oac-14
		Y60A3A.16
		Y39B6A.3
		F36G9.3
		ubh-1
		fbxa-92
		Y41C4A.11
		cyp-33C7
		R09E10.5
		C01B10.8
		rsp-4
		lmd-1
		E01G4.5
		lron-8
		mam-3
		R04E5.8
		lec-8
		F14F9.2
		ham-2
		lars-2
		clec-64
		sqst-1
		bath-46
		F54E2.1
		F13H8.5
		R12E2.11
		T01D3.3
		syx-2
		C06G1.2
		mrps-34
		npr-25
		C34D10.2
		F41C3.8
		rpb-12
		F16C3.2
		Y47H9C.1
		ZK757.2
		cpg-9
		K09B3.1
		his-3
		ttr-36
		C23H4.6
		pqn-13
		F37F2.2
		T05H4.15
		bcmo-2
		C26F1.1
		ZK688.11
		Y37D8A.19
		Y97E10AR.6
		his-59
		sams-1
		F47B8.3
		C55B6.1
		his-49
		fat-1
		chch-3
		clec-72
		T04A6.5
		C29F5.1
		pfd-4
		dars-1
		nspb-1
		nhr-8
		fbxa-29
		mthf-1
		ile-2
		glb-15
		tir-1
		dmsr-3
		dhod-1
		his-34
		C49H3.3
		let-607
		Y62H9A.5
		bli-5
		Y43F8B.24
		D1086.11
		F49H12.5
		F15D4.2
		C36C5.5
		H06I04.3
		T14B4.2
		ugt-52
		snr-6
		cah-4
		C52A10.1
		zmp-1
		npr-27
		C51E3.9
		unc-45
		Y106G6E.4
		B0286.3
		C53H9.2
		H10E21.4
		timm-23
		T23F2.5
		mec-5
		cyp-14A1
		sucg-1
		R119.5
		D1007.18
		mpst-1
		K09F6.10
		cex-1
		cnp-3
		nlp-5
		Y47G6A.19
		F21F3.6
		F23A7.8
		ugt-21
		F41F3.3
		C30G12.1
		fbxa-151
		Y71F9AL.12
		pro-1
		F49C5.12
		T13C2.6
		fbxa-189
		cpg-3
		Y53C10A.5
		abf-1
		ZK355.2
		Y110A2AL.9
		bath-26
		col-170
		F43C11.7
		Y17G7B.17
		chs-2
		col-144
		ercc-1
		F31D4.2
		R02F11.1
		nas-14
		F26A3.1
		clec-41
		R02F2.8
		ZK418.11
		nhr-286
		Y48C3A.5
		F46C5.1
		cra-1
		sod-3
		Y54G2A.45
		T01D1.8
		cyp-13A7
		C35E7.2
		fbxa-158
		Y57G11C.42
		Y82E9BR.4
		B0272.4
		mlp-1
		W04G3.7
		pqn-57
		lact-7
		mab-3
		tag-120
		rbr-2
		lip-1
		ZC328.2
		W02D7.5
		lurp-1
		col-181
		pgp-1
		unc-130
		nhr-61
		T06E4.12
		unc-22
		mtss-1
		T19A5.3
		K06H7.2
		str-131
		F21C10.7
		fbp-1
		nhr-3
		ran-3
		F41E7.7
		his-60
		tram-1
		lin-24
		spp-8
		tbc-8
		C50F2.4
		T23D8.3
		fkb-3
		his-43
		cpn-3
		nlp-14
		npr-15
		trap-1
		B0238.12
		pqn-63
		gstk-2
		coel-1
		grl-1
		M02G9.1
		Y57E12AL.1
		Y22D7AR.6
		nlp-19
		let-268
		C50F4.1
		C49C3.9
		mrt-1
		his-54
		ztf-22
		B0546.4
		F56A11.4
		R186.7
		R151.7
		atic-1
		K07D4.9
		T24C4.4
		Y12A6A.2
		F36G3.1
		fbxa-143
		ptc-1
		T05A8.3
		adt-1
		ife-2
		Y45G12C.3
		F35D11.5
		nas-30
		his-50
		oac-7
		Y38H6C.16
		T06E6.10
		C33G8.2
		T08A11.2
		gst-18
		egal-1
		C05C12.4
		F15A8.6
		C01G10.17
		nspb-4
		vig-1
		C42D8.1
		col-173
		M02D8.1
		his-9
		his-29
		svop-1
		tag-52
		C25F9.12
		Y55F3AR.2
		eng-1
		col-99
		cyp-33C4
		F56A4.4
		nhr-48
		sma-1
		flp-9
		Y34F4.4
		fbxa-74
		gei-1
		T23F4.2
		F41F3.8
		ZC416.6
		gem-4
		C45E1.4
		T05E7.4
		F25B3.5
		C31B8.4
		F22E5.6
		hil-1
		F22G12.1
		K07A1.1
		flp-14
		ech-1
		sto-1
		nhr-232
		eif-6
		E04D5.4
		pyr-1
		Y59A8B.10
		Y95B8A.2
		C08E8.4
		F55D12.1
		F02A9.4
		C14C11.4
		Y37F4.1
		sec-24.1
		F58E6.4
		F26C11.1
		Y49F6B.2
		try-10
		F10E9.11
		F56H9.9
		T12B3.3
		alh-4
		olrn-1
		K09E9.1
		sup-26
		K03H6.2
		dpy-1
		F36A2.3
		ZK896.4
		C33A12.3
		psd-1
		T05E7.1
		B0281.3
		C24H12.5
		abu-9
		gna-1
		col-155
		twk-42
		tbb-6
		nas-23
		M28.10
		M60.7
		him-19
		Y105C5A.12
		C30A5.10
		rpn-10
		fars-1
		hsp-17
		nhr-88
		rskn-1
		K01D12.5
		cec-4
		pat-2
		ins-1
		abce-1
		ZK1025.2
		Y75B8A.44
		F54B8.4
		clec-83
		fbxa-54
		flr-4
		zip-10
		nhr-103
		vps-4
		egl-21
		C17G1.2
		R08F11.4
		K03B4.1
		sta-1
		Y57G11C.52
		cyn-7
		ruvb-2
		ZK673.2
		phat-1
		F21A3.11
		jamp-1
		C25A1.16
		haf-6
		nhr-96
		grl-14
		his-7
		perm-4
		oig-2
		ceh-37
		daf-16
		hrg-3
		slcf-1
		M04C3.1
		fars-3
		egl-44
		T04C4.1
		fib-1
		F22E5.17
		ZK1307.1
		oac-51
		F54D5.3
		C34E7.4
		W02C12.2
		C08E3.1
		F53B3.6
		Y32G9B.1
		irld-2
		ugt-3
		F21D5.3
		col-115
		F09F7.5
		ZK180.6
		F08A8.4
		nlp-1
		F21C10.10
		Y102A11A.2
		H09F14.1
		W09C5.1
		pas-7
		madd-4
		cyp-13A8
		nlp-18
		grd-13
		T09D3.8
		scrm-4
		F11C1.4
		fip-5
		nhr-206
		faah-6
		C16A3.10
		K01D12.9
		ugt-54
		C15B12.4
		pqn-67
		W09D10.4
		upb-1
		cpna-1
		F55F3.4
		Y54G2A.41
		glb-1
		nape-1
		T24F1.5
		rgs-2
		C17H1.7
		F37B12.3
		B0348.2
		eif-3.E
		F27B10.1
		F27E5.7
		grd-5
		Y102A11A.9
		daf-38
		K04H4.2
		osta-3
		bus-4
		R12E2.14
		nhr-178
		his-4
		K11H12.8
		T06G6.4
		F10B5.3
		ilys-5
		ZC443.3
		ZK546.14
		Y66H1A.4
		C30F2.4
		glb-11
		C36C5.15
		F41C3.1
		nos-3
		dod-19
		F14H3.12
		ztf-14
		T08G5.3
		F54E7.6
		nhr-210
		spds-1
		Y39B6A.10
		flp-4
		F26A10.1
		gar-1
		act-2
		H24K24.4
		clec-146
		npp-13
		W03F9.10
		C34F11.8
		math-24
		his-38
		ptr-17
		set-18
		K04C1.5
		F20D1.3
		C49F8.3
		cal-2
		nmat-1
		rpm-1
		arf-1.1
		C49A9.6
		T04C9.1
		Y87G2A.18
		Y71G12B.25
		F19B10.13
		tat-4
		C36C5.14
		his-40
		flp-19
		Y37E3.10
		skr-19
		B0205.14
		vem-1
		C46G7.2
		lact-3
		clec-76
		F01D5.8
		Y48G8AL.13
		T13F3.8
		far-2
		ZC308.4
		nhr-14
		T16G1.7
		C47D2.1
		C50F7.6
		snr-2
		lst-3
		T25E4.1
		his-16
		F53F4.17
		F09A5.4
		nhr-130
		hsp-16.11
		F43H9.4
		F53A9.7
		K07C5.9
		K09C4.1
		col-168
		spp-18
		F16B4.2
		W10G11.1
		clec-17
		D1086.1
		cdc-14
		fkb-2
		his-45
		F42H10.6
		F17C11.13
		mig-6
		C33D9.6
		iffb-1
		inx-5
		tps-1
		K02E11.10
		F54D5.9
		cyn-12
		T01G1.4
		col-161
		cut-2
		dop-2
		C04H5.1
		mab-31
		gst-15
		tbc-14
		T06D8.10
		F18C5.10
		Y116A8C.25
		phat-3
		M04D5.3
		C17D12.3
		his-61
		F10E7.2
		Y41D4B.15
		his-66
		T22F7.3
		ins-24
		Y47H9A.1
		Y54G2A.52
		usp-14
		sup-36
		sod-4
		F42G9.4
		F53A9.2
		R02D5.3
		W06H8.6
		C54C6.7
		rpt-2
		EEED8.2
		F55G1.5
		C54G10.4
		rpb-8
		cpsf-1
		nhr-69
		gsy-1
		rpb-5
		lars-1
		grl-4
		lsm-7
		cyp-23A1
		pars-1
		F22B3.7
		cav-1
		mrps-33
		F53B1.4
		nhr-213
		heh-1
		ZK1290.10
		C50F4.9
		flp-20
		rpl-24.2
		H34C03.2
		Y110A7A.19
		his-11
		C41G7.8
		T01D1.4
		faah-2
		fbxa-26
		cbp-2
		C06E4.8
		his-58
		mrps-9
		abt-4
		cyp-36A1
		C10C5.7
		erfa-3
		nlp-35
		F55G11.2
		W10C6.2
		sma-5
		C54G4.4
		mel-32
		tfg-1
		nhx-5
		ida-1
		mnr-1
		nspc-4
		Y74C10AL.2
		F48G7.2
		T10B10.8
		lec-7
		sox-3
		F14F3.5
		Y37D8A.16
		C38C6.3
		swt-6
		K05F1.10
		C15H9.11
		K11E4.1
		F55E10.6
		F20B10.3
		col-90
		dhhc-10
		ppp-1
		pqm-1
		F49E2.2
		T03F6.3
		F26F12.3
		rme-2
		T10B9.9
		C30B5.7
		Y43F8C.3
		R74.2
		R03E9.2
		slc-17.8
		W02D9.10
		rpn-7
		cdkr-3
		C52E2.4
		F08G2.5
		F25B4.2
		C17H12.10
		Y53C12B.2
		C49G7.3
		ant-1.1
		C01B10.6
		C13A10.2
		M04G7.1
		F01F1.2
		F07H5.8
		gfi-1
		pfd-6
		glna-1
		C31H5.7
		syx-17
		R102.5
		hsp-43
		Y56A3A.18
		B0457.6
		F26E4.7
		F41G3.1
		C18A11.2
		irg-2
		C16A3.6
		his-28
		nas-15
		fbxa-79
		F10D2.8
		B0507.6
		tpp-2
		lpd-7
		F30H5.3
		K10D3.6
		Y23H5A.3
		cdh-5
		C25H3.10
		nspc-3
		gly-11
		ZK180.5
		C29H12.6
		pgp-8
		cpi-2
		his-1
		Y105C5A.13
		M163.6
		F32A5.8
		flp-27
		pde-3
		ZK1025.3
		F37H8.5
		M01G12.9
		M01F1.3
		bus-8
		C33F10.14
		Y105C5A.26
		C17H12.8
		mrps-21
		C46G7.1
		git-1
		F55A11.1
		F44G4.1
		T19H5.4
		Y111B2A.13
		Y55F3BR.11
		col-119
		C05C10.7
		B0222.1
		Y87G2A.16
		R10E8.6
		Y43F8B.3
		PDB1.1
		F52G3.5
		gss-1
		nhr-57
		M03A1.8
		ppw-2
		mrpl-19
		ZC374.2
		tbb-1
		hum-5
		pat-6
		C08E3.13
		mrps-28
		T20D4.10
		T12G3.2
		F28D9.4
		skn-1
		ser-3
		F41C3.5
		Y54G11A.4
		pqn-89
		clec-63
		T23G7.3
		F25A2.1
		C14C6.5
		lec-12
		ruvb-1
		W09G12.10
		lin-59
		Y75B8A.37
		his-31
		tsn-1
		F58E10.7
		his-44
		T03G6.3
		mfn-1
		let-716
		kap-1
		cyn-17
		fbxa-98
		T28A11.19
		rict-1
		erfa-1
		D2092.4
		T05A8.2
		fbxa-4
		asp-14
		nhr-163
		mop-25.1
		Y54G2A.23
		atgl-1
		clec-167
		Y4C6A.3
		mig-17
		igdb-3
		nhr-119
		ZC239.14
		Y38A10A.2
		sbt-1
		C01B4.7
		dif-1
		ttr-23
		F40G12.5
		nhr-208
		Y41D4B.17
		F44G3.10
		fbxa-105
		rha-2
		ttr-35
		F49H6.13
		Y48G8AL.12
		F38E9.1
		T01G5.8
		nspb-7
		pbs-6
		mul-1
		asp-10
		fog-3
		wrt-4
		tig-2
		Y17G7B.18
		pars-2
		mlt-8
		lagr-1
		C04A11.5
		ZK1320.2
		tsp-17
		mfb-1
		C39D10.7
		T23B3.6
		his-21
		Y43F8B.15
		F32D8.4
		F53A9.1
		acdh-13
		R13H4.7
		T19C9.8
		F46C8.8
		C36B1.13
		H20E11.3
		ZK185.5
		tat-2
		clec-4
		F38A5.2
		C29G2.6
		ZC395.10
		Y57E12AL.6
		pdi-6
		col-107
		npr-18
		cyp-33C9
		aagr-1
		C06H2.7
		his-64
		C36B7.4
		frpr-8
		F18H3.4
		tag-173
		slc-17.4
		nlp-6
		R10H10.6
		F34H10.3
		nipi-3
		T07F10.5
		D1086.3
		nlp-3
		hpo-15
		col-101
		K01D12.8
		F20C5.4
		C49C8.5
		M163.1
		Y62H9A.6
		spp-15
		K05B2.2
		cpg-2
		rol-8
		sulp-5
		C32F10.4
		F52A8.1
		F44E2.9
		Y102A11A.7
		F53H4.3
		D1086.8
		ogt-1
		K10D2.5
		ZK177.9
		scpl-3
		acin-1
		meg-1
		his-10
		snr-7
		ugt-18
		tag-267
		trap-2
		lsm-3
		sfxn-1.4
		nduf-2.2
		C44B7.6
		fbxa-91
		clec-45
		W04C9.2
		nep-22
		F59E11.7
		Y71G10AL.1
		acbp-7
		C50F7.5
		Y110A2AL.3
		F22B7.9
		col-19
		F08A8.2
		nhr-112
		rlbp-1
		gst-20
		R144.12
		C33D9.13
		itr-1
		pkc-2
		lgc-27
		mog-4
		Y116A8C.29
		dhs-17
		gadr-6
		C04G6.5
		his-15
		F56A4.5
		pgp-9
		his-51
		C39B10.1
		Y66D12A.9
		skr-3
		C32H11.8
		C49A9.9
		F57H12.6
		E01G6.3
		col-3
		D2085.3
		ceh-62
		fbxa-60
		ZK550.3
		F10G8.9
		snpc-1.3
		hda-4
		F57G4.1
		F44A6.4
		C50D2.1
		nspb-3
		C53C11.2
		srd-64
		acbp-3
		col-143
		T02C5.1
		ttm-5
		C46A5.1
		F27E5.9
		nlp-11
		adr-1
		oac-59
		T22F3.7
		spp-7
		T27A8.2
		C03G6.17
		ram-2
		Y66A7A.7
		F09C6.1
		fbxa-144
		Y34B4A.10
		glf-1
		hke-4.2
		col-140
		C49C3.21
		tag-163
		dim-1
		F21C10.3
		R01E6.2
		gpa-17
		B0238.1
		C12D5.3
		cct-6
		fkb-6
		snet-1
		srv-1
		Y17G7B.10
		tbh-1
		Y43B11AR.3
		C01A2.4
		K12H6.6
		ZK1073.1
		mrps-16
		K04C2.2
		lys-3
		lin-66
		cni-1
		K10B3.1
		C34C12.9
		atn-1
		K11H12.5
		C50E3.11
		ZK1236.5
		C06G8.3
		T07D1.2
		col-149
		iftb-1
		ulp-3
		F25B3.4
		asg-1
		dlc-1
		F49H12.4
		ins-30
		wdr-46
		T16G1.4
		F35F10.6
		fbxc-5
		Y19D10A.4
		gba-1
		cyp-13A5
		snx-27
		mrpl-30
		tsp-14
		F52A8.5
		Y102A5C.36
		Y58A7A.3
		K02D7.1
		ugt-25
		his-30
		C16D9.6
		F54B11.10
		mtr-4
		C10A4.10
		ZK896.1
		his-5
		gst-44
		C05C9.1
		lin-12
		col-75
		C34H4.2
		cct-8
		abu-14
		ugt-24
		pho-6
		C38C3.4
		T13C2.3
		col-54
		H34I24.2
		adss-1
		F56B3.11
		C46A5.6
		T10H9.8
		pab-2
		siah-1
		trk-1
		lam-1
		T07A9.9
		Y43F8A.1
		hrg-1
		top-2
		flp-18
		nhr-115
		egl-26
		Y45F10D.6
		cyp-33E2
		lgc-34
		K09F6.7
		B0272.3
		pfd-1
		R10E8.1
		dhs-3
		cyp-14A4
		nlp-10
		pinn-1
		nlp-15
		nprl-2
		B0511.6
		pmt-2
		F25B4.8
		rpb-6
		clec-264
		fbxa-78
		C18B2.4
		W07B8.4
		C39D10.11
		sptl-2
		nlp-9
		C35A5.6
		Y61A9LA.7
		C18A11.1
		sec-61
		gpx-1
		iff-1
		C17H12.4
		H43E16.1
		his-39
		F53F8.3
		ZK512.1
		F01D5.10
		F09E5.16
		M01B2.10
		R03H10.7
		C23G10.2
		C23H4.3
		F14H3.6
		nlp-2
		Y48B6A.1
		C33A11.1
		lon-8
		T21C12.3
		sucl-2
		F13H6.5
		nhr-203
		K10G4.3
		pud-2.2
		H05L03.3
		C25F9.11
		srz-100
		grd-14
		ced-1
		C01A2.1
		B0432.14
		fat-7
		fbxa-48
		Y38C1AB.5
		ZK1025.8
		his-65
		W09G12.7
		nas-7
		cyp-32B1
		ZK418.7
		nhr-154
		F57C2.4
		nas-29
		pbs-1
		ulp-4
		W03D2.6
		fbxa-153
		phg-1
		F20G2.1
		F23A7.4
		C44B7.5
		unc-18
		K08D12.3
		phat-4
		ncr-1
		F44E7.9
		dnj-11
		M28.5
		pdi-1
		rpb-10
		spsb-2
		clec-67
		gst-7
		K05F1.5
		lbp-5
		Y45G12C.4
		mecr-1
		clec-62
		Y18D10A.16
		Y40C5A.4
		T19B10.2
		W03G9.2
		F35E12.6
		Y82E9BR.23
		ets-7
		T07A5.5
		Y53F4B.25
		lon-3
		lips-3
		cpn-2
		ttr-39
		F09F7.7
		kqt-2
		K09C8.9
		C18D4.6
		lpr-7
		nhr-35
		F56D3.1
		ptr-18
		dpy-13
		K01G5.5
		F32D8.7
		T20D3.2
		ikke-1
		C01B4.8
		npax-1
		T10G3.3
		tam-1
		mbf-1
		Y39G10AR.8
		suro-1
		M01H9.5
		F52B11.5
		nhr-1
		F15A4.6
		R09D1.12
		C02F5.3
		T28C12.6
		ZK1240.5
		lgg-2
		T05H4.7
		hyl-1
		cutl-3
		abu-6
		Y18H1A.9
		T08E11.1
		ric-19
		sri-36
		Y69A2AL.2
		nhr-106
		Y71H2AM.15
		F09B9.4
		sti-1
		Y22D7AR.7
		act-1
		ZC373.2
		fbxa-14
		R09F10.8
		mrpl-20
		F27E5.1
		F13E9.12
		F59C6.14
		F22D6.15
		Y82E9BR.13
		T02D1.8
		K07A1.6
		F42A10.7
		ubc-3
		his-25
		F41B4.3
		ddo-1
		cyn-3
		acox-1
		rpoa-2
		spat-3
		R08E3.1
		F58H1.7
		fbxc-10
		F32D1.5
		ptr-6
		atg-18
		mec-7
		C48B4.13
		nspe-7
		pqn-62
		col-169
		sqt-3
		his-46
		irg-3
		C09B9.1
		ZK669.4
		snr-3
		sodh-1
		his-19
		fbxc-1
		wrk-1
		K10G9.2
		fbxa-150
		D2005.1
		vps-28
		ads-1
		flp-1
		gcy-11
		C44E4.4
		F53C11.1
		fbxc-20
		his-55
		F19B2.5
		asb-1
		srd-70
		Y67D8B.4
		mrps-18B
		nlp-24
		R04B3.3
		F21C10.11
		K12H4.3
		F22B3.5
		Y43C5A.3
		F58E6.8
		B0513.4
		T28H10.3
		moag-4
		F59D12.2
		cyp-33D1
		bath-47
		nucb-1
		C49G7.10
		smu-1
		nra-2
		his-14
		abcf-2
		H08J11.2
		tni-1
		R12A1.3
		tba-7
		fmo-1
		cytb-5.2
		fat-2
		T28F4.4
		F25E5.4
		R10E11.5
		C02E7.6
		col-61
		rrf-2
		F47B8.2
		C48B6.10
		R05H11.2
		gyg-2
		col-156
		asp-6
		ZK795.1
		lbp-2
		F59F4.3
		C02F5.7
		M03D4.3
		B0334.13
		kars-1
		W05B10.4
		T01D3.6
		R04D3.3
		sul-2
		F09E8.8
		F55D12.2
		fbxa-59
		K09G1.1
		Y38H6C.24
		hlh-11
		K10D11.3
		mrpl-34
		nstp-3
		C45G9.13
		Y55F3AM.13
		F10D11.6
		F27C1.2
		W02F12.2
		T03G6.1
		gst-9
		F20C5.5
		his-52
		ZC443.4
		Y8A9A.2
		cpg-1
		ZK899.2
		C34F6.5
		C06E7.4
		col-131
		sdz-35
		flp-16
		ephx-1
		Y55D5A.4
		F26D11.12
		E01A2.1
		ptr-11
		ZK971.1
		dct-5
		atg-16.2
		twk-1
		his-27
		F12E12.11
		C18E9.9
		hhat-1
		T06A4.3
		nud-1
		gln-6
		R74.7
		ril-2
		F21A9.2
		F57B9.3
		W05H9.1
		Y54E10A.10
		slc-17.5
		col-106
		nhr-64
		C25G4.2
		C48B4.10
		pfn-3
		C06G1.1
		fbxa-166
		his-63
		elpc-4
		pqn-92
		dpyd-1
		C06E1.9
		flr-2
		Y71G12B.17
		cdf-1
		F42G9.1
		sac-1
		his-68
		snap-29
		nhr-131
		slc-17.3
		F44G4.3
		mam-2
		W04A8.4
		T27E4.7
		gfi-2
		dhs-24
		C30F12.3
		fbxc-23
		nol-5
		C29F9.3
		R13A1.1
		mars-1
		xbx-5
		nhr-45
		mrp-5
		dmd-6
		K06A9.1
		T19C3.5
		fbxa-69
		Y54G2A.16
		C33B4.4
		Y102E9.5
		dod-20
		nola-3
		lpr-2
		T24A6.1
		B0280.7
		nhr-234
		glh-1
		pud-1.2
		F14F8.8
		F52E1.5
		K03A11.5
		F10D7.1
		unc-94
		jmjc-1
		T27C4.1
		acr-12
		C06E4.3
		nhr-133
		dhs-22
		mrps-35
		F35D11.3
		C07E3.10
		flp-26
		C15H11.11
		Y52B11B.1
		cutl-15
		pqn-88
		Y38C1AB.1
		C46A5.8
		T01D3.1
		T04F8.7
		fbxa-44
		T28A8.8
		nas-32
		ilys-4
		T28C12.4
		nspb-2
		pde-2
		ran-4
		flp-7
		T22B11.3
		sbp-1
		F56C9.10
		ugt-1
[truncated: 1,904 more rows]
