# Supplementary material for: Neuroligin-mediated neurodevelopmental defects are induced by mitochondrial dysfunction and prevented by lutein in C. elegans
Source: Nat Commun. 2022 May 12;13:2620. doi: 10.1038/s41467-022-29972-4 (PMC9098500; doi:10.1038/s41467-022-29972-4)
Supplement: Supplementary file 10 — Source data 2 [file 41467_2022_29972_MOESM10_ESM.zip › Maglioni et al.SourceData (R4)/Fig. 5.xlsx]

## Sheet: Fig 5a
Names	total	elements
control vs nuo-5 control vs nuo-5+Lutein nuo-5 vs nuo-5+Lutein	25	nlg-1
		K06A4.7
		ubxn-2
		Y55F3BR.1
		mys-2
		clec-25
		Y66D12A.1
		F33E2.10
		rab-33
		fbxc-30
		ift-139
		R11F4.1
		fbxa-211
		F53B2.5
		Y39A1A.9
		scl-3
		F31C3.6
		sre-32
		Y116A8C.13
		srbc-77
		F46G10.2
		T04A11.5
		cyp-33E1
		ferl-1
		T04A11.2
control vs nuo-5 control vs nuo-5+Lutein	1177	R02D3.4
		sma-9
		dhc-1
		ocr-1
		K03H6.5
		kvs-5
		R13D11.3
		gyg-1
		W09D12.5
		blos-2
		C39B10.3
		ZK402.2
		Y57A10A.13
		F23B2.7
		col-102
		col-139
		R03G8.6
		tpi-1
		rnp-4
		F59B2.12
		C01C4.2
		C13E3.1
		emb-8
		ZK512.10
		klp-6
		piga-1
		mrpl-54
		mrp-4
		T26H10.4
		Y102A11A.3
		plc-2
		cku-70
		ZK643.5
		ifd-1
		K10G6.4
		aakg-4
		F57A8.6
		atg-4.1
		pqn-15
		Y54E5A.7
		ikb-1
		F17A9.5
		cisd-3.1
		Y66C5A.2
		srab-21
		stau-1
		F13H8.6
		glb-5
		nmtn-1
		nhr-124
		clec-42
		srw-139
		hpo-29
		Y73F8A.35
		B0284.6
		nol-14
		sws-1
		rle-1
		F41B5.1
		T22E5.1
		Y17G7B.12
		F14B6.3
		idh-2
		F47F2.1
		M01F1.4
		Y45G5AM.6
		srz-99
		Y32F6B.8
		cht-4
		C08F1.8
		rbd-1
		str-81
		mgl-1
		K08B4.41
		ntl-2
		F28G4.4
		R09A8.9
		gly-8
		pccb-1
		htp-1
		Y49A3A.3
		clec-50
		Y39B6A.43
		C28A5.6
		F15D4.4
		F36F2.2
		C09B9.4
		F35D2.6
		rpl-18
		C04B4.2
		ZK945.13
		prmt-7
		crn-2
		rsy-1
		mrpl-45
		str-118
		D1069.1
		F33C8.2
		R07B7.10
		F45H7.11
		T04G9.4
		F20B6.1
		tag-349
		C06G3.6
		mes-1
		cyp-34A4
		C17H12.2
		C02C6.10
		cyn-6
		F41E6.17
		cbp-1
		K07B1.7
		mog-5
		ppm-1
		pat-3
		cyp-14A2
		hrpu-2
		tftc-1
		taf-11.1
		unc-41
		glb-2
		cin-4
		asns-1
		col-176
		ZK354.2
		acs-2
		E01A2.9
		F55A11.6
		F54E4.4
		Y43F8B.2
		C32D5.7
		F20B6.5
		nhr-97
		zfp-3
		faah-1
		R05A10.2
		sca-1
		jnk-1
		sru-8
		C37C3.7
		C15C7.6
		Y47A7.2
		K01B6.3
		srx-85
		F26A1.1
		M79.9
		F20D6.5
		cnx-1
		cex-2
		cdh-3
		lact-1
		unc-112
		T25D3.8
		T11F9.26
		K03H6.1
		str-13
		thoc-3
		mob-4
		col-76
		K09C6.8
		W06A7.9
		hum-4
		str-109
		sma-10
		clec-199
		npr-12
		Y41D4A.5
		Y69H2.1
		sma-4
		Y9C9A.13
		snf-12
		iars-1
		T23G5.2
		lgc-4
		F58E6.11
		Y60A3A.25
		K07A1.10
		C17G10.13
		W03F8.4
		frg-1
		C06C3.8
		bcmo-1
		ptr-22
		brap-2
		Y105E8B.9
		F27E5.3
		sri-38
		elc-1
		mdt-8
		tyr-2
		C13B4.1
		unc-2
		egl-10
		AH6.3
		got-2.2
		F47C12.13
		F22B5.4
		Y71A12B.3
		srw-133
		CD4.18
		R10E12.3
		nck-1
		gap-3
		unc-32
		M03B6.4
		madd-3
		F23D12.1
		lfi-1
		srz-16
		F35H8.1
		fkh-7
		isw-1
		spp-4
		R04F11.25
		Y73B6BL.23
		usp-33
		svh-2
		npp-14
		dyf-7
		col-141
		pkn-1
		ZK550.5
		imp-3
		Y17D7B.2
		Y57G11C.31
		cpr-3
		F43B10.1
		pat-10
		F37B12.1
		W09C5.7
		memb-1
		gba-3
		mec-15
		abl-1
		acr-23
		ragc-1
		F09E8.2
		dnj-17
		Y92H12BR.7
		F48G7.8
		mir-84
		dhp-1
		ZK370.4
		eif-3.F
		B0507.3
		wrt-2
		C47E8.4
		T28B11.7
		T28D6.5
		mig-22
		F19C6.2
		nst-1
		nhr-189
		msrp-4
		arp-11
		T21B10.3
		C17G10.1
		clec-262
		R148.5
		H18N23.2
		F02D10.3
		gcy-8
		R11G10.2
		ZC504.16
		srv-24
		pfd-5
		Y71A12B.2
		spo-11
		snf-9
		R31.5
		asm-1
		F47F2.8
		W05B2.2
		ZC13.10
		dhrs-4
		eef-1A.1
		T07A9.14
		gap-2
		dpt-1
		gcn-2
		srd-16
		col-46
		T05A10.8
		T04C10.10
		cwn-1
		gpr-1
		srw-85
		F18C5.13
		sdf-9
		dsb-1
		R13H4.11
		T17A3.10
		K08E5.1
		C32F10.8
		T14A8.2
		cyp-35C1
		rde-12
		osg-1
		rps-17
		lron-3
		best-2
		Y106G6D.7
		R09E10.5
		F31E3.12
		B0348.10
		otpl-7
		clec-7
		F49C12.15
		pals-31
		ham-2
		F47C12.8
		sqst-1
		ced-10
		F22B5.10
		srh-236
		ddx-23
		nca-2
		K09B3.1
		mmcm-1
		T05H4.15
		toca-2
		kmo-2
		str-27
		col-94
		F47B8.3
		sams-1
		C55B6.1
		mms-19
		mltn-6
		cct-7
		dars-1
		C56A3.6
		ile-2
		Y38E10A.17
		dmsr-3
		let-607
		Y62H9A.5
		F44A6.3
		F09D12.2
		C52A10.1
		egg-1
		B0513.5
		T12A7.2
		mec-5
		mspn-1
		nas-9
		ZK381.47
		ZK1073.2
		gei-17
		leo-1
		sex-1
		T04C10.6
		srd-40
		elks-1
		Y48C3A.5
		C04G6.4
		ugt-64
		F45H7.13
		dnc-1
		coa-7
		H43I07.3
		ZC449.5
		unc-62
		col-181
		dmd-3
		fer-1
		str-131
		F28B3.5
		R02D5.9
		C33D3.5
		F44F1.3
		rsp-5
		igdb-2
		F53E10.5
		anmt-3
		cccp-1
		smg-1
		F56A8.8
		oac-25
		fnci-1
		best-26
		F54H5.2
		Y67D8C.7
		F10F2.10
		F40G12.6
		mppb-1
		ham-1
		egal-1
		C05C12.4
		F15A8.6
		dyc-1
		F08D12.12
		C33G3.4
		bir-2
		tag-52
		Y75B8A.8
		wrt-1
		Y105C5B.11
		T05H4.3
		C02B10.5
		mlck-1
		C55A6.4
		chil-5
		memi-2
		syd-9
		F36A4.4
		taf-1
		F35B3.7
		F35G2.5
		sec-24.1
		F26C11.1
		F35C11.6
		F17B5.1
		C13G3.11
		ceh-86
		sri-48
		xrn-1
		hsd-1
		T22C1.8
		D2045.8
		rfp-1
		Y41D4B.4
		C15A7.2
		T27A10.2
		rsks-1
		ttr-54
		K06A4.6
		ndx-8
		crb-1
		srt-64
		mir-254
		str-60
		srsx-26
		ZK809.1
		gnrr-5
		mbk-1
		vet-1
		gly-7
		fbxa-42
		vha-17
		akt-2
		C04E6.7
		unc-73
		catp-7
		linc-34
		eri-6
		C30H6.5
		hum-8
		ZK822.5
		gadr-3
		mboa-1
		wrt-6
		fli-1
		T06D4.1
		attf-5
		hex-5
		tag-329
		F15B9.10
		mltn-2
		ncx-2
		C29A12.1
		wee-1.1
		cyp-13A8
		T10C6.10
		C27A7.3
		ccar-1
		F07B7.1
		trpp-4
		fip-5
		fbxc-2
		tag-261
		Y71G12A.4
		srh-44
		C34D4.2
		ZK185.9
		C03H5.6
		nuo-3
		C45B2.14
		daf-12
		gld-2
		rgs-2
		Y47H10A.2
		gly-3
		Y39B6A.30
		T07G12.4
		zipt-16
		sel-1
		F10B5.3
		lig-4
		C05D10.4
		ZK546.14
		H04D03.4
		sra-39
		C28A5.1
		B0496.1
		col-185
		F19C6.3
		algn-11
		T01B10.8
		egl-19
		R02E4.1
		unc-93
		F43C11.11
		F36G3.7
		K05C4.3
		chin-1
		hcp-1
		spch-2
		C08F8.6
		C35E7.5
		med-2
		rga-6
		C17E4.19
		Y102A5C.4
		T08G2.4
		dgk-3
		irld-55
		vps-15
		vha-13
		W10G11.1
		C44C10.7
		F16B4.2
		B0563.8
		H32C10.97
		spp-23
		T04B8.5
		Y39G8B.5
		Y69H2.15
		mab-31
		T11F9.12
		chpf-1
		C17D12.3
		clec-88
		srxa-9
		C47F8.3
		dsb-2
		H28G03.1
		Y47H9A.1
		VF13D12L.3
		srj-13
		Y71G12B.13
		par-1
		ketn-1
		R31.4
		sars-2
		cmk-1
		21ur-6629
		C35A5.12
		Y82E9BL.1
		eri-3
		C10A4.4
		hyl-2
		E01G4.6
		Y43F4B.9
		T01D3.9
		acs-5
		amt-2
		myo-5
		W07G1.7
		T13H5.4
		egl-4
		C34F6.7
		faah-2
		egl-2
		nhr-37
		srt-59
		rps-4
		dlg-1
		W08E3.2
		C08F8.3
		clec-227
		lsy-12
		ced-9
		F32F2.4
		parp-2
		nhr-28
		C02B8.12
		somi-1
		nol-58
		pqn-80
		C49G7.13
		srj-10
		ubc-25
		cdk-11.2
		W03B1.9
		F32A5.3
		F18E9.3
		num-1
		T04F3.1
		Y54F10AM.8
		Y57G11C.39
		linc-93
		Y48A5A.3
		ain-2
		srt-15
		mcm-5
		R05D3.12
		hsp-43
		sams-5
		lurp-2
		cdh-5
		ttr-3
		lin-49
		pudl-2
		str-30
		cdc-73
		W05E10.18
		K11C4.14
		ttll-11
		C14A6.5
		rbpl-1
		srj-22
		oac-35
		grld-1
		Y40C5A.3
		glb-3
		trt-1
		F33C8.4
		T27E4.20
		ubxn-4
		hrg-5
		R02F11.4
		lin-15A
		Y74C9A.1
		F14D7.8
		cla-1
		anoh-2
		fbxa-218
		clec-217
		clec-63
		Y41D4B.6
		uig-1
		srt-37
		ccz-1
		nhr-159
		mep-1
		F48D6.5
		nstp-9
		zyg-11
		apd-3
		srh-291
		Y116F11B.7
		fbxb-91
		T13C5.2
		cct-1
		srh-37
		nhr-119
		lgc-9
		srw-21
		wts-1
		C39B5.14
		srh-130
		Y53F4B.45
		F49H6.13
		C09B8.3
		R09B5.11
		nhr-13
		dys-1
		wrt-4
		C06A6.7
		Y39A3CL.4
		nuo-5
		cpd-2
		Y57G11C.9
		F16F9.4
		cyk-3
		pgp-10
		acc-3
		ces-2
		immp-2
		tat-2
		clec-186
		ZC302.3
		pdi-6
		osm-1
		21ur-1082
		aagr-1
		hpo-3
		Y51H7C.13
		H10D18.1
		thoc-5
		F42G8.10
		hmit-1.1
		C36B7.4
		Y67D8C.3
		abu-11
		F26A1.14
		C08G9.2
		hmg-20
		efn-4
		srab-23
		srh-116
		tbc-7
		rol-8
		lgc-54
		ins-10
		T03D8.6
		srj-57
		vbh-1
		R10E11.9
		K07D4.6
		T25B9.6
		nduf-2.2
		F41E6.1
		nep-22
		ric-3
		C46C11.2
		gon-4
		srh-167
		M04C3.2
		F17E9.3
		Y113G7C.1
		gadr-6
		egrh-2
		Y53F4B.24
		pll-1
		ceh-36
		sra-25
		F53H1.1
		snpc-1.3
		idhg-2
		rbg-1
		smg-2
		T04C10.3
		C18D11.3
		T02C5.1
		sri-73
		Y64G10A.2
		hpo-27
		ram-2
		Y34B4A.10
		Y69H2.9
		F59A3.13
		pcca-1
		trpp-6
		srt-3
		T02D1.4
		alg-2
		Y73B6BL.36
		glrx-3
		ZC123.4
		F14B8.6
		T20B12.5
		F26C11.3
		C34C12.9
		K11H12.5
		ZK381.39
		scav-4
		ogdh-1
		sec-15
		ZK546.5
		cnnm-3
		C33H5.16
		fbxc-5
		C54E10.11
		tcer-1
		rskn-2
		T21B6.3
		zyg-8
		tsp-14
		K02D7.1
		F32D8.15
		del-4
		gst-44
		C06E4.2
		stn-2
		F48E3.2
		F14E5.2
		K08F9.1
		rin-1
		R08A2.1
		chd-3
		rpl-25.2
		C34F6.1
		str-45
		D2005.6
		C13G3.9
		H35B03.2
		F55C12.12
		T20F5.6
		T21C9.6
		C54F6.3
		F40G12.10
		ttm-1
		Y52B11A.4
		del-7
		tag-322
		Y61A9LA.7
		F28A10.1
		F49E2.1
		scl-12
		Y55B1AR.4
		fbxc-4
		F39H12.1
		pals-33
		C01A2.1
		F49C5.4
		frm-1
		Y53G8B.1
		mct-3
		Y38C1AB.5
		disl-2
		plr-1
		che-3
		ehbp-1
		nmy-2
		pbs-1
		ncx-4
		tag-278
		F36D3.5
		F16B12.4
		smgl-1
		gur-3
		ceh-31
		C11G10.7
		tap-1
		mdt-30
		tba-2
		F37C12.1
		C41D11.6
		Y38F2AR.12
		Y7A5A.9
		Y56A3A.7
		tag-77
		Y64G10A.1
		nuo-1
		sra-7
		C50C3.2
		C37A5.7
		prx-1
		dpy-13
		K01G5.5
		dbt-1
		D1037.1
		tra-1
		ssl-1
		F57B1.11
		W01C9.1
		unc-53
		C15C6.3
		T04F8.2
		spg-7
		F55E10.5
		nhr-1
		fipr-14
		rde-10
		T24H10.5
		M153.7
		zip-1
		nas-16
		C24A8.13
		ZK1320.5
		F41E7.1
		F41B4.3
		sre-51
		spat-3
		fbxb-44
		ptr-6
		E02H1.5
		eif-2Bdelta
		mca-1
		sqt-3
		rps-0
		C14H10.2
		fbxc-1
		sto-4
		ZK1010.8
		oac-28
		fbxc-20
		W03B1.5
		mrps-18B
		ora-1
		lron-13
		wago-4
		sri-69
		nhr-79
		T28H10.3
		K02B12.2
		efl-3
		nra-2
		F53F1.2
		H28G03.2
		clec-20
		K11D9.5
		sqv-7
		T19A6.1
		M162.7
		nhr-27
		unc-44
		smc-6
		F09C8.2
		linc-99
		C14C11.9
		rfip-1
		unc-30
		C50B8.8
		clhm-1
		tbce-1
		F31B9.4
		tyr-4
		F25G6.9
		T26A5.10
		dip-2
		C06B8.13
		K10D11.3
		ceh-21
		F58E6.6
		Y13C8A.1
		F11F1.1
		ZC443.4
		Y65A5A.1
		mpz-1
		C14H10.6
		C34F6.5
		col-131
		sax-7
		F26D11.12
		agt-1
		elt-1
		F45B8.3
		kpc-1
		dpf-4
		F14D7.2
		H24K24.2
		sumv-2
		W10G11.4
		mtm-9
		Y67D8B.2
		srt-48
		vab-19
		C04A11.2
		ril-2
		T27A3.7
		coq-1
		fbxa-224
		F15E6.5
		dnj-23
		W06H8.4
		twk-23
		K02F6.4
		catp-4
		W09B7.1
		lgc-53
		cth-1
		srd-48
		C01G6.2
		mrp-5
		T19C3.5
		F52C9.5
		fbxa-69
		F57C7.8
		ssq-1
		Y38H6A.1
		Y7A5A.13
		W02H5.11
		imb-2
		qars-1
		hda-11
		clec-102
		K07H8.2
		cpl-1
		F09D5.8
		F35A5.4
		F54B11.11
		T02H6.8
		R01H2.2
		M199.135
		sel-2
		rmd-2
		F52G3.4
		Y38C1AB.1
		C14C10.5
		srh-184
		srv-25
		cul-1
		nas-32
		ilys-4
		F46H5.7
		Y48G1C.10
		Y38C1BA.1
		C28A5.2
		sem-2
		mcm-3
		Y113G7A.13
		faah-3
		pals-20
		tbc-12
		twk-22
		grl-7
		R03H10.11
		lin-29
		F33D11.2
		C15C7.7
		C05E4.7
		gld-1
		npp-19
		abts-2
		rec-1
		D2007.1
		ZK512.13
		clh-1
		srpa-68
		F14D7.6
		twk-36
		K05F1.9
		H27A22.1
		cdh-8
		W08G11.5
		srh-186
		T25G3.4
		npr-13
		sqt-2
		C14B1.9
		ifa-4
		Y54G2A.75
		F16H6.4
		Y58A7A.4
		rha-1
		pac-1
		C02F12.8
		prx-12
		K08E3.5
		dat-1
		pas-5
		nhr-31
		cyp-14A5
		W07G4.1
		R10F2.4
		srz-105
		symk-1
		pph-4.2
		ptr-15
		fbxb-101
		B0238.11
		abu-2
		F33D4.6
		bris-1
		cyp-33A1
		ZK177.11
		srz-97
		srh-76
		D1054.1
		nubp-1
		ver-1
		F15B9.8
		F10G2.2
		str-231
		oac-56
		rde-8
		M162.5
		ZK430.7
		agl-1
		C12D12.7
		kgb-2
		egl-45
		fbxc-3
		H30A04.5
		acs-9
		F26F2.1
		lron-7
		K09E4.2
		pdi-2
		tomm-22
		Y68A4A.13
		clec-8
		ctbp-1
		K07H8.11
		C05D12.4
		F53B7.4
		dmd-9
		Y16B4A.2
		F43G6.5
		pld-1
		cam-1
		T10B11.4
		F46C5.6
		grd-2
		Y32B12B.4
		Y48E1C.4
		abt-1
		F28H6.6
		M176.10
		lpr-6
		F47B8.18
		trap-4
		coq-8
		fbxb-70
		jmjd-3.2
		ech-9
		del-6
		dgk-4
		snf-11
		T07A9.10
		fbxc-50
		catp-5
		Y43C5A.4
		C35A5.13
		sftb-2
		K07C11.10
		sodh-2
		Y32F6A.4
		mcm-7
		eif-2Balpha
		E02H4.5
		Y71H2AM.14
		F55A11.8
		pqn-48
		copb-1
		C08B6.10
		ddx-19
		H04M03.12
		lpd-3
		meg-4
		Y97E10AL.1
		fbxb-48
		T01B10.14
		unc-31
		F59F5.3
		B0244.4
		F13B12.3
		col-147
		srj-8
		Y71A12B.11
		srx-14
		C11G10.12
		cnnm-2
		slt-1
		epi-1
		frpr-13
		clec-223
		kin-6
		cnt-1
		pgp-7
		srx-5
		piki-1
		R13D11.10
		F19B6.1
		Y39D8A.1
		C14B9.10
		fzo-1
		str-214
		C34B4.14
		F15G9.6
		T21B6.9
		cdr-2
		Y32H12A.8
		nep-26
		B0024.11
		ZK1067.2
		ttc-4
		oac-50
		lact-5
		gar-3
		dpy-14
		T09A5.15
		let-4
		F47B7.15
		F42A9.9
		srd-7
		C45G9.4
		F52H3.6
		K09H9.8
		Y37F4.6
		unc-80
		nob-1
		dao-5
		Y39A3A.4
		mps-3
		C45B2.6
		T13C5.9
		zip-7
		str-89
		F57F5.3
		cof-2
		T12D8.11
		F56A11.6
		F47B3.7
control vs nuo-5 nuo-5 vs nuo-5+Lutein	28	fbxa-213
		Y51A2D.7
		F19H6.6
		ppfr-1
		pri-1
		csr-1
		nlp-19
		npp-10
		C44C1.1
		C15H7.7
		anr-57
		Y59E1B.1
		str-99
		vab-8
		arc-1
		C13A2.7
		F47E1.8
		wrn-1
		T01D3.1
		C50A2.3
		ZK84.1
		ZK550.2
		K03H9.3
		mus-81
		trpp-10
		F53B3.10
		fbxa-2
		alh-6
control vs nuo-5+Lutein nuo-5 vs nuo-5+Lutein	27	oac-43
		cdc-25.4
		Y47G6A.32
		F57B1.1
		sulp-2
		nhr-55
		C37A2.8
		nlp-40
		T04F3.9
		arrd-22
		F54C1.1
		Y37H9A.1
		slc-17.7
		T01B4.3
		F54D5.9
		acds-10
		K09B11.5
		Y108F1.5
		F53F8.4
		parg-2
		Y69A2AL.2
		W04A4.5
		T16G12.6
		saeg-1
		B0035.1
		tat-6
		R04B5.1
control vs nuo-5	1044	cka-2
		cnnm-1
		fbxa-199
		F31F7.1
		F27D9.2
		K04G11.1
		F56A12.8
		mvb-12
		T02G5.14
		C51E3.6
		unc-26
		F55H12.3
		ZC15.1
		cyp-29A4
		srd-20
		F52C12.1
		C18H7.7
		let-611
		ret-1
		skr-5
		dnj-5
		dve-1
		fce-1
		T28B8.3
		F52H2.1
		oac-15
		acdh-11
		nhr-185
		Y75B7AL.2
		T24D5.5
		F10B5.2
		K11D12.9
		nhr-198
		R07E5.1
		ssp-35
		ist-1
		mcm-6
		iglr-2
		F02E9.3
		sri-54
		T24E12.10
		epc-1
		Y69H2.3
		zipt-15
		C52E2.5
		F53H1.4
		ZC116.3
		ddb-1
		trpp-8
		W06B3.6
		vav-1
		glb-28
		ddr-1
		srh-209
		C34H3.20
		Y73B3A.13
		F30F8.1
		hst-2
		str-33
		R11E3.1
		srw-53
		C18H9.3
		ZC204.12
		ncx-10
		oac-57
		K02D3.4
		Y73B3A.4
		fil-2
		R08C7.12
		ttll-4
		Y75B8A.19
		pisy-1
		C01G6.3
		F22F4.8
		fbxa-152
		F10D2.10
		pigv-1
		T08G2.5
		fbxa-165
		trxr-2
		C54C6.5
		abcf-3
		mltn-1
		C37H5.13
		F17A9.2
		C10C6.7
		dkf-2
		gei-8
		fbxb-31
		K11C4.2
		mboa-3
		fmi-1
		lam-3
		Y32F6B.1
		polk-1
		ani-1
		fbxa-23
		hum-7
		flh-1
		gld-4
		gcy-27
		vit-1
		mec-1
		nhr-272
		spp-3
		C23H4.2
		B0393.5
		hsr-9
		W05G11.4
		tag-325
		oac-19
		R05H11.4
		sdz-9
		asd-2
		37530
		dnj-29
		mob-1
		nlt-1
		Y48G8AL.5
		Y18D10A.23
		W03G11.4
		C05D11.5
		ZK899.1
		T09F5.12
		erp-44.2
		K10H10.9
		ceh-91
		hpr-17
		C34F6.10
		clec-143
		K09E3.7
		cls-3
		B0393.4
		T28F2.1
		C09H10.10
		wht-4
		kcnl-1
		dnj-14
		nkat-1
		F23F12.8
		ten-1
		unc-36
		sra-22
		B0507.9
		osm-3
		twk-33
		ubc-22
		ZC266.1
		teg-1
		K09E2.3
		shk-1
		dgk-2
		nxt-1
		tps-2
		irld-50
		F12E12.6
		T02G5.7
		F26E4.3
		iglr-1
		sydn-1
		glb-24
		nhr-11
		gon-2
		ccdc-47
		C49C3.4
		T26A8.4
		linc-74
		syx-16
		rpl-26
		rnf-1
		tim-1
		B0310.11
		chil-22
		got-2.1
		M05D6.9
		Y45G5AM.9
		xpo-1
		DH11.5
		T07G12.5
		E04D5.5
		Y22D7AL.7
		F21A3.4
		W01B6.5
		T24D1.3
		nnt-1
		C07H6.4
		B0361.11
		pqn-22
		C14F11.20
		tag-138
		linc-165
		cwp-5
		glb-12
		EGAP9.4
		ulp-1
		W06F12.2
		C48B6.4
		srw-33
		lact-4
		E04F6.4
		lnp-1
		paqr-2
		M01F1.8
		T14G8.3
		Y48A6B.3
		acr-16
		immt-2
		ZK899.6
		zig-12
		nas-22
		F48E3.4
		W01C8.5
		ufbp-1
		F13H6.15
		fbxa-107
		srab-6
		zipt-11
		mdt-27
		vab-1
		clec-266
		C01G10.6
		srm-5
		cdc-5L
		F20C5.7
		col-56
		Y57A10C.1
		bam-2
		C05B5.8
		hlh-30
		T14B4.14
		pifk-1
		LLC1.2
		F07G6.2
		rfc-1
		ego-1
		srh-83
		F25F2.1
		cytb-5.1
		mes-4
		tax-2
		cyp-33C6
		C30C11.13
		M03C11.1
		nas-37
		C18A11.12
		rpt-3
		tag-65
		cutl-1
		srsx-34
		Y60A3A.16
		srt-56
		F36G9.3
		cyp-33C7
		C01B10.8
		srh-131
		cpsf-3
		tag-164
		Y82E9BR.9
		F59A6.5
		gtl-2
		F08C6.8
		C34D10.2
		tsp-13
		ebp-3
		F43G9.12
		Y60A3A.8
		plrg-1
		fln-1
		kcc-2
		acr-3
		Y47H10A.5
		npp-6
		uba-2
		C54D10.17
		abtm-1
		F54C9.9
		fce-2
		F19B2.7
		F59D12.1
		sqv-6
		cah-4
		him-3
		npr-27
		phf-15
		C28F5.4
		larp-1
		sri-72
		cyp-32A1
		R08F11.1
		cya-1
		srh-301
		C54E10.3
		gck-1
		actl-1
		T11F9.1
		C17G10.3
		nurf-1
		igcm-2
		F57B7.2
		T22F3.8
		shw-3
		C01H6.3
		F53F8.5
		oac-42
		Y57G11C.42
		K04C1.2
		mab-3
		B0205.4
		atg-3
		mdt-29
		ZK1225.1
		srx-22
		T19A5.3
		ZK616.65
		hmit-1.2
		mrpl-49
		F10E7.9
		chk-1
		nhr-217
		lin-42
		pkc-1
		rps-5
		Y73B6A.1
		col-50
		srj-1
		C50F4.1
		nhr-184
		dnj-8
		tag-147
		F40G12.7
		C07B5.6
		apg-1
		F36G3.1
		rpt-6
		K09C4.5
		linc-97
		Y55B1BR.2
		Y48E1B.3
		Y49F6C.6
		F37A4.2
		T06E6.10
		C34H3.18
		math-45
		Y116A8C.48
		K04H8.3
		lap-1
		F10D7.3
		linc-130
		clec-246
		col-173
		mob-2
		col-99
		cyp-33C4
		Y75B8A.34
		dph-3
		srh-80
		Y62F5A.10
		elt-7
		C23G10.11
		Y20C6A.1
		hsf-1
		B0393.3
		egl-15
		srw-82
		rps-24
		ttn-1
		gst-12
		F55A4.7
		srap-1
		dhs-1
		clec-5
		irg-7
		irk-2
		F45E6.1
		F35F10.5
		ZK721.4
		Y51H7C.12
		C04C11.1
		F42C5.3
		nhr-230
		Y47D7A.18
		rpn-10
		rrn-1.1
		phf-30
		bcat-1
		pqn-42
		F56H1.3
		F11C1.9
		K08F11.1
		C14C6.8
		str-144
		twk-11
		enu-3.6
		C39B5.2
		grl-14
		T22F3.10
		C29F3.7
		ufl-1
		dagl-2
		dpr-1
		F25H10.6
		srh-194
		des-2
		tank-1
		del-5
		ell-1
		F49C5.7
		ugt-3
		F21D5.3
		cgef-1
		ZC132.9
		srd-21
		21ur-8123
		athp-3
		Y67D8B.3
		C27F2.6
		vps-54
		srh-220
		madd-4
		pbo-4
		paqr-1
		egas-1
		F53C11.4
		dbn-1
		F08F1.17
		F52B10.22
		F53B6.12
		C14B9.2
		smp-1
		F33E2.5
		puf-7
		ggr-1
		frm-5.2
		Y27F2A.6
		pqn-20
		maph-1.3
		hlh-10
		C01A2.2
		srr-8
		acp-1
		txdc-9
		Y65B4BL.12
		ZC581.9
		ZK662.5
		lmd-4
		frpr-2
		R02D3.1
		F31A9.2
		set-18
		str-196
		trpp-12
		T12A7.6
		F47E1.3
		glo-4
		C17E7.12
		crt-1
		K09C4.10
		far-2
		F52E1.2
		W03G11.2
		K10D3.4
		C54G7.9
		Y59E1B.14
		ubc-6
		gly-13
		C26B2.2
		T15H9.4
		nos-1
		frm-2
		apt-9
		dop-2
		ggtb-1
		glh-2
		lron-9
		ric-7
		cpg-8
		qui-1
		oac-9
		srw-99
		linc-41
		dpf-1
		clec-203
		F18E2.12
		Y56A3A.31
		sur-2
		coa-6
		W06H8.6
		vab-10
		rfc-4
		dpf-2
		C47A4.5
		rpb-8
		Y56A3A.6
		F13H6.19
		H06A10.1
		mec-9
		F53B1.4
		R06A4.2
		abhd-3.2
		tsp-12
		anr-30
		rod-1
		F13A7.1
		Y48B6A.23
		M176.4
		ltd-1
		sym-1
		fbxa-9
		srxa-14
		tra-2
		attf-6
		linc-110
		immt-1
		lem-2
		ZK430.5
		gly-16
		mau-2
		slc-25A42
		T26C5.2
		W02D9.10
		comt-1
		cdkr-3
		suox-1
		srt-74
		cyb-2.1
		tom-1
		cul-5
		gfi-1
		catp-3
		sre-44
		coq-6
		C07E3.13
		nas-15
		oac-32
		C29A12.6
		ubh-2
		K02B12.5
		anr-40
		dhs-25
		M4.1
		str-61
		C24A1.3
		cutl-21
		B0207.13
		Y54G2A.50
		sri-15
		nhr-89
		Y87G2A.16
		F48G7.13
		F55A11.4
		mig-10
		srab-26
		T20D4.10
		F41C3.5
		M03F8.5
		ugt-55
		C05E4.12
		F52E4.5
		unc-13
		Y26D4A.3
		mccc-1
		C27C12.3
		cdr-6
		M57.2
		Y73B6BL.276
		sri-19
		atx-2
		asp-14
		mop-25.1
		C05G5.3
		lgl-1
		acs-4
		oac-3
		abhd-3.1
		mltn-7
		pph-4.1
		ZK154.4
		Y41D4B.17
		unc-54
		T02G6.2
		sea-2
		ZC449.9
		F52E1.17
		C01H6.11
		bgnt-1.3
		F55A12.2
		elpc-3
		F56F10.1
		R04E5.9
		Y37A1B.330
		K11D2.5
		T02E9.24
		rege-1
		fbxb-26
		bus-18
		Y57E12AL.6
		ZC412.13
		ncs-5
		ZC239.3
		frpr-8
		F18H3.4
		Y71G12B.18
		dnj-16
		ani-3
		rrn-1.2
		K08E7.6
		K07F5.8
		F14D7.12
		col-101
		M163.1
		pks-1
		str-106
		C33H5.2
		F18E9.1
		exc-1
		dhc-3
		F53H4.3
		T10H10.2
		Y105C5B.19
		C29E6.11
		meg-1
		C37C3.17
		F46H5.4
		fkh-5
		smg-3
		mrpl-39
		gcy-34
		ZK662.6
		rpb-2
		mlt-10
		irld-3
		F35E8.9
		B0240.5
		R10E12.11
		ttm-5
		C50B6.3
		C46A5.1
		mrp-7
		Y54G2A.66
		C56E6.7
		C16B8.10
		sek-3
		zip-11
		F46F3.14
		frm-5.1
		pat-12
		T17H7.7
		M79.2
		fkb-6
		alkb-8
		K02B2.6
		T03F6.7
		B0001.7
		F57F4.2
		cpr-5
		daf-3
		oatr-1
		ahcy-1
		sin-3
		T21E8.5
		srw-118
		srr-7
		swsn-1
		F49H12.4
		K11G12.6
		W04A8.3
		hum-9
		zer-1
		smf-2
		esyt-2
		F46F11.8
		B0281.4
		F28B12.6
		ZK896.1
		ugt-24
		dhs-5
		epn-1
		ZK836.15
		top-2
		D2021.4
		Y7A5A.10
		Y65B4A.8
		srh-195
		clec-80
		cyp-33E2
		C09B8.18
		sox-4
		F49E10.8
		gcy-21
		C26G2.2
		srx-19
		Y39B6A.41
		srbc-50
		C37C3.9
		clec-264
		alh-12
		C35B8.3
		C35A5.6
		F52B10.8
		ttr-27
		F01F1.3
		C44C10.5
		B0464.9
		jhdm-1
		M01B2.10
		col-44
		col-87
		srw-140
		cyp-35B1
		par-3
		mbr-1
		gfm-1
		clec-195
		coq-4
		mocs-1
		srw-87
		phf-34
		F36A4.2
		K11D2.1
		C03H5.5
		F16B3.3
		srx-110
		trf-1
		cyp-32B1
		tgt-2
		C36B1.14
		D1014.6
		F14F9.4
		phg-1
		F11A10.6
		srv-11
		egl-13
		smg-6
		T12E12.1
		T20F7.1
		F35G2.14
		F46G11.19
		F54G2.1
		nep-13
		F44E7.9
		F37A8.2
		T02H6.1
[truncated: 435 more rows]

## Sheet: Fig. 5c
con	nuo-5	nuo-5 Lutein
3.6	1.6	1		Log2FC (base-2 logarithm of the fold change) of nuo-5 expression extracted from microarray data

## Sheet: Fig. 5d
	con				nuo-5				nuo-5+ lutein
mus-81	2.40903	3.08723	1.68076	2.43002	0.664034	2.1613	0.531421	0.856404	2.79857	2.55681	1.65221	2.57414
arc-1	0.850574	1.13862	0.53052	1.7619	2.97727	1.26641	2.31776	2.79857	0.53052	1.69317	0.832386	0.771545
nlp-19	4.34328	0.521146	1.90813	1.66608	4.42452	6.68175	7.5327	3.35411	0.922823	1.9161	0.687596	1.10191
srz-15	5.33291	2.89599	3.61081	3.50089	6.05303	4.76559	6.26132	5.44818	1.93611	3.49	2.88537	2.36952
Y59E1B.1	1.14726	1.56661	1.78695	2.84061	4.003	3.02445	4.19889	2.40232	1.34322	0.969496	2.24221	1.95407
trpp-10	2.34357	0.732005	0.508973	0.742489	3.89953	4.53045	2.22384	3.43733	1.48677	0.672641	2.08416	1.89934
anr-57	0.576168	0.432278	1.00266	0.647691	4.53944	3.70104	4.1162	9.27323	0.459238	1.48775	2.74134	3.40153
ZK550.2	0.527599	1.09734	1.00266	0.634046	2.47095	2.60162	3.26514	3.35411	0.490071	1.7619	2.92831	0.552505
C44C1.1	0.562496	0.923926	2.32429	0.455192	3.16697	2.10514	1.88267	3.35411	0.53052	0.869324	1.92636	1.51658
ZK84.1	0.473343	0.719757	2.72109	0.492363	1.75692	1.29848	2.23277	4.47463	0.702787	0.869324	0.562496	1.38442

## Sheet: Fig. 5e
	con				nuo-5				nuo-5 + lutein
C15H7.7	63.8839	76.7196	45.0654	80.9824	7.01385	51.351	7.79319	6.85108	28.7683	32.1395	22.6848	35.7627
alh-6	58.7008	27.4926	19.7494	19.2434	7.19094	4.33893	3.99066	8.04397	11.2337	18.5773	15.4939	15.7668

## Sheet: Fig. 5f
	con				nuo-5				nuo-5+ lutein
wrn-1	3636.72	3385.86	4240.44	4413.11	2000.32	1569.26	1270.39	1176.14	2743.59	2832.99	1607.64	2898.87
Y51A2D.7	2634.75	2522.69	2972.33	2260.19	1608.92	2180.09	1823.17	991.785	2802.02	1856.13	2652.63	2150.38
