# Supplementary material for: Neuroligin-mediated neurodevelopmental defects are induced by mitochondrial dysfunction and prevented by lutein in C. elegans
Source: Nat Commun. 2022 May 12;13:2620. doi: 10.1038/s41467-022-29972-4 (PMC9098500; doi:10.1038/s41467-022-29972-4)
Supplement: Supplementary file 10 — Source data 2 [file 41467_2022_29972_MOESM10_ESM.zip › Maglioni et al.SourceData (R4)/Fig. 6.xlsx]

## Sheet: Fig6a
time (min)	con	con + Lutein	nuo-5	nuo-5 + Lutein
0	0	0	0	0
30	0	0	6.66667	4
60	5	3.75	22.8986	12
90	21.4667	22.5	37.7778	30.6667
120	35.4	42.5	58.0676	42.6667
150	56.9333	58.75	71.5942	56
180	68.3333	70	86.4734	74.6667
210	81	80	97.2947	89.3333
240	92.6923	90	98.6473	90.6667
270	95.6154	94.2857	98.6473	97.3333
300	97.0769	95.7143	100	100
330	98.5385	97.1429
360	98.5385	98.5714
390	100	100

## Sheet: Fig6b
N2 on pL4440					N2 on pL4440+ Lutein					N2 on nuo-5					N2 on nuo-5 + Lutein
25.81	38.47	44.68	50	35.75				33.34	25.17	82.86	85.72	73.522	96	80		82.15	70.24	62	60.72

## Sheet: Fig6c
	no response	head convulsions	full body paralyisis
con	87.31	4.89	7.8
con	90.91	4.59	4.5
nuo-5	37.84	11.51	50.65
nuo-5	66.57	14.16	19.27

## Sheet: Fig6d
con			con + Lutein			nuo-5			nuo-5 +Lutein
0.656106	0.54775	0.964798	1.70671	1.28949	1.45687	4.16715	1.48479	4.93804	2.18592	1.68665	2.81201
1.90631	1.60637	0.727567	0.984637	0.909572	1.42428	4.94073	1.32901	1.42298	3.02377	1.67731	2.16686
1.32478	1.36745	1.1622	1.03819	2.02499	1.2083	3.29292	1.1321	2.59766	2.73571	1.53537	0.683645
1.90833	1.15446	1.17859	1.56249	1.39449	0.758249	3.72784	2.48086	2.05121	2.75469	0.679807	1.2595
1.06644	0.692161	1.11297	1.43823	1.28837	1.38128	2.9034	2.01234	2.3216	2.83908	0.731716	2.47012
0.940786	0.931724	1.302	1.36484	0.910862	1.79514	3.93598	2.58336	4.19884	1.5506	1.24662	1.87953
0.881914	0.640608	0.941117	1.20278	2.39916	1.00317	4.01206	1.96349	2.72189	2.45693	0.649211	2.23025
0.583344	0.719861	1.44845	1.40749	0.783807	0.660967	3.93513	0.491441	2.51755	3.90429	0.533299	1.8287
0.920046	1.3106	0.762351	1.62164	1.1534	1.3869	1.84029	0.994191	2.67734	4.13134	0.855581	1.2812
0.856575	0.4908	1.02399	1.37144	0.89592	1.51632	2.38408	1.22556	2.90218	1.0088	0.726232	1.465
0.604957	0.632488	0.693798	1.61531	0.95439	0.892321	1.66784	1.77078	2.90986	1.40105	0.516988	2.10997
0.776633	0.978592	0.757841	2.75282	1.00562	2.03939	1.98461	1.9056	1.69726	1.7312	0.930466	0.606064
0.776161	0.583855	1.38366	1.66338	2.31935	1.66156	2.33787	2.26376	1.72846	1.35652	0.75428	0.460691
0.974036	2.47967	1.02438	1.26875	1.01764	1.323	0.95431	0.796787	4.81627	1.11667	0.935309	1.35219
0.823561	0.863638	0.516344	1.38398	0.33785	1.1213	1.66044	1.90167	0.913985	2.93691	0.827494	0.879764

## Sheet: Fig 6e
con			con + Lutein			nuo-5			nuo-5 + Lutein
0.343839	1.03846	0.4349	0.402517	1.42812	1.21034	0.630651	0.499551	0.621898	0.256945	0.963836	2.13145
0.587959	1.08644	0.7431	0.810388	1.22865	1.79326	0.608071	0.24553	0.421144	0.140134	1.17148	1.8781
0.467317	1.14155	0.924326	1.298	2.39621	1.1771	0.0364006	0.33149	0.66089	0.315514	1.74383	1.94346
0.208831	0.583717	0.49283	2.26216	1.73306	1.57382	0.0363392	0.286137	0.360753	0.275386	0.706332	1.5574
0.182636	1.0666	0.783388	2.01629	1.60595	0.769444	0.029945	0.618572	0.753008	0.960764	1.53707	1.48956
0.193725	0.572052	1.09308	0.0512058	1.23017	1.20631	0.030329	0.234673	0.772422	0.452934	0.93898	1.03214
1.04686	0.908263	2.45196	0.591853	1.41513	0.675616	0.356518	0.6034	0.253126	0.0598216	1.59821	1.00243
1.84667	0.580947	2.04715	0.413895	1.7415	0.639553	0.170496	0.311771	0.619144	0.0395245	1.06246	0.642175
0.868414	0.711012	1.07331	1.1684	1.62395	0.71934	0.0529997	0.620744	1.51236	0.157941	1.28184	1.50341
0.771027	0.781586	1.21818	1.30976	1.23625	0.771668	0.0449473	0.273723	0.456644	0.0404072	1.51733	0.71922
0.784782	0.661211	0.311332	0.853356	1.44455	0.738254	0.0452064	0.82622	1.41696	0.566859	2.33763	2.00113
0.788523	0.426967	0.185595	0.765301	1.41456	0.324736	0.0427137	1.02448	0.736391	0.539035	1.1007	1.48649
0.362476	0.588272	2.07282	0.803596	0.597652	1.42959	0.112113	0.582177	0.47284	0.22497	0.838495	1.57261
1.08466	0.474582	1.9433	0.358962	1.35593	0.851549	0.123818	1.92021	0.404299	0.0922277	0.609769	2.36575
1.91014	0.17721	1.09226	2.19188	1.94976	1.73176	0.0530402	0.763499	0.646384	0.255708	1.36666	1.41563
1.76893	0.161911	0.723697	1.57271	1.73534	1.24802	0.0510835	1.62522	0.412371	0.203886	1.70205	1.73856
1.18323	1.00107	1.30825	1.41948	2.04643	1.32394	0.0930584	0.652545	1.89898	0.0755785	0.554358	0.849357
0.4161	0.614144	0.707922	1.87325	1.67063	0.903251	0.0896512	1.22461	1.4294	0.242119	0.423283	0.708161
0.410811	1.27394	1.02614	0.0835232	1.60066	1.2625	0.0966651	0.654276	0.838155	0.0867928	0.518947	1.55259
1.36162	0.770029	1.37313	0.0733893	1.69635	2.32162	0.0598368	0.371433	0.576042	0.346782	1.47213	1.69957
1.0324	1.19313	1.39397	0.910963	1.32088	1.9584	0.603384	0.431365	2.44055	0.219151	0.965664	1.40273
0.889845	1.02153	1.10258	0.757248	1.52964	2.20382	0.589307	1.77522	1.90158	0.450289	1.08477	0.848349
2.49644	0.574932	1.49267	0.566418	1.35155	1.42611	0.464825	0.72704	0.604463	0.58839	1.34087	2.38679
2.20043	0.956973	1.00692	0.896472	0.125639	0.834176	0.530131	0.714767	0.417901	0.546427	0.841589	1.92887
2.29988	1.32717	1.98673	0.847662	0.09373	0.773676	0.20861	1.81958	0.64539	1.1421	0.631053	1.20054
0.501926	1.04125	1.63498	0.538145	1.08307	0.927448	0.0895042	0.29763	0.549193	1.20168	0.464199	1.20541
0.512014	1.07194	0.516046	0.727049	0.670578	1.09457	0.0622396	0.25803	0.811048	0.484988	0.819082	2.4956
	1.18966	0.457144	0.610175	0.385077	0.5269	0.062282	0.71774	0.767612	0.497547	0.998494	1.92891
	1.23611	1.18182	0.810696	0.46789	0.543262	0.299539	1.42242	2.18943	0.629361	0.481392	1.55004
	1.08387	0.540209	0.537249	1.83103	0.391116	0.388548	0.845625	1.59296	0.581233	0.745891	0.600651
	1.01063	1.079	0.377957	1.55955	0.246992	0.282177	1.60464	1.1117	0.533899	1.17378	1.69083
	0.949116	0.664861	0.449982	1.05612	0.538247	0.241182	1.1898	1.26935	0.072018	0.50071	1.25025
		2.05983	0.298688	1.01054	0.258113		1.29871	0.762829	0.0741997	0.385116	1.57894
		1.93218	0.327732		1.60345		0.679664	1.13586	0.648882	1.18801	1.3891
		0.441197			1.47949		1.49501	1.28399		1.03925	2.53537
		0.380979					1.45741	0.826537		1.45436	2.17756
							1.04038	2.17538		1.82672	1.38314
							0.568379	1.94166		1.21009	0.585256
								1.46423		0.623385
								1.39692		0.840812
								1.1738		0.358955
								0.460708

## Sheet: Fig6f
con				con + Lutein				nuo-5				nuo-5 + Lutein
1.03546		0.784265	0.922054		0.973914	1.19562		1.57221		1.24467	1.44567		1.3125	1.27926
1.32202		0.91301	1.1337		1.00889	1.18248		1.47671		1.20074	1.16876		1.22006	0.975331
1.34345		1.12065	1.05323		1.06989	1.2706		1.62467		1.27417	1.40294		1.19605	1.08779
0.65102		0.919042	1.1731		1.03594	0.806822		0.921791		1.29566	1.35291		1.24519	1.25136
1.11861		0.783916	1.14573		1.10873	0.924198		1.11582		1.24021	1.41871		1.28848	1.1898
1.07281		0.984583	1.00939		0.757189	1.27218		1.48983		1.29867	1.4683		1.26623	1.07433
0.902117		0.942458	0.903386		0.816001	1.04692		1.73458		1.22388	1.20751		1.26818	1.24798
0.432268		0.995479	1.25432		0.920909	0.609653		1.16737		1.27824	1.29863		1.23999	1.34104
0.35465		0.956796	0.80351		0.920909	0.873653		1.22239		1.23988	1.41293		1.14689	1.19203
0.38141		0.863419	0.898382		1.03487	0.553677		1.17662		1.3125	1.42525		1.29746	1.22081
0.82602		0.955756	1.04007		1.04598	0.498692		1.58527		1.23517	1.33537		1.24744	1.33296
0.590417		1.11182	0.944151		0.964904	0.481085		1.43856		1.08425	1.39384		1.25334	1.1466
1.29197		0.933106	0.864838		0.73604	1.32126		1.48257		1.28705	1.06512		1.13512	1.29862
1.37038		0.94787	0.95894		1.05217	0.944285		1.33405		1.23435	0.64263		1.31228	1.18308
0.425306		1.10405	0.817864		1.14381	0.44849		1.43458		1.2024			1.29728	1.22063
1.36168		1.02373	1.10207		1.01611	1.25559		1.36846		1.26792	1.23681		1.25748	1.02652
1.31778		1.12003	1.05231		0.996792	1.07924		1.41299		1.20275	1.16539		1.18931	1.12351
1.43027		1.0563	1.09571		1.20846	1.14785		1.79671		1.16993	1.36659		1.25002	1.14449
1.18633		1.18479	1.19848		1.10184	1.19308		1.49455		1.30709	1.19427			1.03037
1.09377		1.10823	1.00009		1.103	1.11816		1.45724		1.263	1.34865			1.36278
1.15274		0.945887	1.08966		0.870242	0.627977				1.22236	1.19709			0.927186
1.00382		1.07266	1.01084		1.18619	1.05487				1.2212				1.22946
1.1204		1.05157	0.643868		1.02488	1.28837				1.18268				1.23378
0.663503		1.21095	0.881745		0.932699	1.08018				1.30398				1.31582
0.93028		0.907695												1.45209
														0.84924

## Sheet: Fig. 6g
	con	nuo-5
mec-15	-2.83	1
apd-3	12.86	1
nlg-1	-3.51	1
tom-1	-2.17	1
unc-26	1.88	1
unc-13	-3.22	1
unc-31	2.6	1
pkc-1	-3.2	1

## Sheet: Fig. 6h
	nuo-5	nuo-5+lutein
mec-15	-1.16	1
apd-3	-1.18	1
nlg-1	3.16	1
tom-1	1	1
unc-26	-1.18	1
unc-13	-1.19	1
unc-31	1.59	1
pkc-1	-1.18	1
