# Supplementary material for: Neuroligin-mediated neurodevelopmental defects are induced by mitochondrial dysfunction and prevented by lutein in C. elegans
Source: Nat Commun. 2022 May 12;13:2620. doi: 10.1038/s41467-022-29972-4 (PMC9098500; doi:10.1038/s41467-022-29972-4)
Supplement: Supplementary file 10 — Source data 2 [file 41467_2022_29972_MOESM10_ESM.zip › Maglioni et al.SourceData (R4)/Fig. 7.xlsx]

## Sheet: Fig. 7a
	WT			ndufs4 -/-
NLGN1	1.43231	0.941538	0.627692	1.73846	2.36154	1.16
NLGN2	0.716484	1.12967	1.15311	1.30842	2.15604	2.48059
NLGN4.1	1.03721	0.932773	1.02881	1.38655	2.06363	3.61705
NLGN4.2	0.914439	0.968984	1.11658	1.42781	2.09946	3.40107
NRXN1	0.663392	1.04977	1.28618	1.71644	2.07204	2.25344
NRXN3	0.673267	0.911653	1.41432	1.54075	1.88576	2.90175

## Sheet: Fig. 7b
	con	nuo-5
nrx-1	1.47	1
madd-4	-2.5	1
dlg-1	8.8	1
skn-1	-1.47	1
magi-1	-1.75	1

## Sheet: Fig. 7c
	nuo-5	nuo-5+lutein
nrx-1	-1.09	1
madd-4	-1.13	1
dlg-1	-1.3	1
skn-1	1.06	1
magi-1	1.13	1

## Sheet: Fig. 7d
con					con + Lutein					nuo-5					nuo-5 + Lutein
1.32446	1.61878	0.583394	0.476623	0.92569	0.597736	0.564863	2.41512			4.26806	1.37032	0.928762	1.19879	1.31783	0.818843	0.439193	2.26375
0.883351	1.80914	1.07212	0.268371	2.09663	0.638075	1.91421	1.55573			4.31229	1.25115	0.840717	0.754133	2.93892	0.911204	0.560622	3.39297
0.935643	0.483566	1.14735	0.911194	1.26301	0.635504	0.402837	0.681543			1.30664	2.02251	0.910775	0.874991	3.80191	0.931021	1.12554	1.87266
1.06172	0.613638	0.775779	0.413087	0.703079	0.511077	0.535716	1.70887			1.24813	2.36445	0.576641	1.48839	2.27633	0.733072	2.35485	2.49227
0.790911	0.670673	0.780211	0.298132	0.715397	0.655285	0.849726	1.17727			1.47424	1.46798	0.701714	1.16129	1.16038	0.729396	2.08478	1.70813
1.15089	0.599786	1.28967	0.747892	0.382178	0.660124	0.753377	0.76661			4.63024	2.13214	0.970704	1.07177	3.46016	0.74236	0.654675	1.59893
0.940879	0.423595	0.733262	1.05255	0.428356	0.689377	2.18637	0.865143			0.722973	2.24426	0.981165	1.19364	2.55187	1.11681	2.57724	1.35528
1.09381	0.407834	0.848703	0.492707	1.01988	0.787106	0.793049	1.13404			0.771488	1.63222	0.77231	1.24319	2.01005	1.19244	2.48556	1.02876
1.48114	0.390513	1.0274	1.38357	0.622962	0.690922	0.492733	0.814792			4.40754	2.25306	1.20399	0.737267	0.548558	1.12198	0.732274	2.736
1.32294	0.764404	0.718431	1.4623	0.763109	1.09549	1.35285	1.46587			3.42404	1.30722	1.18034	0.872865	2.45202	0.828569	3.4142	0.994626
0.973136	1.07759	0.54158	0.765118	0.46422	0.807479	1.2945	0.81311			4.11152	1.02338	1.36539	1.76327	2.25536	0.783671	0.626638	1.47489
2.12927	0.919576	0.724567	0.435655	0.517781	0.737189	0.546294	0.530644			1.04988	0.629959	1.33284	0.809937	2.06101	0.609264	1.49592	3.04117
2.28976	0.655156	0.78778	0.791907	0.770704	2.1083	1.32587	0.483038			4.58378	2.35554	1.13814	0.603118	1.93173	0.660857	1.40583	3.29782
1.04084	0.889614	0.668975	0.959667	0.469054	0.903145	0.567191	1.48894			4.70876	2.17073	1.65024	2.38505	3.12921	1.16625	1.45151	1.14669
1.0838	0.872975	0.54158	1.38554	0.775236	0.779823	0.637883	0.758645			1.10951	1.85397	1.59968	1.43166	3.24521	1.19191	0.880449	1.19379
0.841066	0.589002				1.35351					2.55146	1.32871	1.15349			0.570988
0.836804	0.647518				0.635298					2.57692	3.17681	1.23907			0.594201
1.74314										1.19154	2.83158	1.25908			0.65981
1.87448										1.2859		1.23087			0.815712
0.772247										3.40522		2.25675			0.842839
1.88748										1.25076					1.37265
0.925129										3.02743					1.83018
										2.64379
										2.46843
										2.85962

## Sheet: Fig 7f raw
		rep I						rep II					rep III					rep IV
		%pL4440 + DMSO						%pL4440 + DMSO					%N2 pL4440					%pL4440 + DMSO
		#time (min)	paralyzed	censored				#time (min)	paralyzed	censored			#time (min)	paralyzed	censored			#time (min)	paralyzed	censored
		0						0					0					0
		30	1					30	1				30					30	1
		60	1					60	1				60					60	1
		90	1					90	2				90	3				90	1
		120	2					120	3				120	4				120	2
		150	3					150	3				150	2				150	3
		180	3					180	3				180	2				180	3
		210	3					210	3				210	3				210	3
		240	3					240	2				240	3				240	3
		270	2					270	2				270	1				270	2
		300	2					300	1				300	1				300	2
		330	1					330	2				330	3				330	1
		360	1	2				360	2				360	3				360	1	2
		%pL4440 + VitC						%pL4440 + VitC
		#time (min)	paralyzed	censored				#time (min)	paralyzed	censored
		0						0
		30						30
		60	1					60	1
		90	2					90	3
		120	2					120	3
		150	3					150	3
		180	3					180	3
		210	4					210	4
		240	5					240	2
		270	1					270	2
		300	2					300	1
		330						330	1
		360	1	1				360	2
		%pL4440 + CoQ10						%pL4440 + CoQ10					%N2 pL4440 + NAC 5 mM					%pL4440 + NAC 5 mM
		#time (min)	paralyzed	censored				#time (min)	paralyzed	censored			#time (min)	paralyzed	censored			#time (min)	paralyzed	censored
		0						0					0					0
		30	2					30					30					30
		60	3					60					60					60	1
		90	2					90	3				90	4				90	3
		120	3					120	3				120	5				120	3
		150	1					150	4	1			150	3				150	3
		180	2					180	2				180	3				180	3
		210	3					210	3				210	3				210	2
		240	3					240	2				240	3				240	3
		270	2					270	3				270	1				270	3
		300	3					300	1				300	2				300	4
		330						330	1				330					330
		360	0	1				360	2				360	1				360	1	1
		%pL4440 + Lutein						%pL4440 + Lutein					%N2 pL4440 + lutein					%pL4440 + Lutein
		#time (min)	paralyzed	censored				#time (min)	paralyzed	censored			#time (min)	paralyzed	censored			#time (min)	paralyzed	censored
		0						0					0					0
		30						30					30					30
		60	1					60	1				60					60	1
		90	1					90	2				90	3				90	1
		120	2					120	3				120	3				120	2
		150	3					150	3				150	3				150	3
		180	3					180	2				180	4				180	3
		210	3					210	2				210	2				210	3
		240	3					240	2				240	3				240	3
		270	2					270	3				270	2				270	2
		300	3					300	1				300	2				300	3
		330	2					330	2				330	1				330	2
		360	2					360	4				360	2				360	2
		%nuo-5 + DMSO						%nuo-5 + DMSO					%N2 nuo-5					%nuo-5 + DMSO
		#time (min)	paralyzed	censored				#time (min)	paralyzed	censored			#time (min)	paralyzed	censored			#time (min)	paralyzed	censored
		0						0					0					0
		30	5					30	5				30	4				30	5
		60	6					60	5				60	4				60	6
		90	3					90	4				90	2				90	3
		120	4					120	4				120	3				120	4
		150	3					150	2				150	3				150	3
		180	3					180	3				180	3				180	3
		210						210	1				210	2				210
		240	1					240	1				240	3				240	1
		270						270					270					270
		300						300					300	1				300
		%nuo-5 + VitC						%nuo-5 + VitC					%N2 nuo-5 + Nac					%nuo-5 + NAC 5 mM
		#time (min)	paralyzed	censored				#time (min)	paralyzed	censored			#time (min)	paralyzed	censored			#time (min)	paralyzed	censored
		0						0					0					0
		30	4					30	3				30	1				30		2
		60	5					60	4				60	1				60	1	2
		90	3					90	5				90	3				90	4
		120	4					120	5				120	4				120	5
		150	3					150	3				150	3				150	2
		180	4					180	4				180	4				180	2
		210	1					210					210	2				210	1
		240	1					240	1				240	3				240	2
		270						270					270	1				270	1
		300						300					300	1				300	1
													330	1				330	1
													360	1				360	1
		%nuo-5 + CoQ10						%nuo-5 + CoQ10
		#time (min)	paralyzed	censored				#time (min)	paralyzed	censored
		0						0
		30	4					30	3
		60	4					60	4
		90	6					90	4
		120	6					120	4
		150	1					150	4
		180	1					180	4
		210						210	1
		240	1					240	1
		270	1					270
		300	1					300
		%nuo-5 + Lutein						%nuo-5 + Lutein					%N2 nuo-5 + lutein					%nuo-5 + Lutein
		#time (min)	paralyzed	censored				#time (min)	paralyzed	censored			#time (min)	paralyzed	censored			#time (min)	paralyzed	censored
		0						0					0					0
		30	1					30	2				30	1				30	1
		60	1					60	2				60	2				60	1
		90	4					90	2				90	2				90	4
		120	5					120	3				120	3				120	5
		150	4					150	4				150	4				150	4
		180	4					180	5				180	4				180	4
		210	1					210	1				210	1				210	1
		240	2					240	1				240	2				240	2
		270	1					270	2				270	1				270	1
		300	2					300	3				300	1				300	2
													330	2
													360	2

## Sheet: Fig 7f means
pL4440 + DMSO			pL4440 + VitC			pL4440 + NAC			pL4440 + CoQ10			pL4440 + Lutein			nuo-5 + DMSO			nuo-5 + VitC			nuo-5 + NAC			nuo-5 + CoQ10			nuo-5 + Lutein
64	68	60		68	60	52	62.9			56	60	64.5		64	36	16	20		24	20	52	43			16	24	48.1482	40	48

## Sheet: Fig 7g
DMSO			Lutein			NAC			DMSO			Lutein			NAC
0.859223	0.868373	1.18453	0.96131	1.57282	0.364959	1.53567	1.54485	1.25375	0.853811	1.06166	0.99743	1.04805	1.35913	1.11431	1.55442	3.82994	1.16929
0.80552	0.739521	0.484267	1.36033	2.00822	0.893493	1.23792	1.3917	0.98166	3.0591	1.94349	0.620312	1.05159	1.95821	0.529251	1.13619	4.05583	1.23886
1.32241	1.10903	0.993597	1.69259	1.26906	1.15053	1.80839	1.68066	0.823682	1.19941	2.10307	1.3156	1.4618	1.56837	0.75627	1.39908	1.78033	0.819825
0.744934	0.676328	0.516556	1.54483	0.705694	1.32432	2.3418	1.54092	0.832278	2.90972	1.56083	1.34305	1.13346	1.20378	0.788526	1.385	2.16767	0.756735
0.786237	0.468877	0.993788	2.19584	1.94067	1.0749	1.02334	1.92756	0.843517	2.14373	2.02736	1.08721	1.1761	2.75952	0.830139	1.80358	5.57635	0.896519
1.22975	1.07965	0.87227	1.67135	1.78195	1.03306	1.69	1.04438	0.959105	1.738	1.90053	1.31308	1.42102	1.88749	0.613409	1.01775	5.0464	0.58082
0.744419	1.19553	1.24669	1.60252	0.501176	0.767748	1.17527	1.5239	1.17018	2.63573	1.25167	1.59025	1.54216	1.37005	0.589526	0.993411	4.49025	1.03804
1.04874	0.807457	1.64526	0.912015	0.286006	0.870436	1.52871	1.16541	0.867494	1.79157	1.21772	1.52066	1.40996	0.975907	0.839815	1.08545	3.15737	0.924735
1.71611	0.801216	1.48121	1.2307	1.03392	1.21781	1.28177	1.28952	0.823477	7.91184	3.6699	1.10818	1.28928	0.75502	0.524964	2.24002	1.46749	0.982924
1.31738	1.32793	0.583603	1.26558	1.77121	0.81407	1.17275	1.2218	0.593442	1.62424	1.08327	1.76554	1.53563	1.62436	0.759089	1.42581	0.824753	1.13627
0.929424	1.33551		1.32443	1.75071		1.3957	0.988558	1.07274		1.64	1.66451	1.36389	1.23234	1.13146	1.93966	2.20898	1.84609
0.713558	1.51472		1.36547	2.02736		0.982137	1.29458	1.16553		2.18194	1.17898	1.55967		0.470994	1.68093		0.9246
0.784184	1.1866		1.6597	1.95084			0.508732	0.94949		1.52023	0.688922	1.5498			1.26748
	0.889416		0.552905	1.7353			0.391401			1.44912	0.900505
				0.892308						1.49782	0.789574
