# Supplementary material for: Neuroligin-mediated neurodevelopmental defects are induced by mitochondrial dysfunction and prevented by lutein in C. elegans
Source: Nat Commun. 2022 May 12;13:2620. doi: 10.1038/s41467-022-29972-4 (PMC9098500; doi:10.1038/s41467-022-29972-4)
Supplement: Supplementary file 10 — Source data 2 [file 41467_2022_29972_MOESM10_ESM.zip › Maglioni et al.SourceData (R4)/Fig. 8.xlsx]

## Sheet: Fig8a
N2 nuo-5				N2 nuo-5 + lutein				VC228 nuo-5				VC228 nuo-5 +lutein
126	159	138	144	144	138	123		132	135	159		147	123	147
105	111	93	132	132	150	126		123	126	138		135	129	141
129	117	87	120	153	147	144		117	117	141		126	132	132
123	123	99	129	156	144	141		135	147	135		171	117	141
117	129	150	126	147	147	141		144	126	144		126	132	144
135	141	54	111	168	156	156		132	123	138		153	126	135
114	114	129	87	156	159	144		138	138	132		147	120	141
132	111	96	96	144	123	153		141	144	126		168	123	138
138	120	114	132	180	120	126		132	93	144		114	117	147
126	117	132	126	147	117	156		144	120	132		144	117	150
114	141	102	117	117	141	144		141	117	141		138	108	141
120	129	120	126	132	129	123		168	129	135		141	132	156
132	135	108	123	135	135	129		153	114	135		153	123	138
129	141	114	108	168	141	150		153	141	138		132	126	135
126	114	111	102	147	114	138		141	129	144		135	120	129

## Sheet: Fig8b
time (min)	N2 nuo-5	N2 nuo-5 + lutein	nlg-1 ko (from Spain) nuo-5	nlg-1 ko (from Spain) nuo-5+lutein	nlg-1 rescue 8.12 (from Spain) nuo-5	nlg-1 rescue 8.12 (from Spain) nuo-5 + Lutein 1 uM
0	100	100	100	100	100	100
30	93.5484	96.4912	91.4894	93.0556	92.3809	95.8333
60	77.2318	87.5569	71.8845	81.4236	68.5714	91.6667
90	55.1656	76.3794	54.7691	55.879	48	76.3889
120	39.404	65.2019	33.7937	28.7861	33.3061	61.1111
150	26.2693	55.8873	19.4964	21.1098	25.2319	47.2222
180	13.7601	44.3244	6.49879	11.5145	14.1299	26.3889
210	9.63209	32.236	5.19904	11.5145	9.08349	18.0556
240	5.50405	16.118	3.89928	5.75723	2.01855	8.33333
270	4.12804	14.1032	2.59952	3.83815	1.00928	5.55556
300	2.75202	12.0885	0	1.91908	0	2.77778
330	0	0	0	0	0

## Sheet: Fig8c
N2 on nuo-5					N2 on nuo-5 + Lutein					VC228 on nuo-5					VC228 on nuo-5 + Lutein
82.86	85.72	73.522	96	80		82.15	70.24	62	60.72	62.07	50	57.9	30	53.52		23.34	44.95	44.83	48.35

## Sheet: Fig8d
nuo-5	nuo-5 + Lutein	nuo-5	nuo-5 + Lutein
71.4286	37.5	60	53.3333
69.2308	20	53.3333	31.25
35.2941	13.3333	0	0
26.6667	6.25	26.6667	20

## Sheet: Fig8e
	L2/L3					L4					YA (or sterile adult)					GA
nuo-5	75	97.5	100	93	93.6	0	0	0	0	0	0	0	0	0	0	25	2.5	0	7	6.4
nuo-5	50	59	100	89	65	0	0	0	0	0	0	0	0	0	0	50	41	0	11	35
nuo-5	85	63.7	100	100	50	0	0	0	0	37.5	0	21.7	0	0	12.5	15	14.6	0	0	0
nuo-5	100	100	100	86	80	0	0	0	0	0	0	0	0	10.9	20	0	0	0	2.7	0

## Sheet: Fig8g
time (min)	wild-type	wild-type + lutein	nlg-1 ko	nlg-1 ko +lutein	nlg-1 rescue	nlg-1 rescue + lutein
0	0	0	0	0	0	0
30	6.45161	3.50877	8.51064	6.94444	7.61905	4.16667
60	22.7682	12.4431	28.1155	18.5764	31.4286	8.33333
90	44.8344	23.6206	45.2309	44.121	52	23.6111
120	60.596	34.7981	66.2063	71.2139	66.6939	38.8889
150	73.7307	44.1127	80.5036	78.8902	74.7681	52.7778
180	86.2399	55.6756	93.5012	88.4856	85.8701	73.6111
210	90.3679	67.764	94.801	88.4856	90.9165	81.9444
240	94.496	83.882	96.1007	94.2428	97.9814	91.6667
270	95.872	85.8968	97.4005	96.1619	98.9907	94.4444
300	97.248	87.9115	100	98.0809	100	97.2222
330	100	100	100	100	100
