# Supplementary material for: Neuroligin-mediated neurodevelopmental defects are induced by mitochondrial dysfunction and prevented by lutein in C. elegans
Source: Nat Commun. 2022 May 12;13:2620. doi: 10.1038/s41467-022-29972-4 (PMC9098500; doi:10.1038/s41467-022-29972-4)
Supplement: Supplementary file 10 — Source data 2 [file 41467_2022_29972_MOESM10_ESM.zip › Maglioni et al.SourceData (R4)/Fig. S1.xlsx]

## Sheet: Sheet1
	lpd-5	nuo-5	nuo-1	T20H4.5	F53F4.10	sco-1	fum-1	drp-1	eat-3	aco-2	spg-7	dlat-1	pdr-1	hmgs-1	sod-1	ogdh-1	dlst-1	cox-10	tag-61	aldo-2
mild	15.53	30.76	31.8	30.96	14.69	4.38	-31.15	-1.69	13.82	-9.92	22.4	3.25	15.31	-17.15	-9.91	2.86	1.98	-7.11	21.46	-5.25
strong	17.31	34.38	53.5	33.88	42.53	31.8	-7.77	-1.25	10.6	-18.75	16.5	-1.34	-24.95	-54	-12.48	14.33	12.34	-8.85	26.55	-6.56
