# Supplementary material for: Neuroligin-mediated neurodevelopmental defects are induced by mitochondrial dysfunction and prevented by lutein in C. elegans
Source: Nat Commun. 2022 May 12;13:2620. doi: 10.1038/s41467-022-29972-4 (PMC9098500; doi:10.1038/s41467-022-29972-4)
Supplement: Supplementary file 10 — Source data 2 [file 41467_2022_29972_MOESM10_ESM.zip › Maglioni et al.SourceData (R4)/Fig. S10.xlsx]

## Sheet: S10a-c
		rep I							rep II					rep III						pool of 3
		%N2 on pL44440							% N2 on pL4440 + DMSO					% N2 on pL4440 + DMSO						% N2 on pL4440 + DMSO
		#time	dead	censored					#time	paralyzed	censored			#time	paralyzed	censored				#time	paralyzed	censored
		0							0					0						0	0	0
		30							30					30						30	0	0
		60	3						60	2				60						60	5	0
		90	2						90	3				90	1					90	6	0
		120	2						120	3				120	2					120	7	0
		150	3						150	3				150	1					150	7	0
		180	3						180	4				180	2					180	9	0
		210	5						210	4				210	4	1				210	13	1
		240	6						240	4				240	4	1				240	14	1
		270							270	1				270	3					270	4	0
		300	1						300	1				300	3					300	5	0
									330					330	1					330	1	0
									360					360	2					360	2	0
		%N2 on pL44440 + lutein							% N2 on pL4440 + lutein 1 uM					% N2 on pL4440 + lutein 1 uM						% N2 on pL4440 + lutein 1 uM
		#time	dead	censored					#time	paralyzed	censored			#time	paralyzed	censored				#time	paralyzed	censored
		0							0					0						0	0	0
		30							30					30						30	0	0
		60							60	1				60	1					60	2	0
		90	4						90	1				90	1					90	6	0
		120	4						120	2				120	2					120	8	0
		150	2						150	5				150	1					150	8	0
		180	3						180	5				180	2					180	10	0
		210	4						210	5				210	2	1				210	11	1
		240	5						240	6				240	3	2				240	14	2
		270	1						270	1				270	2					270	4	0
		300	2						300	2				300	2					300	6	0
														330	3					330	3	0
														360	3					360	3	0
														390
		%N2 on lpd-5							% N2 on lpd-5 + DMSO					% N2 on lpd-5 + DMSO						% N2 on lpd-5 + DMSO
		#time	dead	censored					#time	paralyzed	censored			#time	paralyzed	censored				#time	paralyzed	censored
		0							0					0						0	0	0
		30	2						30					30						30	2	0
		60	3						60	1				60	5					60	9	0
		90	3						90	4				90	5					90	12	0
		120	4						120	4				120	4					120	12	0
		150	4						150	5				150	5					150	14	0
		180	5						180	6				180	1					180	12	0
		210	2						210	2				210	2					210	6	0
		240	2						240	3				240	1					240	6	0
									270					270	1					270	1	0
									300					300						300	0	0
									330					330	1					330	1	0
		%N2 on lpd-5 + lutein							% N2 on lpd-5 + lutein 1 uM					% N2 on lpd-5 + lutein 1 uM						% N2 on lpd-5 + lutein 1 uM
		#time	dead	censored					#time	paralyzed	censored			#time	paralyzed	censored				#time	paralyzed	censored
		0							0					0						0	0	0
		30	3						30					30						30	3	0
		60	3						60	2				60	1					60	6	0
		90	3						90	1				90	2					90	6	0
		120	4						120	1				120	5					120	10	0
		150	1	1					150	3	1			150	5					150	9	2
		180	1	1					180	4	1			180	2	1				180	7	3
		210	2						210	4				210	2	2				210	8	2
		240	2						240	5				240						240	7	0
		270	2						270	1				270	1					270	4	0
		300	2						300	2				300	2					300	6	0
									330					330	2					330	2	0
									360					360
									390					390
		%F53F4.10							% N2 on F53 + DMSO					% N2 on F53 + DMSO						% N2 on F53F4.10 + DMSO
		#time	dead	censored					#time	paralyzed	censored			#time	paralyzed	censored				#time	paralyzed	censored
		0							0					0						0	0	0
		30	3						30	1				30	1					30	5	0
		60	4						60	3				60	7					60	14	0
		90	7						90	3				90	8					90	18	0
		120	7						120	4				120	2					120	13	0
		150	2						150	5				150	2					150	9	0
		180	2						180	6				180	2					180	10	0
									210					210	3					210	3	0
									240											240	0	0
		%F53F4.10 + lutein							% N2 on F53 + lutein 1 uM					% N2 on F53 + lutein 1 uM						% N2 on F53F4.10 + lutein 1 uM
		#time	dead	censored					#time	paralyzed	censored			#time	paralyzed	censored				#time	paralyzed	censored
		0							0					0						0	0	0
		30	2						30					30						30	2	0
		60	3						60	2				60	4					60	9	0
		90	4						90	2				90	4					90	10	0
		120	4						120	2				120	5					120	11	0
		150	5						150	6				150	5					150	16	0
		180	5						180	6				180	3					180	14	0
		210	1						210	1				210	3					210	5	0
		240	1						240	1				240						240	2	0
									270					270	1					270	1	0
									300											300	0	0
		%T20H4.5							% N2 on T20H + DMSO					% N2 on T20H + DMSO						% N2 on T20H4.5 + DMSO
		#time	dead	censored					#time	paralyzed	censored			#time	paralyzed	censored				#time	paralyzed	censored
		0							0					0						0	0	0
		30	3						30	1				30						30	4	0
		60	3						60	2				60	5					60	10	0
		90	10						90	4				90	6					90	20	0
		120	10						120	4				120	5					120	19	0
									150	4				150	5					150	9	0
									180	5				180	2					180	7	0
									210					210	2					210	2	0
									240											240	0	0
																					0	0
																					0	0
		%T20H4.5 + lutein							% N2 on T20H + lutein 1 uM					% N2 on T20H + lutein 1 uM						% N2 on T20H4.5 + lutein 1 uM
		#time	dead	censored					#time	paralyzed	censored			#time	paralyzed	censored				#time	paralyzed	censored
		0							0					0						0	0	0
		30	1						30					30						30	1	0
		60	2						60	1				60	3					60	6	0
		90	4						90	2				90	4					90	10	0
		120	5						120	3				120	6					120	14	0
		150	4						150	6				150	7					150	17	0
		180	5						180	6				180	2					180	13	0
		210	1						210	1				210	2					210	4	0
		240	1						240	1				240						240	2	0
									270					270	1					270	1	0
									300											300	0	0
									330
									360
									390

## Sheet: OASIS analysis
Time (days)	% N2 on pL4440 + DMSO	% N2 on pL4440 + lutein 1 uM	% N2 on lpd-5 + DMSO	% N2 on lpd-5 + lutein	% N2 on F53F4.1 + DMSO	% N2 on F53F4.1 + lutein	% N2 on T20H4.5 + DMSO	% N2 on T20H4.5 + lutein
0	100	100	100	100	100	100	100	100
30	100	100	97.3333	96	93.0556	97.1429	94.3662	98.5294
60	93.3333	97.4359	85.3333	88	73.6111	84.2857	80.2817	89.7059
90	85.3333	89.7436	69.3333	80	48.6111	70	52.1127	75
120	76	79.4872	53.3333	66.6667	30.5556	54.2857	25.3521	54.4118
150	66.6667	69.2308	34.6667	54.6667	18.0556	31.4286	12.6761	29.4118
180	54.6667	56.4103	18.6667	44.8547	4.16667	11.4286	2.8169	10.2941
210	37.3333	42.3077	10.6667	32.481	0	4.28571	0	4.41176
240	17.9753	23.7981	2.66667	20.5143	0	1.42857	0	1.47059
270	11.9835	17.8486	1.33333	13.6762		0		0
300	4.49383	8.92428	1.33333	3.41905		0		0
330	2.99588	4.46214	0	0
360	0	0
											name	no_subjects	days	std_err	95_ci	at_25	at_50	at_75	at_90	at_100	95_median_ci	at_inter_25	at_inter_50	at_inter_75	at_inter_90	at_inter_100
											N2 on pL4440 + DMSO	75	195.23	8.61	178.37 ~ 212.10	150	210	240	300	360	180.0 ~ 180.0	123.21	188.08	229.11	277.95	360
											N2 on pL4440 + lutein 1 uM	78	206.89	8.62	190.00 ~ 223.79	150	210	240	300	360	180.0 ~ 210.0	133.12	193.64	238.05	296.38	360
											N2 on lpd-5 + DMSO	75	142.4	7.04	128.59 ~ 156.21	90	150	180	240	330	120.0 ~ 120.0	79.37	125.36	168.12	212.5	330
											N2 on lpd-5 + lutein 1 uM	75	180.08	9.52	161.42 ~ 198.75	120	180	240	300	330	150.0 ~ 180.0	101.25	164.27	228.75	280.75	330
											N2 on F53F4.10 + DMSO	72	110.42	5.71	99.23 ~ 121.60	60	90	150	180	210	90.0 ~ 90.0	57.86	88.33	133.33	167.4	210
											N2 on F53F4.10 + lutein 1 uM	70	136.29	6.32	123.90 ~ 148.67	90	150	180	210	270	120.0 ~ 120.0	79.5	125.62	159.64	186	270
											N2 on T20H4.5 + DMSO	71	110.28	5.06	100.36 ~ 120.20	90	120	150	180	210	90.0 ~ 90.0	65.62	92.37	120.83	158.14	210
											N2 on T20H4.5 + lutein 1 uM	68	138.97	5.88	127.44 ~ 150.50	120	150	180	210	270	120.0 ~ 120.0	90	125.29	156.92	181.5	270
									condition		pvalue	corrected_pvalue
									N2 on pL4440 + DMSO v.s. N2 on pL4440 + lutein 1 uM		0.3516	1	ns
									N2 on pL4440 + DMSO v.s. N2 on lpd-5 + DMSO		2.7e-06	1.9e-05	****
									N2 on pL4440 + DMSO v.s. N2 on F53F4.10 + DMSO		0	0	****
									N2 on pL4440 + DMSO v.s. N2 on T20H4.5 + DMSO		0	0	****
									N2 on lpd-5 + DMSO v.s. N2 on lpd-5 + lutein 1 uM		0.0005	0.0036	**
									N2 on F53F4.10 + DMSO v.s. N2 on F53F4.10 + lutein 1 uM		0.0037	0.0259	*
									N2 on T20H4.5 + DMSO v.s. N2 on T20H4.5 + lutein 1 uM		0.0004	0.0026	**

## Sheet: S10a
time	con	con + lutein	lpd-5	lpd-5 + lutein
0	0	0	0	0
30	0	0	2.66667	4
60	6.66667	2.5641	14.6667	12
90	14.6667	10.2564	30.6667	20
120	24	20.5128	46.6667	33.3333
150	33.3333	30.7692	65.3333	45.3333
180	45.3333	43.5897	81.3333	55.1453
210	62.6667	57.6923	89.3333	67.519
240	82.0247	76.2019	97.3333	79.4857
270	88.0165	82.1514	98.6667	86.3238
300	95.5062	91.0757	98.6667	96.5809
330	97.0041	95.5379	100	100
360	100	100

## Sheet: S10b
time	con	con + lutein	F53F4.1	F53F4.1 + lutein
0	0	0	0	0
30	0	0	6.94444	2.85714
60	6.66667	2.5641	26.3889	15.7143
90	14.6667	10.2564	51.3889	30
120	24	20.5128	69.4444	45.7143
150	33.3333	30.7692	81.9444	68.5714
180	45.3333	43.5897	95.8333	88.5714
210	62.6667	57.6923	100	95.7143
240	82.0247	76.2019	100	98.5714
270	88.0165	82.1514		100
300	95.5062	91.0757		100
330	97.0041	95.5379
360	100	100

## Sheet: S10c
time	con	con + lutein	T20H4.5	T20H4.5 + lutein
0	0	0	0	0
30	0	0	5.6338	1.47059
60	6.66667	2.5641	19.7183	10.2941
90	14.6667	10.2564	47.8873	25
120	24	20.5128	74.6479	45.5882
150	33.3333	30.7692	87.3239	70.5882
180	45.3333	43.5897	97.1831	89.7059
210	62.6667	57.6923	100	95.5882
240	82.0247	76.2019	100	98.5294
270	88.0165	82.1514		100
300	95.5062	91.0757		100
330	97.0041	95.5379
360	100	100
