# Supplementary material for: Neuroligin-mediated neurodevelopmental defects are induced by mitochondrial dysfunction and prevented by lutein in C. elegans
Source: Nat Commun. 2022 May 12;13:2620. doi: 10.1038/s41467-022-29972-4 (PMC9098500; doi:10.1038/s41467-022-29972-4)
Supplement: Supplementary file 10 — Source data 2 [file 41467_2022_29972_MOESM10_ESM.zip › Maglioni et al.SourceData (R4)/Fig. S11.xlsx]

## Sheet: S11a
	nuo-5						nuo-5 + Lutein
vps-35	0.945854	0.839328	1.23196	0.741719	0.928189	1.31579	0.799766	0.807409	0.881749	0.989444	0.688585	0.987372
nlp-40	0.72732	1.04397	1.38304	0.838837	0.959719	1.07729	0.509872	0.817314	0.608297	0.936941	0.735108	0.532456
unc-10	0.457095	1.10026	1.69996	0.530308	1.021	1.20553	0.261468	1.30278	0.563672	0.40875	0.77223	0.562478
gbf-1	0.518977		1.93968	0.544719			0.30971		0.738466	0.375823
F53B2.5	2.93486		0.0238878	0.0476195			2.54789		0.0180488	0.00360488

## Sheet: S11e
	WT			ndufs4 -/-
NLGN1	0.931	0.518	0.314	0.898	1.002	0.381
NLGN2	0.978	1.324	1.213	1.419	1.702	1.71
NLGN4.1	0.864	0.682	0.66	0.917	1.011	1.522
NLGN4.2	0.855	0.798	0.804	1.06	1.22	1.606
NRXN1	1.013	1.361	1.513	2.082	1.943	1.738
NRXN3	0.884	1.027	1.43	1.607	1.495	1.924

## Sheet: S11f
	WT			ndufs4 -/-
NLGN1	1.67446	0.845324	0.478417	1.44784	1.51799	0.514388
NLGN2	0.911463	1.12954	0.958062	1.18546	1.27213	1.19851
NLGN4.1	1.25947	0.924198	0.814869	1.19971	1.19096	1.66764
NLGN4.2	1.125	0.977632	0.897368	1.25132	1.32632	1.58947
NRXN1	0.860663	1.05098	1.08921	1.58624	1.35769	1.11045
NRXN3	0.873518	0.928854	1.19763	1.42391	1.20652	1.42984

## Sheet: S11g
	NLGN1					NGLN2
	con	con + Lutein	NDUFS1	NDUFS1 + Lutein		con	con + Lutein	NDUFS1	NDUFS1 + Lutein
	1.002	0.594	0.644	0.923		1.007	1.048	1.536	1.545
	0.727	1.072	1.216	0.863		1.021	1.438	1.084	1.237
