# Supplementary material for: Neuroligin-mediated neurodevelopmental defects are induced by mitochondrial dysfunction and prevented by lutein in C. elegans
Source: Nat Commun. 2022 May 12;13:2620. doi: 10.1038/s41467-022-29972-4 (PMC9098500; doi:10.1038/s41467-022-29972-4)
Supplement: Supplementary file 10 — Source data 2 [file 41467_2022_29972_MOESM10_ESM.zip › Maglioni et al.SourceData (R4)/Fig. S12.xlsx]

## Sheet: S12a
N2 con				N2 nuo-5				N2 nuo-5 + lutein				VC228 con				VC228 nuo-5				VC228 nuo-5 +lutein
141	162	117	147	126	159	138	144	144	138	123		171	159	132		132	135	159		147	123	147
138	159	102	162	105	111	93	132	132	150	126		153	147	156		123	126	138		135	129	141
165	171	177	147	129	117	87	120	153	147	144		147	150	159		117	117	141		126	132	132
162	147	111	144	123	123	99	129	156	144	141		141	159	153		135	147	135		171	117	141
150	150	141	150	117	129	150	126	147	147	141		144	153	150		144	126	144		126	132	144
144	147	138	153	135	141	54	111	168	156	156		150	147	141		132	123	138		153	126	135
162	153	147	150	114	114	129	87	156	159	144		159	150	144		138	138	132		147	120	141
153	153	126	156	132	111	96	96	144	123	153		150	144	153		141	144	126		168	123	138
159	156	138	147	138	120	114	132	180	120	126		144	156	150		132	93	144		114	117	147
147	147	147	144	126	117	132	126	147	117	156		162	150	180		144	120	132		144	117	150
177	150	135	135	114	141	102	117	117	141	144		135	144	153		141	117	141		138	108	141
174	156	123	174	120	129	120	126	132	129	123		150	141	147		168	129	135		141	132	156
150	141	153	168	132	135	108	123	135	135	129		135	156	144		153	114	135		153	123	138
153	144	144	156	129	141	114	108	168	141	150		147	147	141		153	141	138		132	126	135
144	150	141	153	126	114	111	102	147	114	138		156	147	147		141	129	144		135	120	129

## Sheet: 12b
	con	con + Lutein	nuo-5	nuo-5 + Lutein
0	0	0	0	0
30	0	0	6.66667	4
60	5	3.75	22.8986	12
90	21.4667	22.5	37.7778	30.6667
120	35.4	42.5	58.0676	42.6667
150	56.9333	58.75	71.5942	56
180	68.3333	70	86.4734	74.6667
210	81	80	97.2947	89.3333
240	92.6923	90	98.6473	90.6667
270	95.6154	94.2857	98.6473	97.3333
300	97.0769	95.7143	100	100
330	98.5385	97.1429
360	98.5385	98.5714
390	100	100

## Sheet: S12c
	pL4440			nuo-5			nuo-5 Lutein			pL4440			nuo-5			nuo-5 Lutein
	243.73	7.25	3	216.6	10.13	3	268.28	10.8	3	237.97	7.68	3	242.8	12.11	3	243.61	11.73	3

## Sheet: Aldicabr raw data S12b-c
%N2 on pL4440 (POOLED 14-2-2019)				%N2 on pL4440 (1-2-2019)					%N2 on pL4440 (28-2-2019)					%N2 on pL4440
#time (min)	paralyzed	censored		# min	paralyzed	censored			#time (min)	paralyzed	censored			#time (min)	paralyzed	censored
0	0	0		0					0	0	0			0	0	0
30	0	2		30					30	0	0			30	0	2
60	0	6		60					60	2	0			60	2	6
90	3	2		90		2			90	5	1			90	8	5
120	2	1		120	2				120	7	0			120	11	1
150	2	0		150					150	3	0			150	5	0
180	4	1		180	5	1			180	3	0			180	12	2
210	7	0		210	5				210	10	0			210	22	0
240	6	0		240	4				240	9	1			240	19	1
270	6	1		270	1				270	6	0			270	13	1
300	3	0		300	1				300	6	0			300	10	0
330	4	0		330	3				330	7	0			330	14	0
360	4	0		360	6				360	3	0			360	13	0
390	6	0							390	1	0			390	7	0
									%N2 on nuo-5
%N2 on nuo-5				%N2 on nuo-5					#time (min)	paralyzed	censored			%N2 on nuo-5
#time (min)	paralyzed	censored		# min	paralyzed	censored			0	0	0			#time (min)	paralyzed	censored
0	0	0		0					30	0	1			0	0	0
30	0	4		30		2			60	5	0			30	0	5
60	7	1		60	2				90	3	0			60	14	3
90	12	0		90	1				120	1	0			90	16	0
120	5	0		120	1				150	0	0			120	7	0
150	4	0		150	3	1			180	1	0			150	7	0
180	5	0		180	4				210	2	0			180	10	1
210	2	1		210					240	2	0			210	4	1
240	4	0		240	4				270	3	0			240	10	0
270	2	0		270	6				300	3	0			270	11	0
300	2	0		300	2				330	5	0			300	7	0
330	2	0		330	1				360	6	0			330	8	0
360	6	0		360	3				390	0	0			360	15	0
390	6	0												390	6	0
%N2 on nuo-5 + Lutein				%N2 on nuo-5 + Lutein										%N2 on nuo-5 + Lutein
#time (min)	paralyzed	censored		# min	paralyzed	censored			%N2 on nuo-5 + Lutein					#time (min)	paralyzed	censored
0	0	0		0					#time (min)	paralyzed	censored			0	0	0
30	0	15		30					0					30	0	20
60	3	0		60	1	1			30		5			60	5	1
90	5	0		90	1				60	1				90	8	1
120	5	0		120	2				90	2	1			120	8	0
150	3	0		150	2				120	1				150	5	0
180	3	0		180	1	1			150					180	5	1
210	2	1		210					180	1				210	2	1
240	3	1		240	2				210					240	6	1
270	3	0		270	4				240	1				270	8	0
300	2	0		300	2				270	1				300	5	0
330	0	0		330	3				300	1				330	7	0
360	4	0		360	10				330	4				360	29	0
390	12	0							360	15				390	12	0
%VC228 on pL4440														%VC228 on pL4440
#time (min)	paralyzed	censored		%VC228 on pL4440					%VC228 on pL4440					#time (min)	paralyzed	censored
0	0	0		# min	paralyzed	censored			#time (min)	paralyzed	censored			0	0	0
30	0	0		0					0	0	0			30	0	1
60	0	9		30					30	0	1			60	1	10
90	2	0		60		1			60	1	0			90	10	2
120	3	1		90	2	2			90	6	0			120	11	2
150	2	0		120	2				120	6	1			150	11	0
180	3	0		150					150	9	0			180	13	1
210	5	0		180	1				180	9	1			210	16	0
240	6	0		210	2				210	9	0			240	16	1
270	7	0		240	2	1			240	8	0			270	12	1
300	7	0		270	2	1			270	3	0			300	12	0
330	6	0		300	1				300	4	0			330	9	0
360	6	0		330	2				330	1	0			360	13	0
390	7	0		360	4				360	3	0			390	8	0
									390	1	0
%VC228 on nuo-5				%VC228 on nuo-5					%VC228 on nuo-5					%VC228 on nuo-5
#time (min)	paralyzed	censored		# min	paralyzed	censored			#time (min)	paralyzed	censored			#time (min)	paralyzed	censored
0	0			0					0					0	0	0
30	0			30					30		1			30	0	1
60	2			60	1				60	3	2			60	6	2
90	7			90		1			90		1			90	7	2
120	5			120					120	1				120	6	0
150	6			150					150	2				150	8	0
180	2			180	1				180	2				180	5	0
210	3			210	2				210	3				210	8	0
240	1			240	1				240	2				240	4	0
270	2			270	3	2			270	1				270	6	2
300	0			300	2				300	2				300	4	0
330	0			330	1				330	2				330	3	0
360	0			360	10				360	4				360	14	0
390	2			390	5				390	4				390	11	0
%VC228 on nuo-5 + Lutein				%VC228 on nuo-5 + Lutein					%VC228 on nuo-5 + Lutein					%VC228 on nuo-5 + Lutein
#time (min)	paralyzed	censored		# min	paralyzed	censored			#time (min)	paralyzed	censored			#time (min)	paralyzed	censored
0	0			0					0					0	0	0
30	0			30	1				30		1			30	1	1
60	2			60		1			60	4				60	6	1
90	4			90	2				90	3				90	9	0
120	3			120					120					120	3	0
150	5			150		2			150	2				150	7	2
180	2			180	1				180	1	2			180	4	2
210	3			210	3				210	3				210	9	0
240	2			240					240	2	1			240	4	1
270	3			270	4				270					270	7	0
300	1			300		1			300	1				300	2	1
330	2			330	3				330	4				330	9	0
360	1			360	12				360	3				360	16	0
390	3								390	3				390	6	0

## Sheet: Aldicabr analysis S12b-c
Time (days)	% N2 on pL4440	% N2 on nuo-5	% N2 on nuo-5 +	% VC228 on pL4440	% VC228 on nuo-5	% VC228 on nuo-5 + Lutein
0	100	100	100	100	100	100
30	100	100	100	100	100	98.9011
60	98.6842	88.3333	95.2381	99.3289	93.1818	92.2336
90	93.2018	74.6116	87.5421	92.1311	85.0284	82.1104
120	85.3757	68.6084	79.7606	84.0879	77.8429	78.736
150	81.7884	62.6052	74.8971	75.9024	68.2622	70.8624
180	73.1791	54.0291	70.0337	66.2285	62.2743	66.2157
210	57.0797	50.5434	68.0609	54.187	52.6937	55.3804
240	43.1757	41.6761	62.0555	42.1454	47.9033	50.5647
270	33.4984	31.9221	53.9171	32.9501	40.7178	41.9317
300	25.8851	25.7151	48.8306	23.5358	35.6281	39.4651
330	15.2265	18.6212	41.7094	16.475	31.8108	28.0075
360	5.32929	5.32036	12.2076	6.2762	13.9968	7.63841
390	0	0	0	0	0	0
390

## Sheet: S12d
N2 pL4440			N2 pL4440 + lutein			N2 nuo-5			N2 nuo-5 + lutein			VC228 pL4440			VC228 pL4440 + lutein			VC228 nuo-5			VC228 nuo-5 + lutein
18.6	6.492	120	9.112	5.042	120	64.6	14.43	60	35.31	12.57	60	15.67	3.782	60	12.25	6.336	60	49.52	6.543	60	63.44	14.09	60

## Sheet: S12e
N2 pL4440			N2 pL4440 + lutein			N2 nuo-5			N2 nuo-5 + lutein			VC228 pL4440			VC228 pL4440 + lutein			VC228 nuo-5			VC228 nuo-5 + lutein			CB407 (unc-49 ko)
4.89	3.17	60	4.59	2.84	60	11.51	1.69	60	14.17	5.87	60	3.22	1.8	60	3.17	1.8	60	19.44	10.08	60	30	6.9	60	33.48	5.36	60

## Sheet: S12f
N2 pL4440			N2 pL4440 + lutein			N2 nuo-5			N2 nuo-5 + lutein			VC228 pL4440			VC228 pL4440 + lutein			VC228 nuo-5			VC228 nuo-5 + lutein			CB407 (unc-49 ko)
7.82	3.9	60	4.5	2.8	60	50.66	11.5	60	19.27	6.69	60	8.03	1.77	60	9.11	5.04	60	35	13	60	26.15	11.13	120	46.43	6	120

## Sheet: PTZ raw data S12 d-f
		10.4.2019														15.05.2019														Pool of 2 rep.
		at 30 min					at 60 min									at 30 min					at 60 min									at 30 min					at 60 min								at 30 min					at 60 min
			% head bobs	%full body paralysis	% PTZ response				% head bobs	%full body paralysis	% PTZ response						% head bobs	%full body paralysis	% PTZ response				% head bobs	%full body paralysis	% PTZ response						% head bobs	%full body paralysis	% PTZ response				% head bobs	%full body paralysis	% PTZ response					% head bobs	%full body paralysis	% PTZ response
	N2	pL4440 PTZ 2,5	0	0	0		N2	pL4440 PTZ 2,5	0	0	0				N2	pL4440 PTZ 2,5	11.7647	5.88235	17.6471		N2	pL4440 PTZ 2,5	23.5294	5.88235	29.4118				N2	pL4440 PTZ 2,5	5.88235	2.94118	8.82353		N2	pL4440 PTZ 2,5	11.7647	2.94118	14.7059			N2	pL4440 PTZ 2,5	0	12.5	12.5		N2	pL4440 PTZ 2,5
		pL4440 + lutein PTZ	0	0	0			pL4440 + lutein PTZ	0	0	0					pL4440 + lutein PTZ	11.7647	0	11.7647			pL4440 + lutein PTZ	11.7647	11.7647	23.5294					pL4440 + lutein PTZ	5.88235	0	5.88235			pL4440 + lutein PTZ	5.88235	5.88235	11.7647				pL4440 + lutein PTZ	6.25	0	6.25			pL4440 + lutein PTZ
		nuo-5 PTZ 2,5	13.3333	33.3333	46.6667			nuo-5 PTZ 2,5	14.2857	71.4286	85.7143					nuo-5 PTZ 2,5	23.0769	61.5385	84.6154			nuo-5 PTZ 2,5	23.0769	69.2308	92.3077					nuo-5 PTZ 2,5	18.2051	47.4359	65.641			nuo-5 PTZ 2,5	18.6813	70.3297	89.011				nuo-5 PTZ 2,5	0	27.7778	27.7778			nuo-5 PTZ 2,5
		nuo-5 + lutein PTZ 2,5	12.5	12.5	25			nuo-5 + lutein PTZ 2,5	31.25	37.5	68.75					nuo-5 + lutein PTZ 2,5	20	13.3333	33.3333			nuo-5 + lutein PTZ 2,5	20	20	40					nuo-5 + lutein PTZ 2,5	16.25	12.9167	29.1667			nuo-5 + lutein PTZ 2,5	25.625	28.75	54.375				nuo-5 + lutein PTZ 2,5	0	13.3333	13.3333			nuo-5 + lutein PTZ 2,5
	VC228	pL4440 PTZ 2,5	0	0	0		VC228	pL4440 PTZ 2,5	0	6.66667	6.66667				VC228	pL4440 PTZ 2,5	11.7647	0	11.7647		VC228	pL4440 PTZ 2,5	17.6471	5.88235	23.5294				VC228	pL4440 PTZ 2,5	5.88235	0	5.88235		VC228	pL4440 PTZ 2,5	8.82353	6.27451	15.098			VC228	pL4440 PTZ 2,5	0	0	0		VC228	pL4440 PTZ 2,5
		pL4440 + lutein PTZ	0	0	0			pL4440 + lutein PTZ	0	0	0					pL4440 + lutein PTZ	5.88235	5.88235	11.7647			pL4440 + lutein PTZ	5.88235	23.5294	29.4118					pL4440 + lutein PTZ	2.94118	2.94118	5.88235			pL4440 + lutein PTZ	2.94118	11.7647	14.7059				pL4440 + lutein PTZ	0	6.25	6.25			pL4440 + lutein PTZ
		nuo-5 PTZ 2,5	26.6667	40	66.6667			nuo-5 PTZ 2,5	0	60	60					nuo-5 PTZ 2,5	13.3333	46.6667	60			nuo-5 PTZ 2,5	6.66667	53.3333	60					nuo-5 PTZ 2,5	20	43.3333	63.3333			nuo-5 PTZ 2,5	3.33333	56.6667	60				nuo-5 PTZ 2,5	11.1111	0	11.1111			nuo-5 PTZ 2,5
		nuo-5 + lutein PTZ 2,5	33.3333	26.6667	60			nuo-5 + lutein PTZ 2,5	26.6667	53.3333	80					nuo-5 + lutein PTZ 2,5	68.75	12.5	81.25			nuo-5 + lutein PTZ 2,5	62.5	31.25	93.75					nuo-5 + lutein PTZ 2,5	51.0417	19.5833	70.625			nuo-5 + lutein PTZ 2,5	44.5833	42.2917	86.875				nuo-5 + lutein PTZ 2,5	0	0	0			nuo-5 + lutein PTZ 2,5
	CB407 (unc-49 ko)	pL4440 PTZ 2,5	26.6667	6.66667	33.3333		CB407 (unc-49 ko)	pL4440 PTZ 2,5	23.0769	46.1538	69.2308				CB407 (unc-49 ko)	pL4440 PTZ 2,5	25	50	75		CB407 (unc-49 ko)	pL4440 PTZ 2,5	25	62.5	87.5				CB407 (unc-49 ko)	pL4440 PTZ 2,5	25.8333	28.3333	54.1667		CB407 (unc-49 ko)	pL4440 PTZ 2,5	24.0385	54.3269	78.3654			CB407 (unc-49 ko)	pL4440 PTZ 2,5	31.25	6.25	37.5		CB407 (unc-49 ko)	pL4440 PTZ 2,5
[truncated: 13 more columns]

## Sheet: S12g
con					nuo-5					N2 on nuo-5 + Lutein					VC228 on pL4440					VC228 on nuo-5					VC228 on nuo-5 + Lutein
25	39	45	50	35	73	85	74	94	80		82	70	62	60	28	35	44	53	26.7	62.069	50	57.892	30	53.57		23.3333	44.9438	44.8232	48.1482
