# Supplementary material for: Neuroligin-mediated neurodevelopmental defects are induced by mitochondrial dysfunction and prevented by lutein in C. elegans
Source: Nat Commun. 2022 May 12;13:2620. doi: 10.1038/s41467-022-29972-4 (PMC9098500; doi:10.1038/s41467-022-29972-4)
Supplement: Supplementary file 10 — Source data 2 [file 41467_2022_29972_MOESM10_ESM.zip › Maglioni et al.SourceData (R4)/Fig. S2.xlsx]

## Sheet: S2a
	con	nuo-2	nuo-5	lpd-5	F53F4.10	T20H4.5	nuo-1
0	0	0	0	0	0	0	0
15	0.028065	0.002551	0.028149	0.033118	0.022577	0.02	0.02
30	0.075272	0.069131	0.095476	0.117488	0.094051	0.046874	0.025086
45	0.158011	0.109144	0.155152	0.190254	0.211998	0.076326	0.053808
60	0.250504	0.150651	0.181291	0.245362	0.310493	0.192648	0.119433
75
90
120	0.430524	0.220156	0.283686	0.423629	0.365949	0.265461	0.199045
135
150
165
180
195
210
225
240	0.51311	0.337878	0.287842	0.363632	0.45	0.472345	0.319624

## Sheet: S2b
	con	nuo-2	nuo-5	lpd-5	F53F4.10	T20H4.5	nuo-1
0	0	0	0	0	0	0	0
15	0.012347	0	0	0	0.002551	0.02	0.02
30	0.05983	0.037609	0.017731	0.001585	0.01585	0.030709	0.038357
45	0.158471	0.064645	0.017731	0.018634	0.04833	0.140141	0.051739
60	0.296361	0.119699	0.017731	0.069251	0.106557	0.262404	0.133745
75
90
120	0.392685	0.172723	0.073354	0.087357	0.150175	0.334956	0.184398
135
150
165
180
195
210
225
240	0.560777	0.237669	0.226911	0.15965	0.202603	0.470267	0.349879

## Sheet: S2c
	con	nuo-2	nuo-5	lpd-5	F53F4.10	T20H4.5	nuo-1
0	0	0	0	0	0	0	0
15	0.021526	0.005102	0.021127	0.014423	0	0.02	0.02
30	0.070004	0.067714	0.073944	0.151691	0.02581	0.039701	0.03017
45	0.183768	0.134041	0.148837	0.251492	0.178897	0.091602	0.047287
60	0.307952	0.190857	0.160295	0.315318	0.240638	0.203783	0.136264
75
90
120	0.413578	0.277469	0.22457	0.432858	0.321103	0.344384	0.235218
135
150
165
180
195
210
225
240	0.543323	0.337878	0.211379	0.436174	0.355263	0.444208	0.315864

## Sheet: S2d
	con	nuo-2	nuo-5	lpd-5	F53F4.10
0	0	0	0	0	0
15	0.013422	0	0.001029	0.015915	0.002551
30	0.123559	0.064615	0.057401	0.064084	0.011751
45	0.241913	0.109357	0.144473	0.120945	0.041917
60	0.333745	0.173861	0.240795	0.196894	0.086427
75
90
120	0.462693	0.228484	0.297153	0.275569	0.126573
135
150
165
180
195
210
225
240	0.505448	0.299317	0.32907	0.305832	0.235196

## Sheet: S2e
con			nuo-2			nuo-5			lpd-5			F53F4.5			T20H4.5			nuo-1
16	11	12	9	10		10	10	8	11	13		11	10	9	12	11	11	8	8	6
9	12	11	10	8		8	12	11	12	12		12	7	8	8	12	10	8	10	7
10	12	11	10	9		8	9	12	11	10		7	8	9	8	10	9	9	11	8
9	10	10	10	10		9	9	9	11	11		8	9	9	8	9	7	7	10	6
11	10	12	11	8		8	8	10	11	11		8	11	8	9	8	8	8	11	7
12	11	11	9	9		11	9	11	10	12		7	10	6	10	9	9	9	11	7
10	8	10	10	10		9	10	10	11	7		7	9	7	7	8	10	9	10	8
9	10	9	6	7		8	8	11	9	8		6	10	9	8	11	8	6	10	7
9	9	12	10	8		10	9	10	10	9		9	11	10	10	8	10	7	10	9
9	10	12	10	7		9	10	10	9	11		6	10	10	8	7	9	8	9	8
10	12	11	7	6		10	9	10	8	11		9	8	9	9	6	8	9	10	7
8	9	11	7	8		10	8	10	10	11		8	9	8	10	10	8	9	10	8
9	9	11	10	7		12	10	9	9	7		12	7	7	8	11	9	8	8	6
10	10	12	10	9		9	11	10	11	11		8	8	9	10	9	10	7	11	7
11	9	10	9	11		8	8	10	11	8		9	10	9	9	10	11	6	8	8
10	10	9	10	10		10	9	10	12	10		8	10	9	8	8	7	8	9	8
9	9	10	11	9		9	7	10	11	12		7	9	9	8	8	8	7	10	8
8	8	11	10	7		10	9	11	10	9		8	11	8	7	9	8	7	9	9
10	10	10	10	11		8	10	10	11	8		9	10	8	9	7	9	7	10	10
12	9	10	10	10		10	10	9	11	11		7	9	9	8	9	8	8	11	10

## Sheet: S2f
con				nuo-5
141	162	117	147	126	159	138	144
138	159	102	162	105	111	93	132
165	171	177	147	129	117	87	120
162	147	111	144	123	123	99	129
150	150	141	150	117	129	150	126
144	147	138	153	135	141	54	111
162	153	147	150	114	114	129	87
153	153	126	156	132	111	96	96
159	156	138	147	138	120	114	132
147	147	147	144	126	117	132	126
177	150	135	135	114	141	102	117
174	156	123	174	120	129	120	126
150	141	153	168	132	135	108	123
153	144	144	156	129	141	114	108
144	150	141	153	126	114	111	102

## Sheet: S2h
	con					nuo-5					lpd-5
	267.051	346.192		204.186	267.45	243.587	1137.39	268	281.724		667.207	265.717
	229.237	239.82		206.934	370.449	270.25	1030.6	296	261.769		350.662	299.283
	311.344	289.564		219.222	456.687	291.193	279.8088*	632	280.481		360.906	279.872
	289.96	250.176		438.791	452.68	267.139	1509.4	234	226.837		252.964	258.578
	246.491	352.162		205.42	306.973	251.587	1399.54	280	260.173		239.878	286.134
	315.174	258.409		241.475	410.149	232.014	413.646	238	251.36		1092.47	252.608
	244.041	274.082		202.96	259.126	226.36	700.513	237	227.758		363.477	235.335
	262.351	416.231		200.249	266.997	288.442	991.213	400	222.919		286.682	825.338
	284.301	293.753		265.695	259.422	252.477	645.03	661	223.367		555.933	289.552
	257.231	284.182		279.029	265.71	224.792	751.711	272	1204.04		762.898	429.549
	293.696	279.597		366.615	344.221	269.21	959.957	242	628.108		501.376	294.087
	419.958	269.057		213.084	353.364	455.333	635.414		3494.5455*		381.437	308.832
	285.489	294.508		236.571	423.148	600.828	934.127	236	241.733		825.636	377.367
	218.599	292.335		267.011	494.751	256.61	1182.24	262	1026.47			238.497
	271.202	244.06		208.451	276.993	241.198	241.198	313	358.068			352.149
	220.904	318.722		201.4	281.668			230	568.605			306.85
	276.996	258.956		205.992	246.528				218.763			395.432
	305.127				240.321				259.642
	225.026				467.92
					257.344
					338.81
					435.283
					277.339
					402.199
					318.032
					398.872
					296.786
					248.835
					219.227
					229.046

## Sheet: S2i
con						nuo-5						lpd-5
1.1848	1.0412		1.1326	1.3139	0.7041	1.3037	2.5015	1.7314	1.6464			1.3579	1.3724
1.2814	1.3749		1.1433	1.5857	1.7015	1.3295	2.6195	2.0602	1.4619			1.6589	1.5541
1.1323	1.0585		0.9301	1.2823	1.3315	1.8364	1.0603*	2.5337	1.8888			1.3778	1.1706
0.9099	1.4727		1.2827	1.2851	1.3378	1.4115	2.0528	1.7967	1.7258			1.5804	1.1921
1.0362	1.4973		0.9869	1.4737	1.3335	1.3152	2.0585	1.6745	1.5636			1.8687	1.1694
0.8652	0.856		0.9246	1.3278	1.1976	1.2298	0.9528	1.9984	1.2712			1.5698	1.6239
1.1432	0.9305		1.2583	1.4924	1.468	1.2146	2.9887	2.5109	1.4461			1.1639	1.2624
1.0267	1.4034		0.9695	1.6338	1.0209	2.005	3.2924	2.1801	1.8006			2.1386	1.2034
1.0187	1.7029		1.2883	1.2831	0.8844	1.8056	1.7624	1.9459	1.5296*			2.0959	1.1977
1.0216	1.7549		1.2337	1.2603	0.9512	1.727	2.6639	2.035	1.8088			1.9901	1.5748
1.1899	1.3532		1.3838	1.2222	1.0071	1.9747	3.0356	2.0228	1.4653			2.1019	1.7784
1.2638	1.9535		1.137	1.7289	1.0524	1.791	2.2991		1.5034			1.49	1.8597
0.8728	1.8473		1.2598	1.4095	1.1366	1.2863	3.0629	2.0299	1.6394			1.501	3.733
0.8651	1.6599		1.1713	1.2415	1.2162	1.4343	2.3215	1.8242	1.3479			2.1103
1.0626	1.1216		1.6252		0.5935	1.4694		1.8505	1.5111			2.3345
1.0723	1.4373		0.9254		0.8625			1.9285	1.639			1.5759
1.1614	0.9947		1.1452						1.4679			1.7758
1.0665									1.5828
1.1053
