# Supplementary material for: Neuroligin-mediated neurodevelopmental defects are induced by mitochondrial dysfunction and prevented by lutein in C. elegans
Source: Nat Commun. 2022 May 12;13:2620. doi: 10.1038/s41467-022-29972-4 (PMC9098500; doi:10.1038/s41467-022-29972-4)
Supplement: Supplementary file 10 — Source data 2 [file 41467_2022_29972_MOESM10_ESM.zip › Maglioni et al.SourceData (R4)/Fig. S3.xlsx]

## Sheet: S3a
con		nuo-5		lpd-5
36.3216	46.3346	35.6659	6.21639	37.4618	15.3434
37.5305	60.2547	23.8532	8.53513	40.0675	23.9168
44.3862	47.2953	28.5908	12.2858	43.2458	15.114
39.2242	23.5794	26.4563	11.5525	36.6023	33.8091
40.0578	40.9283	16.1648	12.3923	46.857	21.1205
	104.302	17.4696	23.6881	40.9972	30.8703

## Sheet: S3b
con			nuo-5			lpd-5
7.98164	9.36265	6.1783	3.23964	4.60505	4.27877	6.31445	8.12703	6.34074
6.08812	6.59178	3.72027	6.72929	0.16153	4.2972	6.28296	5.47131	5.02062
6.61722	4.86744	2.34762	0.5879	3.78231	-0.00295	10.9308	9.17871	4.29077
6.17422	6.25093	2.46097	3.75572	5.37503	1.82802	8.42466	5.50794	5.09617
7.42955	5.74425	3.69509	3.28505	2.40441	1.82574	3.54184	5.34429	6.99644
	7.43864		1.27255	8.32577	1.30219		6.88013

## Sheet: S3c
con		nuo-5		lpd-5
0.799564	1.70131	0.855038	0.688389	1.14511	1.44013
1.02901	0.737561	0.378775	1.33409	1.0038	1.01527
1.15299	0.509451	1.13349	0.570867	0.691008	0.93165
1.27464	1.57688	1.04837	1.39247	1.14848	0.874359
0.899966	1.70002	1.08385	1.29417	1.14647	0.998928
0.709537	0.56736	1.06304	1.44274	1.05597	1.70742
0.89452	0.642838	1.22404	1.01302	0.967114	1.00731
1.21924	1.80378	0.78951	0.654271	0.770075	0.681
1.13712	1.17827	1.08206	0.441767	0.95162	1.21876
1.07996	0.921241	0.806841	1.87221	0.926957	1.30297
0.847359	1.09891	0.802376	1.26143	1.11903	0.947304
1.14875	0.85302	0.712267	1.23633	1.07012	0.940094
1.20177	0.351559	0.746903	0.737236	1.21664	1.30981
0.733023	0.866694	0.680749	0.668464	0.986916	0.632462
0.989408	1.0153	1.24417	1.17795	1.0162	1.13603
0.816385	1.10749	1.03036	1.60989	1.01611	1.55005
1.31919	0.51036	0.401048	1.26541	1.05927	1.0227
1.1349	1.12314	0.576399	0.792449	0.847311	0.622394
1.25449	1.00442		1.80057	1.11082	0.936457
1.09404	0.907356		0.592465	1.05876	0.909646
1.22477	0.824765		1.02936	0.918673	1.33862
0.509898					1.17839
1.10003					1.62571
0.879292
0.872873
0.872566
0.96595
0.850334

## Sheet: S3d
con	nuo-5	lpd-5
0.37975	0.421454	0.215512
0.358868	0.378944	0.250987
0.352714	0.277142	0.233697
0.428931	0.318975	0.221898
0.396855	0.246209	0.227622
0.703964	0.308162	0.214009
0.388749	0.295661	0.289414
0.649119	0.216986	0.29301
0.314949	0.188629	0.297139
0.327742	0.288079	0.202044
0.286638	0.217932	0.19978
0.290111	0.286801	0.195108
0.308629	0.346252	0.3194
0.381978	0.273367	0.164855
0.380388	0.268989	0.250256
0.405547	0.414414	0.239302
0.417258	0.347819	0.181672
0.377724	0.256244	0.164452
0.397656	0.197605	0.235145
0.431779	0.0916205	0.224979
0.41754	0.221678	0.209953
0.344126	0.216319	0.166377
0.324257	0.240457	0.173244
0.340467	0.30153	0.297268
0.382777	0.288687	0.316421
0.328366	0.326075	0.201635
0.340969	0.320465	0.306699
0.337883	0.331095	0.330191
0.462731	0.207684	0.222369
0.37626	0.247115	0.306592
0.330318	0.229716	0.260763
0.475948	0.292375	0.28104
0.5427	0.347012	0.239023
0.436797	0.275401	0.261818
0.612273	0.224575	0.199616
0.297751	0.277142	0.284958
0.354006	0.223202	0.245403
0.385113	0.528848	0.307725
0.415539	0.393668	0.237989
0.426264	0.432769	0.229676
0.453646	0.44579	0.225367
0.377438	0.282704	0.205897
0.406539	0.287568	0.24402
0.550089	0.303891	0.235137
0.568282	0.350299	0.299393
0.391064	0.388892	0.289331
0.43436	0.375142	0.310266
0.50297	0.333605	0.361715
0.424672	0.372445	0.342051
0.51767	0.464352	0.292616
0.376349	0.269021	0.261972
0.331678	0.225314	0.244897
0.384721	0.275903	0.287012
0.450559	0.338533	0.263338
0.413075	0.312353	0.226697
0.401474	0.329264	0.263782
0.361489	0.32059	0.2767
0.397025	0.297533	0.266066
0.400704	0.275095	0.184052
0.269846	0.31721	0.18216
0.290253	0.313294	0.239156
0.313879	0.309626	0.182122
0.316762	0.278321	0.205605
0.258888	0.283982	0.186373
0.224025	0.338394	0.256177
0.270341	0.246183	0.313845
0.350321	0.258064	0.261306
0.382122	0.278857	0.31997
0.200398	0.311218	0.268299
0.32719	0.292879	0.12819
0.333917	0.252091	0.124999
0.353246	0.361108	0.215203
0.40844	0.288023	0.173948
0.332305	0.240429	0.18892
0.341588	0.288405	0.102759
0.347783	0.249689	0.131901
0.30287	0.332107	0.111603
0.578021	0.282744	0.109303
0.411806	0.368297	0.164232
0.45533	0.341495	0.135228
0.591251	0.302909	0.168715
0.717953	0.299838	0.138576
0.388809	0.305579	0.231302
0.541052	0.351724	0.254061
0.300803	0.336206	0.206423
0.385425	0.301964	0.200195
0.441901	0.286308	0.185744
0.400247	0.327221	0.2125
0.333233	0.297232	0.146522
0.350193	0.250443	0.151747
0.420913	0.286433	0.26253
0.662181	0.587861	0.162971
0.373241	0.275235	0.205168
0.292049	0.243524	0.214678
0.294514	0.233479	0.150144
0.42027	0.347417	0.201061
0.475834	0.294184	0.195853
0.35919	0.295753	0.193914
0.351287	0.32956	0.265775
0.251045	0.344692	0.279709
0.343459	0.293404	0.237958
	0.261937	0.30336
	0.243973	0.248454
	0.254061	0.250274
	0.252194	0.238007
	0.262195	0.265689
	0.257191	0.33555
	0.284114	0.309026
	0.350846	0.319746
	0.24322	0.266599
	0.239119	0.214052
	0.219097	0.196632
	0.2271	0.206795
	0.2268	0.289851
	0.274572	0.23143
	0.333083	0.219027
	0.275681	0.286172
	0.323425	0.258106
	0.316608	0.304691
	0.307948	0.348073
	0.326887	0.349015
	0.31306	0.292314
	0.261501	0.346164
	0.283404	0.197717
	0.310779	0.267428
	0.306441	0.256396
	0.31607	0.210963
	0.288657	0.240092
	0.303474	0.24656
	0.301508	0.329657
	0.315234	0.335042
	0.343579	0.252456
	0.347991	0.282199
	0.399931	0.273656
	0.389408	0.279688
	0.379178	0.322755
	0.364057	0.379679
	0.349506	0.338387
	0.337882	0.260027
	0.320149	0.292044
	0.345263	0.256595
	0.359495	0.221478
	0.373223	0.215555
	0.343273	0.239127
	0.375306	0.278123
	0.334879	0.220948
	0.369807	0.287349
	0.333003	0.287333
	0.451629
	0.399181
	0.415906
	0.385009
	0.34365
	0.352881
	0.349232
	0.360944
	0.358261
	0.33377
	0.206258
	0.277085
	0.200413
	0.190857
	0.156544
	0.169508
	0.511182
	0.386868
	0.301163
	0.263337
	0.267204
	0.224841
	0.228442
	0.334561
	0.30087
	0.222334
	0.19938
	0.223853
	0.240755
	0.22088
	0.251741
	0.297789
	0.255012
	0.258765
	0.290507
	0.282327
	0.383309
	0.343284
	0.39749
	0.289064
	0.306448
	0.437803
	0.306
	0.359813
	0.310969
	0.334157
	0.373089
	0.424321
	0.364517
	0.350847
	0.291459
	0.414663
	0.369564
	0.311457

## Sheet: S3e
con	nuo-5	lpd-5
0.0643749	0.0440378	0.0382019
0.10366	0.0593277	0.0576971
0.0991852	0.0781257	0.0461087
0.0635779	0.0634645	0.0458781
0.154256	0.104249	0.0486866
0.82147	0.0964608	0.0409645
0.14135	0.051113	0.0558553
0.29237	0.0517897	0.054691
0.126096	0.0422406	0.0580003
0.106258	0.0951445	0.0275105
0.0796762	0.0695771	0.0755317
0.0675181	0.059517	0.0622453
0.123875	0.0482216	0.0993884
0.194546	0.0299003	0.0326639
0.119187	0.0890136	0.0787134
0.158329	0.275007	0.0517955
0.140285	0.18756	0.0394805
0.127015	0.0462171	0.0383747
0.166741	0.0376468	0.109843
0.152428	0.034587	0.068293
0.145867	0.0482213	0.0780596
0.0857472	0.0799989	0.0406564
0.139457	0.0688421	0.041401
0.0805788	0.0924007	0.0644581
0.102102	0.047861	0.0804667
0.120547	0.0494307	0.0483984
0.162004	0.134104	0.0825641
0.147885	0.104004	0.0829009
0.192523	0.0448766	0.0639571
0.0882258	0.114664	0.0846291
0.0899772	0.0816116	0.0710222
0.186027	0.0776008	0.0920496
0.20715	0.0841842	0.075148
0.108465	0.0741745	0.0720011
0.186436	0.0710634	0.0350181
0.141866	0.11329	0.063011
0.223477	0.0962488	0.0806776
0.194238	0.163569	0.0804396
0.239175	0.134982	0.0533537
0.179358	0.201705	0.0470033
0.169762	0.152257	0.0473181
0.102398	0.0768275	0.0414988
0.134126	0.0919165	0.0463578
0.102464	0.107465	0.075678
0.171135	0.0774454	0.0993372
0.154166	0.0730405	0.0872883
0.123327	0.0822622	0.0950209
0.139126	0.102655	0.138866
0.122859	0.122505	0.13736
0.110693	0.131854	0.116167
0.120564	0.0824079	0.0563647
0.279404	0.044003	0.0775132
0.165025	0.0490803	0.0908557
0.167492	0.0626738	0.0814316
0.174786	0.0661155	0.0667161
0.0984759	0.0845273	0.0792291
0.0757694	0.12181	0.113196
0.0880662	0.115771	0.0833282
0.0914085	0.08239	0.0658229
0.0816641	0.108463	0.0686038
0.0949699	0.112545	0.0924615
0.0796251	0.137211	0.0667067
0.0846414	0.134097	0.0825848
0.0617568	0.0596382	0.0829784
0.0498055	0.0972981	0.0620772
0.0706403	0.112371	0.0816451
0.0963396	0.0895193	0.0480257
0.0808853	0.110713	0.0662529
0.048047	0.105716	0.0850762
0.0797547	0.117569	0.0254991
0.0551881	0.102124	0.033163
0.046004	0.170838	0.0370397
0.101662	0.122538	0.057328
0.0677769	0.0909714	0.0456338
0.075774	0.0853335	0.0272533
0.0651249	0.0472726	0.0437045
0.0615902	0.0808292	0.0453824
0.105634	0.0815611	0.0340121
0.170002	0.182392	0.0508067
0.163696	0.163896	0.0297292
0.185007	0.090035	0.059889
0.274227	0.0955125	0.052363
0.0949349	0.108759	0.0394509
0.0774303	0.12305	0.0384581
0.102458	0.125281	0.0322161
0.0899002	0.0970119	0.039719
0.102043	0.0993602	0.0319309
0.0823363	0.121087	0.052461
0.0686378	0.0995666	0.022932
0.0924613	0.073886	0.0303118
0.119221	0.0922326	0.0420557
0.181168	0.0660108	0.034874
0.0848122	0.0761342	0.0392887
0.0810847	0.0434844	0.162053
0.116602	0.0429489	0.0769224
0.0930205	0.0430007	0.126189
0.0743851	0.0361356	0.111653
0.0945213	0.0353801	0.0952803
0.0739749	0.0416628	0.0748346
0.052503	0.0412257	0.155607
0.100351	0.0513415	0.152101
	0.0756752	0.11152
	0.0907516	0.111452
	0.104319	0.103481
	0.0905475	0.112447
	0.08918	0.104113
	0.0902404	0.118788
	0.108975	0.199784
	0.0934868	0.124407
	0.04953	0.134797
	0.0767107	0.106773
	0.0684836	0.0920018
	0.0464569	0.0864134
	0.0610652	0.0828688
	0.0755895	0.0676425
	0.0913541	0.105057
	0.0936219	0.0970116
	0.108385	0.0693206
	0.109101	0.0741804
	0.115896	0.0879015
	0.137823	0.115196
	0.13144	0.15402
	0.076838	0.135599
	0.092061	0.0480875
	0.117896	0.0612373
	0.0959585	0.0505422
	0.114075	0.100327
	0.0993233	0.0857868
	0.119814	0.151116
	0.102407	0.0880357
	0.0935779	0.0809893
	0.0908344	0.102558
	0.0916998	0.0970119
	0.118945	0.0645145
	0.118593	0.0946851
	0.133291	0.11631
	0.131799	0.138867
	0.130732	0.0869124
	0.122587	0.106303
	0.153463	0.0894484
	0.134502	0.0742231
	0.125205	0.0564768
	0.147242	0.0779227
	0.108199	0.0570801
	0.111174	0.103224
	0.12339	0.084866
	0.106252	0.126766
	0.0904257	0.110934
	0.0840879
	0.215334
	0.206694
	0.194238
	0.124568
	0.108163
	0.103079
	0.123475
	0.14207
	0.106357
	0.0716796
	0.0895099
	0.070062
	0.0494361
	0.0456139
	0.0421132
	0.0940815
	0.0751668
	0.141381
	0.0571086
	0.0636381
	0.0576122
	0.0533155
	0.0749749
	0.0726549
	0.0560683
	0.0661825
	0.0679135
	0.08802
	0.0459142
	0.0494366
	0.0570658
	0.104975
	0.108867
	0.117593
	0.114414
	0.144601
	0.137103
	0.137107
	0.0727565
	0.0551925
	0.0722629
	0.0620559
	0.0676715
	0.123947
	0.135128
	0.0864053
	0.0789984
	0.0869928
	0.0619695
	0.0621651
	0.0763257
	0.154533
	0.0840338

## Sheet: S3f
con	nuo-5	lpd-5
0	0.391353	0.0508062
0	0.354779	0.240546
0	0.167875	0.205561

## Sheet: S3h
	con			nuo-5			lpd-5
strong	184.941	114.473	219.334	180.072	116.218	170.169	250.355	152.074	232.195

## Sheet: S3g
con	nuo-5	lpd-5
0	0.153667	0.26963
0	-0.0164007	0.387402
0	-0.520663	-0.184996
