# Supplementary material for: Neuroligin-mediated neurodevelopmental defects are induced by mitochondrial dysfunction and prevented by lutein in C. elegans
Source: Nat Commun. 2022 May 12;13:2620. doi: 10.1038/s41467-022-29972-4 (PMC9098500; doi:10.1038/s41467-022-29972-4)
Supplement: Supplementary file 10 — Source data 2 [file 41467_2022_29972_MOESM10_ESM.zip › Maglioni et al.SourceData (R4)/Fig. S6.xlsx]

## Sheet: S6a
DMSO 0,25%	100	100	100	100	100	100	100	100	100
DMSO 0,25%	50	0	15.25	9.2	1.4	7	7.73	0.33	10.26
2-Hydroxy-4-methoxyphenylacetonitril 10 µM								0
4,4’ dimethoxychalcon 41,6 µM		0
4-Methoxychalcon 2 mM			0
4-Methoxychalcon 50 µM			0
4'-Methoxychalcon 100 µM			0	0
4'-Methoxychalcon 1 mM			0	0
Botusinib 50 µM							1.67
Doxycycline 20.7 µM					2.5		16.67
Doxycycline 30 µM					0.8		16.67
Doxycycline 50 µM						50		0	8
EGCG 64 µM						67	0.83	0
EGCG 640 µM						0
Helenalin 100 µM						2	0.83
Hesperitin 200 µM			32.5		1.7		0
Hesperitin 250 µM							0
Hexaprenylhydrochinon 100 µM						0
Homosekikaic Acid 100 µM	0	0
Hydroxysydonsäure 10 µM						0
Hyperoside 10 µM						3	0.83
Indol-3-carboxylic acid 10 µM						0
Isobavachalcone 25 µM	0.8	0
Isobavachalcone 50 µM	66.7	28.5714	5	0			0.83
Isovixetin 10 µM		48	11.6				58.33
Kaempferitrin 10 µM								0
Kahalalide F 0.5 µM	0	23.5294	19.1	4.6			0.83
Kahlalalide 1 µM					5		1.67
Kämpferol-3-rutinoside 10 µM								0
Kojic acid 10 µM								1.67	0
Kuanoniamin D 1 μM							0
Longamide B 10 µM								0
Luffariellolid 10 µM								0
Lupeol 10 µM								0
Lutein 1 µM	50	8.3	60.3448	70.9677
Lutein 10 µM	25
Lutein 50 µM		11.5385
LYCERA-30904 10 µM		0
Macrosporin 1 µM							31.67		0
Macrosporin 10 µM						2
Manzamine A 0.5 µM		0
Manzamine A 10 µM		0
Manzamine F1 1 µM							41.67	1.66667	17
Manzamine F1 10 µM						2
PP2 50 µM							0
Quercetin 100 µM							13.33	0	7
Quinidine sulfate 33 µM					3.3		0
Quinidine sulfate 55 µM					1.7		0.83
Resveratrol 100 µM			48.75	28.2			0.83
Resveratrol 150 µM							0
Spermidine 200 µM			56.25	34.6				3.33
Spermidine 300 µM							1.67

## Sheet: S6b
DMSO 0,25 %	100	100	100	100	100	100	100
DMSO 0,25 %	7.5	14.1667	1	11	3	8.33333	1
2-Hydroxy-4-methoxyphenylacetonitril							4.16667
4,4’ dimethoxychalcon 41,6 µM		0			0
8-OH-manzamien A* 10 µM		0			0
8-OH-manzamien A* 5 µM		0			1.66667
Doxycycline 20,7 µM	13.3				2.5
Doxycycline 30 µM	0				1.66667
EGCG 64 µM		5	20	44	0.833333	16.6667
EGCG 640 µM			0	0
Helenalin 10 µM					0
Helenalin 100 µM			47	0	0
Hesperitin 200 µM	5.8				0
Hexaprenylhydrochinon 10 uM					0
Hexaprenylhydrochinon 100 µM			0	0
Homosekikaic Acid 100 µM		0			0
Hydroxysydonsäure 10 µM				0	37.5	33
Hydroxysydonsäure 100 µM					0
Hyperoside 10 µM				0	0.8
Hyperoside 100 uM					0
Indol-3-carboxylic acid 10 µM				33	0.8		21
Indol-3-carboxylic acid 100 µM					0
Isobavachalcone 25 µM		0			0
Isobavachalcone 50 µM		0			0
Isovitexin 10 µM		90	27		1.66667
Isovitexin 53.3 µM			10
Kaempferitrin 10 µM							0.833333
Kahalalide F 0.5 µM							33.33
Kahalalide F 1.5 µM		50	0	0	0.833333
Kahlalalide F 1 µM	3.3
Kämpferol-3-rutinoside 10 µM			0	33	0.833333		1.66667
Kojic acid 10 µM							0.833333
Kuanoniamin D 10 µM			0	33	0
Longamide B 10 µM							2.5
Luffariellolid 10 µM							0
Lupeol 10 µM							1.66667
Lutein 1 µM	67	66.6
Lutein 50 µM		33	10				19.3
LYCERA 30904 10uM		0			2.5
Macrosporin 1 µM						0
Macrosporin 10 µM			53	0	33.3
Manzamine A 0.5 µM		0			0
Manzamine F1 10 µM			0	33	0
Quinidine sulfate 33 µM	1.7				25.8	66.6667
Quinidine sulfate 55 µM	2.5				0
Spermidine 300 µM					0.833333
