# Supplementary material for: Neuroligin-mediated neurodevelopmental defects are induced by mitochondrial dysfunction and prevented by lutein in C. elegans
Source: Nat Commun. 2022 May 12;13:2620. doi: 10.1038/s41467-022-29972-4 (PMC9098500; doi:10.1038/s41467-022-29972-4)
Supplement: Supplementary file 10 — Source data 2 [file 41467_2022_29972_MOESM10_ESM.zip › Maglioni et al.SourceData (R4)/Fig. S7.xlsx]

## Sheet: S7a
	con				con + Lutein 1 μM				nuo-5				nuo-5 + Lutein				lpd-5				lpd-5 + Lutein 1 μM
day 3	100	100	100	100	100	100	100	100	9.30233	5.71	0	0	15.5172	9.67742	0	0	0	0	0	0	15	12	10.8696	0
day 4	100	100	100	100	100	100	100	100	12	5.88235	0	0	41	32.2581	23.3	9.6	12	0	21	25	33	22	36.9565	26.3
day 6	100	100	100	100	100	100	100	100	27	26.4706	8	10.7	60.3448	70.9677	43.3	45.1	42.1053	4	26.3	28.5	58	38	47.8261	39.4

## Sheet: S7b
	con			con + Isovitexin 10 μM			nuo-5			nuo-5 + Isovitexin 10 μM			lpd-5			lpd-5 + Isovitexin 10 μM
day 3	100	100	100	70	100	100	0	9.30233	5.71	34.1176	4.44444	6.45161	0	24.5614	0	11.5385	18.5185	0
day 4	100	100	100	100	100	100	5	32.5581	5.88235	63.5	20	29.0323	5	40.3509	0	28.8	48.1482	0
day 6	100	100	100	100	100	100	5	37.2093	26.4706	76.4706	31.1111	48.3871	5	42.1053	2	57.6923	49.3827	0

## Sheet: S7c
	con		con + Macrosporin 1 μM		nuo-5		nuo-5 + Macrosporin 1 μM
day 3	100	100	70	96.67	0	5.71	62.5	4.54545
day 4	100	100	100	100	0	5.88235	70	13.6364
day 6	100	100	100	100	0	26.4706	72.5	50

## Sheet: S7d
DMSO	Lutein 1 µM	Bosutinib 1 µM	Isovitexin 10 µM	DMSO	Lutein 1 µM	Bosutinib 1 µM	Isovitexin 10 µM	DMSO	Lutein 1 µM	Bosutinib 1 µM	Isovitexin 10 µM
100	100	100	100	0	0	0	0	0	0	0	0

## Sheet: S7e
DMSO	Macrosporin 10 µM	Sydonic Acid 10 µM	Quinidine sulfate 33 µM	Spermidin 200 µM	EGCG 64 µM	doxycycline 50 µM	Isobavachalcone 50 µM	DMSO	Macrosporin 10 µM	Sydonic Acid 10 µM	Quinidine sulfate 33 µM	Spermidin 200 µM	EGCG 64 µM	doxycycline 50 µM	Isobavachalcone 50 µM
100	100	100	100	100	100	100	100	0	0	0	0	0	0		0
