# Supplementary material for: Neuroligin-mediated neurodevelopmental defects are induced by mitochondrial dysfunction and prevented by lutein in C. elegans
Source: Nat Commun. 2022 May 12;13:2620. doi: 10.1038/s41467-022-29972-4 (PMC9098500; doi:10.1038/s41467-022-29972-4)
Supplement: Supplementary file 10 — Source data 2 [file 41467_2022_29972_MOESM10_ESM.zip › Maglioni et al.SourceData (R4)/Fig. S8.xlsx]

## Sheet: S8a
Control DMSO							Control Lutein 10 uM							Control Lutein 20 uM							Control Lutein 40 uM							NDUFS1 DMSO							NDUFS1 Lutein10 uM							NDUFS1 Lutein 20 uM							NDUFS1 Lutein 40 uM
100	100	100	100	100	100	100	86.1624	87.033	99							110.873					101.727	112.437						165.95	164.239	181.974	154.38	178.739	191.379	171.645	126.027	119.992	128					125.027	137.802						124.175
[truncated: 15 more columns]

## Sheet: S8b
Control DMSO						Control Lutein 10 uM						Control Lutein 20 uM						Control Lutein 40 uM						NDUFS1 DMSO						NDUFS1 Lutein10 uM						NDUFS1 Lutein 20 uM						NDUFS1 Lutein 40 uM						NDUFS4 DMSO
100	100	100	100	100		96.923	102.679					102.921	103.329					88.851	110.751					171.064	176.582	173.873	170.737	183.53	180.05	137.018	130.299					143.196	141.388					139.067	150.795					143.994	132.71
[truncated: 10 more columns]

## Sheet: S8c
pL4440			pL4440+1 μM Lutein			nuo-5 F1			nuo-5 + 1 μM Lutein			lpd-5 F1			lpd-5+ 1 μM Lutein
39	74	43	41	29	26	23	30	36	67	20	41	25	40	32	43	31	35
53	27	27	57	43	56	28	41	44	57	31	48	27	30	33	45	37	83
86	38	51	83	25	26	30	67	98	28	27	38	33	25	39	48	50	29
52	46	69	74	41	40	31	13	22	32	30	44	49	24	44	55	17	36
63	26	82	37	27	115	26	21	31	37	29	23	54	22	35	39	107	65
90	41	108	57	51	42	33	22	89	39	31	27	39	28	40	55	20	24
119	51	38	62	38	54	37	18	27	28	21	35	42	24	52	29	22	34
68	33	42	84	69	93	30	17	44	51	26	34	47	29	28	37	23	25
34	63	48	82	39	37	35	30	32	40	25	43	53	34	33	55	21	27
48	41	68	40	55	73	29	19	29	23	19	51	52	42	37	44	25	38
26	29	87	52	36	94	38	23	37	31	22	53	108	41	41	47	37	30
35	39	98	91	47	127	31	24	41	32	16	38	34	59	54	59	42	66
56	29	57	37	34	49	32	21	48		19	45	38	22	56	58	21	29
38	35	63	59	42	56	27	23	44		23	36	44	29	47	43	29	78
48	24	58	70	43	54	41	17	38		19	26	59	36	38	63	37	28
88	46	30	79	38	89		18	25		21	61	29	24	45	69	47	58
118	37	49	107	57	114		24	47		17	72	40	20	42	79	36	53
77	34	54	44	46	42		26	48		30	41	42	36	75	26	39	75
68	33	85	58	54	52		24	44		42	38	61	26	34	39	53	42
64	41	90	88	68	67		55	39		50	41	111*	39	57	44	49	51
											37				53

## Sheet: S8d
con				con				nuo-5				nuo-5				lpd-5				lpd-5
0.720773	0.730852	0.459532	0.67708	0.689579	0.821912	1.86248	0.70013		10.4753	7.4051	14.7564		20.9833	10.4896	2.13904	10.3935	23.4587	8.78669	3.19873	6.09002	16.7433	12.1429	3.30891
1.50685	0.645432	1.81254	0.684196	1.09622	2.83272	0.961988	1.09643		16.5784	7.30862	10.3364		18.0598	12.459	7.54091	8.43272	20.3753	7.71655	10.5294	8.01529	12.6016	12.2894	8.64681
1.48294		0.610471	0.975529	0.594313	1.43175	0.829217	1.10776		15.4112	5.15338	19.984		16.1255	11.725	5.17324	5.96695	19.731	7.9512		5.81984	11.5506	11.8201	9.18619
	0.648989	1.34882	0.565652	0.827564	3.04611	0.524915	0.593145		12.7682	15.2413	11.2452			8.30985	3.8826	7.99957	16.2364	7.42242	9.74631	5.44893	21.8872	12.5871	12.2362
1.15673	1.20295	0.528035	1.46856	0.714284	1.58786	0.738658	0.607225		20.7996	9.12178	9.58051		17.9493	8.59222	5.00878	5.63324	20.2638	8.86644	7.37143	9.33135	15.4411	12.3455	10.4699
0.757939	0.661528	0.400652	0.500935	0.718983	2.73832	0.562366	0.60237		21.662	10.3847	6.97515		11.3177	6.07866	10.7786	6.95307	22.5352	9.03308	10.047	9.78833	17.502	12.8398	7.55607
0.750092	0.992194	1.86568	0.534587	1.07167		3.77427	3.23384		6.31553	10.6306	11.9701		10.7647	7.5468	13.0178	7.08874	10.4581	7.53481	11.568	7.1516	24.9945	13.0017	6.42293
1.67347	1.17546	0.653937	0.755377	0.664995	1.87927	0.587409	1.6953		9.20961	8.41682	10.9167		11.4313	8.20488	10.137	7.78906	19.681	6.80683	9.68057	4.3471	20.1679	13.2524	11.6986
0.974653	0.694195	0.915389	2.25075	0.764966		4.33149	0.57		11.855	4.8959	7.84957			9.11894	9.71926	5.8746	13.5053	2.12517	9.67736	1.61233	16.5392	12.9501	10.0398
0.869918	0.954269	2.79993	0.548384	0.556025	0.782945	3.81727	1.43532		9.13199	6.56397	10.8194		9.00711	8.17043	6.01017	5.68955	16.5082	3.16899	8.64522	3.30725	20.1559	4.24322	11.5688
0.889139	1.28778	0.698665	1.77551	0.857232	0.853506	1.37419	0.931232		11.6297	8.21259	12.0262		10.428	12.0938	3.35399	5.99843	15.8746	8.33382	9.59991	6.54629	17.2709	12.512	12.9904
0.65173	1.16658	0.652304	0.547225	1.00544	0.83809	3.58854	1.29312		8.28978	6.57034	8.40508		10.9479	10.9549	7.20654	7.02714	19.195	9.566	10.3249	8.77764	18.7494	14.2209	8.41716
0.866375	0.669478	1.18033	0.801138	0.526632	1.88158	0.618972	0.56421		5.69209	7.98082	10.8613		15.9192	12.2194	7.41427	5.80005	9.41969	8.77556	7.48977	3.78769	9.76059	11.892	9.49807
0.88485	0.763982	0.731954	1.54687	0.462738	1.30544	0.808636	2.08147			11.6927	13.7562		8.31967	11.2282	6.49925	6.00307	11.6105	7.36272	10.9694	8.01979	11.9165	14.2125	11.0233
0.814548	0.622788	0.616431	0.429384	0.515472	0.73608	0.763152	1.64785			10.3359	9.14964		11.8851	12.9823		6.67642		7.66395	9.65535	9.12451	18.8268	11.1848
	2.78457	0.615291	0.530746		1.48342	0.571221	1.07629		13.1164	11.7679	11.1275		7.75372	8.42536	12.9405	6.87493			8.73202			11.8462
		1.11042	1.30233		2.34536	0.749957	0.501188		23.5776		12.7242		8.31416	9.86681	14.546	5.47299			9.4113			12.4865	2.47565
			2.66838		1.28104	1.33601	1.61196				10.872			7.4175	16.6746	6.37608			9.96078			5.60989
			0.553138		0.941452		3.071									3.12128			3.85682
					1.71626		0.879877												4.89576

## Sheet: S8e
con					con					nuo-5					nuo-5					lpd-5					lpd-5 +Lutein
2.27264	0.729404	1.85987	1.46833	0.854803	1.02378	1.42984	0.899141	1.21697	1.43695		2.06127	1.57478	1.18304	2.80308		2.0707	1.98155	1.12483	2.67423	0.984785	1.64363	0.948974	0.910902		1.21674	1.84596	1.23537	0.908146
1.44544	1.30914	0.813214	0.569362	1.04419	1.31292	1.20047	0.799789	0.771682	1.30732		2.54645	1.41952	0.571303	3.24614		1.85355	2.41105	1.17709	3.54967	1.89796	1.57255	1.1348	1.04821		1.26964	2.42141	1.11973	0.779818
1.12887	1.19599	0.797235	0.40523	1.49202	1.04304	1.36881	0.605402	0.884888	1.06052		1.66473	1.33088	1.20183	1.85984		2.77661	3.305	1.76883	2.59092	1.44843	1.7556	1.33311	1.7001		1.06637	1.59942	1.20127	0.874161
1.41524	0.738905	1.25172	0.795071	0.96482	1.00764	1.16403	0.512935	0.869984	1.15052		1.87544	1.60825	1.35573	3.74782		2.1274	2.27313	1.41136	3.66813	1.16286	1.39774	1.6265	1.1166		1.3217	1.1184	1.09413	0.992082
1.25541	0.764443	1.23536	1.4393	1.24896	1.074	1.39419	0.776473	0.887677	1.22313		1.6002	2.57027	0.792524	1.76259		2.06804	1.90344	1.13192	3.62058	1.11669	1.11678	1.00056	0.360358		1.02015	1.8609	0.891863	0.484029
0.801835	0.620317	1.00177	1.35617	0.839389	1.07888	1.29885	0.617673	0.951281	1.65696		2.10607	1.70749	2.08429	2.03904		1.82932	1.70829	1.29142	2.54636	1.17588	1.77995	0.807945	1.14275		1.42856	1.98725	0.961545	1.02521
1.25754	1.21642	0.989997	1.29158	0.963517	1.73329	1.23932	0.627445	0.707074	1.11688		2.22508	1.8257	1.22427	1.75859		1.83305	1.27821	1.20821	2.43189	1.51118	1.59126	0.94863	1.15527		1.23891	1.24795	0.572869	1.01304
1.28263	0.958089	0.652986	1.04466	1.06539	0.997992	1.16904	0.730652	0.832714	1.06794		1.4821	2.16921		1.92084		1.76994	1.22025	1.30595	2.38283	1.41752	2.92918	0.838494	1.37462		0.499377	1.39235	2.47911	1.00959
0.908628	1.35059	0.83297	0.849869	1.08497	1.07864	0.798518	0.698335	0.846691	1.2251		1.16602	1.84163	2.24359	0.965059		2.33395	2.21851	0.991282	1.05419	1.81293	1.82907	0.703595	0.901703		1.11252	1.6701	0.90192	1.03079
1.16363	0.839857	0.581497	1.33106	1.06221	0.924114	0.688809	0.884969	0.741025	1.31153		1.05884	2.01984		1.59935			3.10243		2.5445	1.68683	1.46718	0.873502	1.08497		1.59065	2.11936	0.908461	1.44358
1.11252	1.47807	0.542055	0.834354	0.928516	1.21088	0.714599	0.678516	0.806569	1.45604		1.77848	3.75711		1.4039		1.8118	3.62299	1.20045	1.17449	1.31594	1.39332	0.872225	1.12002		1.52802	1.60108	1.23317	0.886576
1.07115	1.15328	0.59809	1.05868	1.1628	0.938553	0.929643	0.748581	0.819983	1.27928		1.9748	1.9381		1.21391			2.09558		0.927438	1.55498	0.819404	0.82338	1.30946		1.6401	1.31506	0.824367	1.26395
1.03239	1.14715	0.7915	0.992776	0.814184	1.17286	0.807216	0.839815	1.13912	1.4373		1.9696	3.32518		2.34814		2.41646	2.1518		2.8498	1.40929	2.42518	0.927003	0.710615		1.65396	1.54738	0.517389	0.800165
1.44362	1.11554	0.909006	0.835678	0.66268	1.10038	0.663549	0.848679	0.689535	1.13239		2.25864	3.02853		2.43049		2.33446	2.13551		1.97729	1.43349	1.49217	0.798659	0.819542		1.49406	1.21746	1.86098	1.19125
1.09666	1.17724	1.24055	0.919033	0.893091	1.07411	0.794715	0.741156	0.969396	0.923472		2.22872	2.35958		2.16723		2.80839	1.28756		1.78083	1.37401	1.87119	0.92196	1.16594		1.27828	1.74606	1.2091	1.17426
0.658778	1.05145	1.60516	0.911493	0.918465	0.471131	0.76326	0.53243	1.02867	1.15994		1.27205	1.91482		2.39427		2.53232	1.62268		3.13094	0.897671	1.53597	0.615763	0.838793		0.8027	1.34294	1.19493	1.13061
1.01709	0.851539	1.58414	0.918082		0.815848	0.691843	0.903256	1.0605			1.7645	1.98352		1.82702			1.64031		1.70113		1.62126	1.03462	1.06351		0.984873	1.84853	0.49998	1.10512
	0.700747	0.713057	1.14728		0.691612	0.283594	0.471803	1.0414			1.93892	2.76461		1.00964			1.13589		3.44257		1.29866	0.997874			0.587964	1.72832	1.34503	1.32219
	0.601993		1.00504			0.279503	0.655731	0.619751			2.17162	2.14121					1.85431		4.08548			0.922265				1.61005		0.933738
			0.827086					1.20684				1.32836					2.17074					0.838593				1.58134		1.32947
																	1.44541

## Sheet: S8f
con			con			nuo-5			nuo-5			lpd-5			lpd-5
0.573062	0.848521	0.536349		0.68325	0.450518		4.54475	1.50992		1.91491	2.05596	1.11656	1.17999	1.82224		4.19631	1.74184
1.32824	0.721053	0.772208		0.515581	1.20218		3.06397	1.92337		2.8211	1.71716	0.892734	0.847908	2.11469		4.29038	4.46174
1.12838	0.923768	0.368754		0.705507	0.742546		5.30968	1.6804		1.25209	1.14226	1.2676	3.30405	1.26277		5.0183	2.75521
0.48856	0.958806	0.796423		2.61787	0.248588		1.3705	2.64007		3.69217	0.904785	1.25031	1.45808	0.757813		6.92602	0.654894
0.859855	0.615873	0.733518		1.13263	1.19381		2.1653	4.62431		1.3108	1.20855	1.25353	1.63961	1.90297		2.78221	0.833556
0.817642	1.0992	0.427222		0.523285	0.55469		2.97746	3.05101		2.41438	1.90928	1.80519	3.87662	0.908609		4.28885	2.66936
1.66364	2.05678	0.326549		0.490201	1.00464		1.11281	3.05758		4.39424	2.76093	1.81407	0.471616	0.632852		1.78842	4.37912
1.72365	1.41044	0.373542		0.767137	1.80927		3.72986	0.907349		1.1493	4.93534	1.44926	4.69301	1.96047		1.11883	1.68996
0.749151	0.517549	0.37694		0.816331	0.720011		3.35175	4.09244		1.50395	0.600577	0.247952	4.09915	0.384817		2.59982	1.45824
0.791898	0.511306	1.1421		0.868437	1.401		4.69153	1.06773		1.59307	1.39658	0.868415	4.9001	0.475834		3.55193	2.12233
0.418491	0.371592	1.36538		1.20269	0.488092		1.56384	2.83821		2.11124	1.86693	0.37119	2.69809	1.42045		1.48476	1.03037
0.597005	1.28082	2.64026		2.59501	0.943704		5.74873	1.6768		1.80259	1.24552	3.16404	0.813986	2.31819		2.97108	2.27684
0.842623	2.22272	0.805489		1.08509	0.646993		1.86024	2.71953		2.20994	0.729975	1.09119	2.9741	1.78721		2.86781	1.84317
0.391894	1.21656	0.499296		0.409753	0.302479		6.14255	2.51272		3.84771	0.578644	1.24981	1.42447	2.42896		4.32594	1.37295
1.81534	2.28624	0.430155		1.10905	0.426828		2.62664	0.656419		0.835046	1.126	3.00976	0.982331	1.73798		1.72082	0.975683
0.797825	1.20231	2.41249		1.68955	0.887863		1.69334			1.25835	0.833268	1.9841	3.67001	1.40924		2.15858	1.31388
1.98668	0.487866	0.619338		1.51162	0.527701		8.44368			5.74273	1.66511	1.56517	0.61351	0.890908		8.29147	1.27465
1.34542	0.693778	0.540683		0.962377	0.483084		4.54021			3.27254		3.21839	1.64537	1.60077		2.53576	3.88048
0.741463	1.46176	0.576074		0.714609	0.632665		4.91071			3.32121		3.21731	0.86488	1.25498		7.22538	1.56056
0.454989	0.393437	0.64006		0.783979	0.464292		4.45935					3.19269	6.06809	1.13392		5.41316	0.677102
1.06934	0.474711			1.54554			4.30139					3.21934	0.793715	0.979479		3.90484	2.10248
1.23842	1.57704			2.88175			4.94462					3.13836		3.90525		2.5932	2.79856
0.845568	2.42313			0.834169			2.01436					3.06453		0.546504		2.00681
1.38283	1.56121			0.51237			6.40839							1.03158		2.06658
3.11997	0.470137						1.96147									2.24825
1.17278	1.31676						5.87641									2.08672
1.36739	0.349433						3.39533
2.42236							3.5173
0.570512
0.624968
0.72592
0.881479

## Sheet: S8h
pL4440	pL4440 + 1µM Lutein	nuo-5	nuo-5 + 1 µM Lutein	lpd-5	lpd-5 + 1 µM Lutein
0.0643749	0.168057	0.0440378	0.110467	0.0382019	0.0363831
0.10366	0.179447	0.0593277	0.0838283	0.0576971	0.0439504
0.0991852	0.109829	0.0781257	0.0977249	0.0461087	0.0433933
0.0635779	0.121596	0.0634645	0.136689	0.0458781	0.0336343
0.154256	0.18241	0.104249	0.0870849	0.0486866	0.0881035
0.82147	0.10562	0.0964608	0.118747	0.0409645	0.10547
0.14135	0.133451	0.051113	0.0243399	0.0558553	0.0937035
0.29237	0.14696	0.0517897	0.0308553	0.054691	0.0341822
0.126096	0.207848	0.0422406	0.0341668	0.0580003	0.0522924
0.106258	0.14337	0.0951445	0.0222695	0.0275105	0.0235198
0.0796762	0.139879	0.0695771	0.0301394	0.0755317	0.0215505
0.0675181	0.117741	0.059517	0.0438588	0.0622453	0.0550451
0.123875	0.116424	0.0482216	0.0751754	0.0993884	0.0406372
0.194546	0.155406	0.0299003	0.0255542	0.0326639	0.0606497
0.119187	0.208329	0.0890136	0.0303545	0.0787134	0.0629444
0.158329	0.188774	0.275007	0.0230897	0.0517955	0.0724228
0.140285	0.269276	0.18756	0.0549805	0.0394805	0.0623893
0.127015	0.224067	0.0462171	0.11364	0.0383747	0.0337407
0.166741	0.150228	0.0376468	0.119066	0.109843	0.0350931
0.152428	0.175189	0.034587	0.0502618	0.068293	0.0329581
0.145867	0.144627	0.0482213	0.0444887	0.0780596	0.042046
0.0857472	0.173005	0.0799989	0.0544377	0.0406564	0.0429355
0.139457	0.128444	0.0688421	0.047122	0.041401	0.0465167
0.0805788	0.128344	0.0924007	0.036707	0.0644581	0.0436003
0.102102	0.109266	0.047861	0.0511248	0.0804667	0.0609307
0.120547	0.118033	0.0494307	0.0490802	0.0483984	0.0384702
0.162004	0.113142	0.134104	0.0914884	0.0825641	0.0515639
0.147885	0.0937594	0.104004	0.130442	0.0829009	0.0388839
0.192523	0.140996	0.0448766	0.105978	0.0639571	0.0485426
0.0882258	0.147498	0.114664	0.0866829	0.0846291	0.10769
0.0899772	0.134881	0.0816116	0.0827311	0.0710222	0.0562044
0.186027	0.202737	0.0776008	0.0549451	0.0920496	0.0726106
0.20715	0.237792	0.0841842	0.0560446	0.075148	0.0611722
0.108465	0.16342	0.0741745	0.0638427	0.0720011	0.0558169
0.186436	0.18613	0.0710634	0.0346568	0.0350181	0.0739938
0.141866	0.102305	0.11329	0.136186	0.063011	0.0643379
0.223477	0.098449	0.0962488	0.118568	0.0806776	0.0657135
0.194238	0.0948482	0.163569	0.125047	0.0804396	0.0509484
0.239175	0.082	0.134982	0.102491	0.0533537	0.0397779
0.179358	0.0704696	0.201705	0.08276	0.0470033	0.0417708
0.169762	0.0941828	0.152257	0.0679166	0.0473181	0.0696625
0.102398	0.0866626	0.0768275	0.106084	0.0414988	0.102994
0.134126	0.106368	0.0919165	0.100667	0.0463578	0.0508865
0.102464	0.0945345	0.107465	0.0778944	0.075678	0.0590888
0.171135	0.0649823	0.0774454	0.0824108	0.0993372	0.055191
0.154166	0.0832843	0.0730405	0.113159	0.0872883	0.0720967
0.123327	0.133135	0.0822622	0.0971431	0.0950209	0.0497646
0.139126	0.107343	0.102655	0.0878589	0.138866	0.0531873
0.122859	0.169001	0.122505	0.120323	0.13736	0.0526697
0.110693	0.0985764	0.131854	0.152617	0.116167	0.0455297
0.120564	0.140934	0.0824079	0.129561	0.0563647	0.0850825
0.279404	0.189234	0.044003	0.101913	0.0775132	0.0410374
0.165025	0.126419	0.0490803	0.091694	0.0908557	0.0818561
0.167492	0.221061	0.0626738	0.053044	0.0814316	0.136256
0.174786	0.0944053	0.0661155	0.0436931	0.0667161	0.0888526
0.0984759	0.0929494	0.0845273	0.0357437	0.0792291	0.0851064
0.0757694	0.145993	0.12181	0.0536383	0.113196	0.109928
0.0880662	0.074191	0.115771	0.0541942	0.0833282	0.0704312
0.0914085	0.0795874	0.08239	0.0328278	0.0658229	0.0868399
0.0816641	0.161807	0.108463	0.0435593	0.0686038	0.0869587
0.0949699	0.147908	0.112545	0.0959316	0.0924615	0.0911909
0.0796251	0.163307	0.137211	0.0629431	0.0667067	0.0952158
0.0846414	0.153821	0.134097	0.0930072	0.0825848	0.0852786
0.0617568	0.15534	0.0596382	0.114613	0.0829784	0.0669818
0.0498055	0.106075	0.0972981	0.129357	0.0620772	0.0800375
0.0706403	0.115698	0.112371	0.174731	0.0816451	0.16469
0.0963396	0.162383	0.0895193	0.133641	0.0480257	0.121826
0.0808853	0.097783	0.110713	0.0700127	0.0662529	0.122055
0.048047	0.126737	0.105716	0.102496	0.0850762	0.156329
0.0797547	0.0886671	0.117569	0.086001	0.0254991	0.100943
0.0551881	0.100349	0.102124	0.198384	0.033163	0.162134
0.046004	0.0992094	0.170838	0.093559	0.0370397	0.129413
0.101662	0.238974	0.122538	0.0809256	0.057328	0.0808723
0.0677769	0.328258	0.0909714	0.0823568	0.0456338	0.100116
0.075774	0.0871661	0.0853335	0.0788327	0.0272533	0.121842
0.0651249	0.0931269	0.0472726	0.130805	0.0437045	0.098079
0.0615902	0.188605	0.0808292	0.0833526	0.0453824	0.101879
0.105634	0.278998	0.0815611	0.0929208	0.0340121	0.12176
0.170002	0.375882	0.182392	0.0754927	0.0508067	0.0990481
0.163696	0.292957	0.163896	0.0729298	0.0297292	0.0722245
0.185007	0.238108	0.090035	0.222812	0.059889	0.0449285
0.274227	0.253537	0.0955125	0.22804	0.052363	0.0309974
0.0949349	0.20615	0.108759	0.0940535	0.0394509	0.036353
0.0774303	0.213488	0.12305	0.120058	0.0384581
0.102458	0.0749081	0.125281	0.133579	0.0322161
0.0899002	0.0786035	0.0970119	0.137966	0.039719
0.102043	0.0945937	0.0993602	0.104594	0.0319309
0.0823363	0.0529468	0.121087	0.0941976	0.052461
0.0686378	0.163526	0.0995666	0.110723	0.022932
0.0924613	0.164067	0.073886	0.118804	0.0303118
0.119221	0.135606	0.0922326	0.114637	0.0420557
0.181168	0.111975	0.0660108	0.0962951	0.034874
0.0848122	0.103328	0.0761342	0.121356	0.0392887
0.0810847	0.129796	0.0434844	0.130304	0.162053
0.116602	0.111274	0.0429489	0.116011	0.0769224
0.0930205	0.0820651	0.0430007	0.0832468	0.126189
0.0743851	0.118831	0.0361356	0.116455	0.111653
0.0945213	0.199863	0.0353801	0.138751	0.0952803
0.0739749	0.109454	0.0416628	0.118	0.0748346
0.052503	0.116512	0.0412257	0.136354	0.155607
0.100351	0.11207	0.0513415	0.137711	0.152101
	0.13636	0.0756752	0.11007	0.11152
	0.0792292	0.0907516	0.138038	0.111452
	0.116458	0.104319	0.136266	0.103481
	0.114949	0.0905475	0.129391	0.112447
	0.129506	0.08918	0.157787	0.104113
	0.117204	0.0902404	0.131608	0.118788
	0.122771	0.108975	0.102609	0.199784
	0.0815916	0.0934868	0.158466	0.124407
	0.129808	0.04953	0.147062	0.134797
		0.0767107	0.0544924	0.106773
		0.0684836	0.0567227	0.0920018
		0.0464569	0.0883417	0.0864134
		0.0610652	0.0949369	0.0828688
		0.0755895	0.0766017	0.0676425
		0.0913541	0.0586878	0.105057
		0.0936219	0.0932648	0.0970116
		0.108385	0.107283	0.0693206
		0.109101	0.0802289	0.0741804
		0.115896	0.0859954	0.0879015
		0.137823	0.116909	0.115196
		0.13144	0.0563044	0.15402
		0.076838	0.0667965	0.135599
		0.092061	0.0571379	0.0480875
		0.117896	0.0695902	0.0612373
		0.0959585	0.0589579	0.0505422
		0.114075	0.115855	0.100327
		0.0993233	0.0547288	0.0857868
		0.119814	0.0434626	0.151116
		0.102407	0.044899	0.0880357
		0.0935779	0.0454918	0.0809893
		0.0908344	0.0585625	0.102558
		0.0916998	0.0446907	0.0970119
		0.118945	0.0609527	0.0645145
		0.118593	0.0564104	0.0946851
		0.133291	0.0516715	0.11631
		0.131799	0.0377428	0.138867
		0.130732	0.0492302	0.0869124
		0.122587	0.0495587	0.106303
		0.153463	0.0632922	0.0894484
		0.134502	0.0645638	0.0742231
		0.125205	0.0317548	0.0564768
		0.147242	0.0449424	0.0779227
		0.108199	0.0680681	0.0570801
		0.111174	0.0810552	0.103224
		0.12339	0.0549921	0.084866
		0.106252	0.0469281	0.126766
		0.0904257	0.0816125	0.110934
		0.0840879	0.0310533
		0.215334	0.0501499
		0.206694	0.0802771
		0.194238	0.0942045
		0.124568	0.07285
		0.108163	0.0610799
		0.103079	0.0613159
		0.123475	0.0501413
		0.14207
		0.106357
		0.0716796
		0.0895099
		0.070062
		0.0494361
		0.0456139
		0.0421132
		0.0940815
		0.0751668
		0.141381
		0.0571086
		0.0636381
		0.0576122
		0.0533155
		0.0749749
		0.0726549
		0.0560683
		0.0661825
		0.0679135
		0.08802
		0.0459142
		0.0494366
		0.0570658
		0.104975
		0.108867
		0.117593
		0.114414
		0.144601
		0.137103
		0.137107
		0.0727565
		0.0551925
		0.0722629
		0.0620559
		0.0676715
		0.123947
		0.135128
		0.0864053
		0.0789984
		0.0869928
		0.0619695
		0.0621651
		0.0763257
		0.154533
		0.0840338

## Sheet: S8i
pL4440	pL4440+1µM L	nuo-5	nuo-5+1µM L	lpd-5	lpd-5+1µM L
0.37975	0.408453	0.421454	0.366334	0.215512	0.368366
0.358868	0.386388	0.378944	0.322423	0.250987	0.327604
0.352714	0.411395	0.277142	0.376698	0.233697	0.140658
0.428931	0.372832	0.318975	0.502482	0.221898	0.166478
0.396855	0.439738	0.246209	0.438213	0.227622	0.26801
0.703964	0.371006	0.308162	0.358356	0.214009	0.336288
0.388749	0.369691	0.295661	0.191971	0.289414	0.219819
0.649119	0.374739	0.216986	0.203425	0.29301	0.144212
0.314949	0.27357	0.188629	0.211592	0.297139	0.188482
0.327742	0.393431	0.288079	0.174868	0.202044	0.116803
0.286638	0.373796	0.217932	0.178551	0.19978	0.102514
0.290111	0.405685	0.286801	0.192366	0.195108	0.219907
0.308629	0.390181	0.346252	0.241122	0.3194	0.193554
0.381978	0.421597	0.273367	0.309278	0.164855	0.250275
0.380388	0.454572	0.268989	0.277942	0.250256	0.230027
0.405547	0.473735	0.414414	0.162696	0.239302	0.319763
0.417258	0.49824	0.347819	0.284843	0.181672	0.239985
0.377724	0.454852	0.256244	0.299827	0.164452	0.337353
0.397656	0.400705	0.197605	0.315873	0.235145	0.183575
0.431779	0.39046	0.0916205	0.217388	0.224979	0.193363
0.41754	0.450866	0.221678	0.153545	0.209953	0.22573
0.344126	0.412204	0.216319	0.21465	0.166377	0.255937
0.324257	0.33221	0.240457	0.203636	0.173244	0.305596
0.340467	0.324999	0.30153	0.15064	0.297268	0.19001
0.382777	0.31491	0.288687	0.19752	0.316421	0.30022
0.328366	0.31369	0.326075	0.204582	0.201635	0.275082
0.340969	0.301566	0.320465	0.332855	0.306699	0.203636
0.337883	0.275709	0.331095	0.39728	0.330191	0.173237
0.462731	0.369315	0.207684	0.310594	0.222369	0.204816
0.37626	0.413938	0.247115	0.271141	0.306592	0.246342
0.330318	0.355871	0.229716	0.263642	0.260763	0.269917
0.475948	0.455862	0.292375	0.224077	0.28104	0.277712
0.5427	0.45402	0.347012	0.207448	0.239023	0.20832
0.436797	0.373486	0.275401	0.237001	0.261818	0.197394
0.612273	0.420405	0.224575	0.157391	0.199616	0.248015
0.297751	0.23988	0.277142	0.283938	0.284958	0.237201
0.354006	0.322487	0.223202	0.293838	0.245403	0.277454
0.385113	0.348301	0.528848	0.34242	0.307725	0.253599
0.415539	0.304581	0.393668	0.279495	0.237989	0.25096
0.426264	0.313516	0.432769	0.249788	0.229676	0.218717
0.453646	0.242721	0.44579	0.235825	0.225367	0.276297
0.377438	0.195432	0.282704	0.240845	0.205897	0.372419
0.406539	0.211704	0.287568	0.242692	0.24402	0.208869
0.550089	0.20855	0.303891	0.273855	0.235137	0.149882
0.568282	0.168556	0.350299	0.286002	0.299393	0.153907
0.391064	0.188267	0.388892	0.266892	0.289331	0.203281
0.43436	0.314479	0.375142	0.271883	0.310266	0.223641
0.50297	0.322229	0.333605	0.252403	0.361715	0.207967
0.424672	0.347461	0.372445	0.296084	0.342051	0.15428
0.51767	0.32735	0.464352	0.308256	0.292616	0.137998
0.376349	0.29653	0.269021	0.310857	0.261972	0.221584
0.331678	0.334884	0.225314	0.234738	0.244897	0.191931
0.384721	0.187461	0.275903	0.213254	0.287012	0.174481
0.450559	0.275029	0.338533	0.220741	0.263338	0.352092
0.413075	0.329307	0.312353	0.233944	0.226697	0.293098
0.401474	0.341201	0.329264	0.20798	0.263782	0.241437
0.361489	0.303318	0.32059	0.283526	0.2767	0.28949
0.397025	0.185612	0.297533	0.230259	0.266066	0.323893
0.400704	0.238957	0.275095	0.169179	0.184052	0.278645
0.269846	0.281141	0.31721	0.215009	0.18216	0.303992
0.290253	0.276808	0.313294	0.380989	0.239156	0.348707
0.313879	0.308015	0.309626	0.357155	0.182122	0.33851
0.316762	0.347333	0.278321	0.383074	0.205605	0.332412
0.258888	0.379131	0.283982	0.294573	0.186373	0.312112
0.224025	0.351581	0.338394	0.239822	0.256177	0.273504
0.270341	0.331175	0.246183	0.263013	0.313845	0.328896
0.350321	0.42516	0.258064	0.283481	0.261306	0.31363
0.382122	0.310957	0.278857	0.198142	0.31997	0.292969
0.200398	0.317428	0.311218	0.261835	0.268299	0.248079
0.32719	0.292772	0.292879	0.184566	0.12819	0.351801
0.333917	0.401349	0.252091	0.287893	0.124999	0.373807
0.353246	0.413208	0.361108	0.221387	0.215203	0.355256
0.40844	0.384781	0.288023	0.329429	0.173948	0.253692
0.332305	0.375269	0.240429	0.240322	0.18892	0.250653
0.341588	0.31801	0.288405	0.211935	0.102759	0.303744
0.347783	0.314818	0.249689	0.321837	0.131901	0.295018
0.30287	0.43572	0.332107	0.260101	0.111603	0.341824
0.578021	0.396335	0.282744	0.269969	0.109303	0.394524
0.411806	0.466594	0.368297	0.202999	0.164232	0.242524
0.45533	0.592335	0.341495	0.165779	0.135228	0.26876
0.591251	0.499826	0.302909	0.298597	0.168715	0.187058
0.717953	0.611901	0.299838	0.321086	0.138576	0.298125
0.388809	0.500327	0.305579	0.381828	0.231302	0.270502
0.541052	0.438282	0.351724	0.316952	0.254061
0.300803	0.221372	0.336206	0.323538	0.206423
0.385425	0.342065	0.301964	0.301002	0.200195
0.441901	0.317796	0.286308	0.321995	0.185744
0.400247	0.196166	0.327221	0.308946	0.2125
0.333233	0.399235	0.297232	0.303241	0.146522
0.350193	0.38114	0.250443	0.298903	0.151747
0.420913	0.325912	0.286433	0.333013	0.26253
0.662181	0.33374	0.587861	0.266134	0.162971
0.373241	0.335437	0.275235	0.341292	0.205168
0.292049	0.376884	0.243524	0.346375	0.214678
0.294514	0.375119	0.233479	0.356117	0.150144
0.42027	0.358193	0.347417	0.255933	0.201061
0.475834	0.361791	0.294184	0.369663	0.195853
0.35919	0.390814	0.295753	0.290545	0.193914
0.351287	0.283358	0.32956	0.340184	0.265775
0.251045	0.322576	0.344692	0.352369	0.279709
0.343459	0.341902	0.293404	0.376083	0.237958
	0.365843	0.261937	0.322416	0.30336
	0.338005	0.243973	0.361324	0.248454
	0.382889	0.254061	0.349025	0.250274
	0.367143	0.252194	0.361238	0.238007
	0.329625	0.262195	0.364515	0.265689
	0.365124	0.257191	0.356495	0.33555
	0.400377	0.284114	0.337516	0.309026
	0.337495	0.350846	0.358679	0.319746
	0.380771	0.24322	0.311578	0.266599
		0.239119	0.249129	0.214052
		0.219097	0.270086	0.196632
		0.2271	0.261451	0.206795
		0.2268	0.306318	0.289851
		0.274572	0.265064	0.23143
		0.333083	0.204108	0.219027
		0.275681	0.246011	0.286172
		0.323425	0.23384	0.258106
		0.316608	0.226183	0.304691
		0.307948	0.236769	0.348073
		0.326887	0.259802	0.349015
		0.31306	0.18608	0.292314
		0.261501	0.2116	0.346164
		0.283404	0.221308	0.197717
		0.310779	0.213139	0.267428
		0.306441	0.169511	0.256396
		0.31607	0.349319	0.210963
		0.288657	0.293967	0.240092
		0.303474	0.256254	0.24656
		0.301508	0.171943	0.329657
		0.315234	0.182028	0.335042
		0.343579	0.217465	0.252456
		0.347991	0.205714	0.282199
		0.399931	0.253265	0.273656
		0.389408	0.238676	0.279688
		0.379178	0.244781	0.322755
		0.364057	0.257801	0.379679
		0.349506	0.257355	0.338387
		0.337882	0.179169	0.260027
		0.320149	0.232167	0.292044
		0.345263	0.252463	0.256595
		0.359495	0.138642	0.221478
		0.373223	0.204982	0.215555
		0.343273	0.25867	0.239127
		0.375306	0.24801	0.278123
		0.334879	0.205503	0.220948
		0.369807	0.16844	0.287349
		0.333003	0.255613	0.287333
		0.451629	0.125744
		0.399181	0.194758
		0.415906	0.248555
		0.385009	0.238763
		0.34365	0.198022
		0.352881	0.19533
		0.349232	0.203125
		0.360944	0.175944
		0.358261
		0.33377
		0.206258
		0.277085
		0.200413
		0.190857
		0.156544
		0.169508
		0.511182
		0.386868
		0.301163
		0.263337
		0.267204
		0.224841
		0.228442
		0.334561
		0.30087
		0.222334
		0.19938
		0.223853
		0.240755
		0.22088
		0.251741
		0.297789
		0.255012
		0.258765
		0.290507
		0.282327
		0.383309
		0.343284
		0.39749
		0.289064
		0.306448
		0.437803
		0.306
		0.359813
		0.310969
		0.334157
		0.373089
		0.424321
		0.364517
		0.350847
		0.291459
		0.414663
		0.369564
		0.311457

## Sheet: S8j
	YA	late L3/L4	early L3	L1-L2
con	0	0	100	0
NAC	0	75	25	0
VitC	0	0	100	0
CoQ10	0	0	100	0
Lutein	0	0	100	0
con	0	0	50	50
NAC	0	30	70	0
VitC	0	0	100	0
CoQ10	0	0	50	50
Lutein	0	0	100	0
